# Supplementary material for: Delineating the Dynamic Transcriptome Response of mRNA and microRNA during Zebrafish Heart Regeneration
Source: Biomolecules. 2018 Dec 28;9(1):11. doi: 10.3390/biom9010011 (PMC6359357; doi:10.3390/biom9010011)
Supplement: Supplementary file 1 [file biomolecules-09-00011-s001.zip]

Archive with 21 entries (20 files):
- Table S4.xls
- __MACOSX/
- __MACOSX/._Table S4.xls
- Table S3.xls
- __MACOSX/._Table S3.xls
- Table S2.xls
- __MACOSX/._Table S2.xls
- Table S1.xls
- __MACOSX/._Table S1.xls
- Figure S1.pdf
- __MACOSX/._Figure S1.pdf
- Figure S2.pdf
- __MACOSX/._Figure S2.pdf
- Figure S3.pdf
- __MACOSX/._Figure S3.pdf
- Figure S6.pdf
- __MACOSX/._Figure S6.pdf
- Figure S4.pdf
- __MACOSX/._Figure S4.pdf
- Figure S5.pdf
- __MACOSX/._Figure S5.pdf
