# Supplementary material for: Delineating the Dynamic Transcriptome Response of mRNA and microRNA during Zebrafish Heart Regeneration
Source: Biomolecules. 2018 Dec 28;9(1):11. doi: 10.3390/biom9010011 (PMC6359357; doi:10.3390/biom9010011)
Supplement: Supplementary file 1 [file biomolecules-09-00011-s001.zip › Table S4.xls]

## Sheet: miR-144
Term	Count	Size	p-value	adj.P.Val	odds ratio	Entrez	Symbol
GO:0006820 anion transport	7	240	3.30739e-05	0.0098997	8.65485	100170781|100534752|359838|368274|445176|566537|567144	abcd3b|slc16a1a|slc34a2b|slc16a1b|mfsd2ab|slc38a2|slc16a4
GO:0015711 organic anion transport	6	160	3.71471e-05	0.0098997	10.7767	100170781|100534752|368274|445176|566537|567144	abcd3b|slc16a1a|slc16a1b|mfsd2ab|slc38a2|slc16a4
GO:0006869 lipid transport	3	137	0.011932	1	6.71089	100170781|445176|798813	abcd3b|mfsd2ab|si:ch73-233k15.2
GO:0010876 lipid localization	3	147	0.0154068	1	6.07672	100170781|445176|798813	abcd3b|mfsd2ab|si:ch73-233k15.2
GO:0060026 convergent extension	3	140	0.0330325	1	4.48381	321107|338313|445393	rap1b|mcamb|ppp1r12a
GO:0009628 response to abiotic stimulus	4	290	0.0331167	1	3.45662	323528|555192|570158|767643	dennd5b|epas1b|alkbh5|eml1
GO:0003002 regionalization	4	340	0.0448081	1	3.12401	321107|393622|445393|58145	rap1b|acsl4a|ppp1r12a|bmpr1aa

## Sheet: miR-218ab
Term	Count	Size	p-value	adj.P.Val	odds ratio	Entrez	Symbol
GO:0006260 DNA replication	4	120	0.00304682	1	7.17837	407653|563212|565952|65226	prim2|chaf1a|e2f8|rpa2
GO:0051650 establishment of vesicle localization	3	113	0.0103714	1	7.08326	394109|558324|777759	dtnbp1a|sytl5|sytl1
GO:0051648 vesicle localization	3	118	0.0117991	1	6.7387	394109|558324|777759	dtnbp1a|sytl5|sytl1
GO:0005975 carbohydrate metabolic process	5	341	0.0121831	1	3.85778	100000478|492796|556291|678540|792268	mgat2|zgc:101663|gnpda2|gale|galk2
GO:0071824 protein-DNA complex subunit organization	3	110	0.0125532	1	6.57993	100038789|393349|563212	zgc:163040|mis12|chaf1a
GO:0009100 glycoprotein metabolic process	4	224	0.018916	1	4.14445	492796|553288|569769|64698	zgc:101663|uggt1|pomt1|dcn
GO:0048284 organelle fusion	3	150	0.0283628	1	4.77107	558324|777759|799873	sytl5|sytl1|spns1
GO:0007155 cell adhesion	5	484	0.0351956	1	2.89343	30037|30709|368433|557797|797491	tnc|tyro3|inppl1b|itgb2|itgb7
GO:0022610 biological adhesion	5	485	0.0351956	1	2.89343	30037|30709|368433|557797|797491	tnc|tyro3|inppl1b|itgb2|itgb7
GO:0006259 DNA metabolic process	5	395	0.039637	1	2.79675	30430|407653|563212|565952|65226	dnmt1|prim2|chaf1a|e2f8|rpa2
GO:0051656 establishment of organelle localization	3	174	0.0410992	1	4.09984	394109|558324|777759	dtnbp1a|sytl5|sytl1
GO:0007015 actin filament organization	3	177	0.0425824	1	4.04005	406384|558271|561153	gmfb|fscn1a|dbn1

## Sheet: miR-148|miR-152
Term	Count	Size	p-value	adj.P.Val	odds ratio	Entrez	Symbol
GO:0005975 carbohydrate metabolic process	7	341	0.000389613	0.207664	5.72182	323613|406473|548343|557919|559072|570579|678540	hexb|pck2|glb1|adpgk|gba|g6pd|gale
GO:0016042 lipid catabolic process	3	117	0.0125356	1	6.58357	30314|559072|767657	apoeb|gba|abhd12
GO:0044255 cellular lipid metabolic process	6	465	0.014206	1	3.22682	30314|406605|559072|564867|767657|767675	apoeb|fam213b|gba|cers6|abhd12|pigs
GO:0006643 membrane lipid metabolic process	3	134	0.0170519	1	5.84075	559072|564867|767675	gba|cers6|pigs
GO:0008610 lipid biosynthetic process	4	253	0.0204827	1	4.04266	30314|406605|564867|767675	apoeb|fam213b|cers6|pigs
GO:0031099 regeneration	3	164	0.0290788	1	4.72397	30236|30314|406625	cx43|apoeb|lgmn
GO:0046578 regulation of Ras protein signal transduction	3	149	0.0302903	1	4.64663	325586|556711|567649	cyth1b|gpr18|arhgef10lb
GO:0042060 wound healing	3	169	0.0321571	1	4.53571	30236|406625|447804	cx43|lgmn|lyn
GO:0031175 neuron projection development	5	446	0.0326881	1	2.95595	30314|393549|406625|447804|569128	apoeb|asah1b|lgmn|lyn|ccdc80l1
GO:0046649 lymphocyte activation	2	105	0.0328719	1	7.41494	447804|556711	lyn|gpr18
GO:0046486 glycerolipid metabolic process	3	151	0.0353996	1	4.36081	30314|767657|767675	apoeb|abhd12|pigs
GO:0051056 regulation of small GTPase mediated signal transduction	3	162	0.038805	1	4.19911	325586|556711|567649	cyth1b|gpr18|arhgef10lb
GO:0097435 supramolecular fiber organization	4	295	0.0391679	1	3.27344	393209|555328|561153|793949	kif18a|serpinh1a|dbn1|tmsb4x
GO:0048589 developmental growth	4	289	0.0422791	1	3.19039	30236|30314|393549|406625	cx43|apoeb|asah1b|lgmn
GO:0007265 Ras protein signal transduction	3	176	0.046862	1	3.88231	325586|556711|567649	cyth1b|gpr18|arhgef10lb

## Sheet: miR-19abcd
Term	Count	Size	p-value	adj.P.Val	odds ratio	Entrez	Symbol
GO:0003002 regionalization	5	340	0.00480071	1	4.89513	266753|30333|324309|373882|768164	acvrl1|pou5f3|fstl1b|mmp14a|rgs18
GO:0009953 dorsal/ventral pattern formation	3	146	0.0114622	1	6.8157	266753|30333|324309	acvrl1|pou5f3|fstl1b
GO:0007017 microtubule-based process	5	383	0.01409	1	3.72372	325449|393203|449979|562052|567234	kif20a|prc1b|kif20ba|kif14|lrmp
GO:0008610 lipid biosynthetic process	4	253	0.0148151	1	4.48199	559054|572492|678614|767675	hmgcra|pld1b|elovl2|pigs
GO:0022402 cell cycle process	5	354	0.017349	1	3.52389	324185|325449|393203|449979|567234	fanci|kif20a|prc1b|kif20ba|lrmp
GO:0007018 microtubule-based movement	3	151	0.0189791	1	5.60336	325449|449979|562052	kif20a|kif20ba|kif14
GO:0055001 muscle cell development	3	159	0.0250285	1	5.02204	100036767|30744|436723	plod2|cbfb|meox1
GO:0009952 anterior/posterior pattern specification	3	194	0.0286677	1	4.75495	30333|373882|768164	pou5f3|mmp14a|rgs18
GO:0097435 supramolecular fiber organization	4	295	0.0287989	1	3.62951	100036767|30744|555328|565508	plod2|cbfb|serpinh1a|loxl2a
GO:0061061 muscle structure development	4	295	0.0311553	1	3.53692	100036767|30744|436723|559054	plod2|cbfb|meox1|hmgcra
GO:0044255 cellular lipid metabolic process	5	465	0.0335704	1	2.94011	415220|559054|572492|678614|767675	mpdu1b|hmgcra|pld1b|elovl2|pigs
GO:0060485 mesenchyme development	3	190	0.0373601	1	4.26917	335495|436723|565508	parp3|meox1|loxl2a
GO:0042692 muscle cell differentiation	3	208	0.0493686	1	3.80208	100036767|30744|436723	plod2|cbfb|meox1

## Sheet: miR-133abc
Term	Count	Size	p-value	adj.P.Val	odds ratio	Entrez	Symbol
GO:0006906 vesicle fusion	3	124	0.0112959	1	6.85485	100270734|394011|562628	sgsm1a|vti1b|tbc1d10ab
GO:0090174 organelle membrane fusion	3	125	0.0116098	1	6.78335	100270734|394011|562628	sgsm1a|vti1b|tbc1d10ab
GO:0044801 single-organism membrane fusion	3	137	0.015026	1	6.14032	100270734|394011|562628	sgsm1a|vti1b|tbc1d10ab
GO:0061025 membrane fusion	3	150	0.0181262	1	5.7067	100270734|394011|562628	sgsm1a|vti1b|tbc1d10ab
GO:0048284 organelle fusion	3	150	0.0193738	1	5.55938	100270734|394011|562628	sgsm1a|vti1b|tbc1d10ab
GO:0016050 vesicle organization	3	181	0.0304862	1	4.63946	100270734|394011|562628	sgsm1a|vti1b|tbc1d10ab
GO:0035270 endocrine system development	2	109	0.0349514	1	7.15544	100005469|563306	fn1a|rbpjb
GO:0006820 anion transport	3	240	0.035577	1	4.35698	436908|561739|767760	slc17a9b|slc38a10|slc17a5
GO:0033043 regulation of organelle organization	4	328	0.0389136	1	3.28757	100270734|406820|562628|568356	sgsm1a|actr2a|tbc1d10ab|afap1
GO:0045165 cell fate commitment	2	140	0.0458399	1	6.12889	550405|563306	lhx9|rbpjb
GO:0060322 head development	4	452	0.0494464	1	3.03133	100005469|550405|554102|562991	fn1a|lhx9|marcksa|rbm47

## Sheet: miR-26ab
Term	Count	Size	p-value	adj.P.Val	odds ratio	Entrez	Symbol
GO:0030902 hindbrain development	4	114	0.000411149	0.205982	12.6519	100333596|114429|30219|503502	hgfb|znf703|efnb2a|crabp2b
GO:0005975 carbohydrate metabolic process	6	341	0.000772917	0.205982	6.03472	100170782|406731|445165|449829|550565|554477	zgc:194879|ugt1ab|fuca1.2|galk1|gnpda1|pfkfb3
GO:0044723 single-organism carbohydrate metabolic process	4	213	0.00470649	0.711423	6.3411	406731|445165|449829|554477	ugt1ab|fuca1.2|galk1|pfkfb3
GO:0010638 positive regulation of organelle organization	3	103	0.00533901	0.711423	9.1106	114429|336504|406820	znf703|arpc5a|actr2a
GO:0006790 sulfur compound metabolic process	3	155	0.0180993	1	5.71487	393171|436894|558373	tpst1l|gsto1|extl2
GO:0051130 positive regulation of cellular component organization	3	161	0.0188586	1	5.62349	114429|336504|406820	znf703|arpc5a|actr2a
GO:0060271 cilium assembly	3	172	0.0208337	1	5.40795	114429|559814|565515	znf703|ccdc28b|wdr35
GO:0044782 cilium organization	3	182	0.0246655	1	5.05752	114429|559814|565515	znf703|ccdc28b|wdr35
GO:0007420 brain development	4	428	0.0325593	1	3.4939	100333596|114429|30219|503502	hgfb|znf703|efnb2a|crabp2b
GO:0006325 chromatin organization	4	319	0.0344406	1	3.42975	114429|386920|563212|791144	znf703|hist2h2l|chaf1a|loxl2b
GO:0030031 cell projection assembly	3	207	0.0355253	1	4.36428	114429|559814|565515	znf703|ccdc28b|wdr35
GO:0060322 head development	4	452	0.0383907	1	3.30814	100333596|114429|30219|503502	hgfb|znf703|efnb2a|crabp2b
GO:0001667 ameboidal-type cell migration	3	206	0.0447356	1	3.96803	30219|565032|791144	efnb2a|hmcn2|loxl2b
GO:1902903 regulation of supramolecular fiber organization	2	102	0.0456586	1	6.14312	336504|406820	arpc5a|actr2a
GO:0043254 regulation of protein complex assembly	2	106	0.0488552	1	5.90881	336504|406820	arpc5a|actr2a
GO:0055080 cation homeostasis	3	276	0.0491043	1	3.81629	30255|387526|556711	tfa|ca2|gpr18

## Sheet: miR-29b
Term	Count	Size	p-value	adj.P.Val	odds ratio	Entrez	Symbol
GO:0000278 mitotic cell cycle	5	408	0.00427981	0.782415	5.0661	195818|564271|565952|569281|797406	kif11|chfr|e2f8|lzts1|espl1
GO:0090596 sensory organ morphogenesis	4	257	0.00506034	0.782415	6.22191	321357|323201|373882|556677	sparc|marcksb|mmp14a|mfap2
GO:0051216 cartilage development	3	125	0.00675469	0.782415	8.34863	321357|373882|791144	sparc|mmp14a|loxl2b
GO:0022402 cell cycle process	5	354	0.00728379	0.782415	4.43912	195818|564271|565952|569281|797406	kif11|chfr|e2f8|lzts1|espl1
GO:0061448 connective tissue development	3	129	0.00733973	0.782415	8.09053	321357|373882|791144	sparc|mmp14a|loxl2b
GO:0051726 regulation of cell cycle	4	349	0.0104493	0.873798	5.01138	195818|564271|565952|797406	kif11|chfr|e2f8|espl1
GO:1903047 mitotic cell cycle process	4	249	0.0119906	0.873798	4.80574	195818|564271|569281|797406	kif11|chfr|lzts1|espl1
GO:0000902 cell morphogenesis	5	476	0.0160131	0.873798	3.62194	323201|373882|492608|553412|565952	marcksb|mmp14a|fmnl2b|dpysl2b|e2f8
GO:0048592 eye morphogenesis	3	187	0.0163935	0.873798	5.94893	323201|373882|556677	marcksb|mmp14a|mfap2
GO:0007411 axon guidance	3	187	0.0204773	0.873798	5.45337	373882|553412|565952	mmp14a|dpysl2b|e2f8
GO:0097485 neuron projection guidance	3	188	0.0208406	0.873798	5.4157	373882|553412|565952	mmp14a|dpysl2b|e2f8
GO:0007067 mitotic nuclear division	3	168	0.0223295	0.873798	5.27	195818|564271|797406	kif11|chfr|espl1
GO:0000904 cell morphogenesis involved in differentiation	4	367	0.024577	0.873798	3.83841	323201|373882|553412|565952	marcksb|mmp14a|dpysl2b|e2f8
GO:0030509 BMP signaling pathway	2	101	0.0262303	0.873798	8.40548	324309|569039	fstl1b|si:dkey-266m15.6
GO:0071772 response to BMP	2	101	0.0262303	0.873798	8.40548	324309|569039	fstl1b|si:dkey-266m15.6
GO:0071773 cellular response to BMP stimulus	2	101	0.0262303	0.873798	8.40548	324309|569039	fstl1b|si:dkey-266m15.6
GO:0001667 ameboidal-type cell migration	3	206	0.0343412	0.972537	4.43288	373882|565032|791144	mmp14a|hmcn2|loxl2b
GO:0090092 regulation of transmembrane receptor protein serine/threonine kinase signaling pathway	2	117	0.0351288	0.972537	7.13461	324309|569039	fstl1b|si:dkey-266m15.6
GO:0001568 blood vessel development	4	379	0.0356284	0.972537	3.40019	195818|556677|565952|791144	kif11|mfap2|e2f8|loxl2b
GO:0000280 nuclear division	3	218	0.0377755	0.972537	4.26316	195818|564271|797406	kif11|chfr|espl1
GO:0045786 negative regulation of cell cycle	2	102	0.0450208	0.972537	6.19547	564271|565952	chfr|e2f8
GO:0090287 regulation of cellular response to growth factor stimulus	2	116	0.0450208	0.972537	6.19547	324309|569039	fstl1b|si:dkey-266m15.6
GO:0009628 response to abiotic stimulus	3	290	0.0462604	0.972537	3.91998	336471|373882|791144	col1a2|mmp14a|loxl2b
GO:0001501 skeletal system development	3	271	0.0496664	0.972537	3.80501	321357|373882|791144	sparc|mmp14a|loxl2b

## Sheet: miR-101ab
Term	Count	Size	p-value	adj.P.Val	odds ratio	Entrez	Symbol
GO:0030509 BMP signaling pathway	2	101	0.0254622	1	8.54513	324309|569039	fstl1b|si:dkey-266m15.6
GO:0071772 response to BMP	2	101	0.0254622	1	8.54513	324309|569039	fstl1b|si:dkey-266m15.6
GO:0071773 cellular response to BMP stimulus	2	101	0.0254622	1	8.54513	324309|569039	fstl1b|si:dkey-266m15.6
GO:0007017 microtubule-based process	4	383	0.0266781	1	3.73998	100136875|195818|323197|569375	kif2c|kif11|racgap1|eml2
GO:0040007 growth	4	351	0.0272632	1	3.71385	192335|337158|565082|566945	atp6v1e1b|col1a1a|htra1b|mmp14b
GO:0000226 microtubule cytoskeleton organization	3	224	0.02983	1	4.69476	195818|323197|569375	kif11|racgap1|eml2
GO:0001667 ameboidal-type cell migration	3	206	0.0329719	1	4.50841	565032|566945|791144	hmcn2|mmp14b|loxl2b
GO:0001568 blood vessel development	4	379	0.0338732	1	3.45903	195818|556677|558942|791144	kif11|mfap2|colec12|loxl2b
GO:0090092 regulation of transmembrane receptor protein serine/threonine kinase signaling pathway	2	117	0.0341151	1	7.25364	324309|569039	fstl1b|si:dkey-266m15.6
GO:0090287 regulation of cellular response to growth factor stimulus	2	116	0.0437407	1	6.2991	324309|569039	fstl1b|si:dkey-266m15.6

## Sheet: miR-142a
Term	Count	Size	p-value	adj.P.Val	odds ratio	Entrez	Symbol
GO:0006511 ubiquitin-dependent protein catabolic process	5	302	0.00474069	0.777214	4.94613	100000479|100359398|393183|405805|437000	ube2g1b|rnf6|ubap1|trib3|rnf144ab
GO:0019941 modification-dependent protein catabolic process	5	304	0.00488056	0.777214	4.91082	100000479|100359398|393183|405805|437000	ube2g1b|rnf6|ubap1|trib3|rnf144ab
GO:0043632 modification-dependent macromolecule catabolic process	5	310	0.00531779	0.777214	4.80729	100000479|100359398|393183|405805|437000	ube2g1b|rnf6|ubap1|trib3|rnf144ab
GO:0030162 regulation of proteolysis	3	108	0.00583275	0.777214	8.82308	373108|405805|437000	xiap|trib3|rnf144ab
GO:0051603 proteolysis involved in cellular protein catabolic process	5	361	0.00886015	0.816102	4.22893	100000479|100359398|393183|405805|437000	ube2g1b|rnf6|ubap1|trib3|rnf144ab
GO:0044257 cellular protein catabolic process	5	365	0.00918689	0.816102	4.19034	100000479|100359398|393183|405805|437000	ube2g1b|rnf6|ubap1|trib3|rnf144ab
GO:0030163 protein catabolic process	5	390	0.0114523	0.872011	3.95939	100000479|100359398|393183|405805|437000	ube2g1b|rnf6|ubap1|trib3|rnf144ab
GO:0044265 cellular macromolecule catabolic process	5	454	0.0208574	1	3.37824	100000479|100359398|393183|405805|437000	ube2g1b|rnf6|ubap1|trib3|rnf144ab
GO:0043161 proteasome-mediated ubiquitin-dependent protein catabolic process	3	163	0.0212242	1	5.37996	100359398|405805|437000	rnf6|trib3|rnf144ab
GO:0010498 proteasomal protein catabolic process	3	169	0.0234263	1	5.17309	100359398|405805|437000	rnf6|trib3|rnf144ab
GO:0009755 hormone-mediated signaling pathway	2	102	0.0276455	1	8.16135	100359398|317733	rnf6|esr2b
GO:0071396 cellular response to lipid	2	108	0.0339262	1	7.27685	100359398|317733	rnf6|esr2b
GO:0071407 cellular response to organic cyclic compound	2	116	0.0433698	1	6.3305	100359398|317733	rnf6|esr2b
GO:1902582 single-organism intracellular transport	3	256	0.0491452	1	3.82435	100004941|450043|561717	grpel2|ank2b|rab27b

## Sheet: miR-16c
Term	Count	Size	p-value	adj.P.Val	odds ratio	Entrez	Symbol
GO:1903047 mitotic cell cycle process	5	249	0.00143867	0.511772	6.59453	100005291|324185|449979|566441|566722	ercc6l|fanci|kif20ba|ube2c|fsd1
GO:0007067 mitotic nuclear division	4	168	0.00241897	0.511772	7.71757	100005291|449979|566441|566722	ercc6l|kif20ba|ube2c|fsd1
GO:0000278 mitotic cell cycle	5	408	0.00321988	0.511772	5.44284	100005291|324185|449979|566441|566722	ercc6l|fanci|kif20ba|ube2c|fsd1
GO:0000280 nuclear division	4	218	0.00505126	0.511772	6.23597	100005291|449979|566441|566722	ercc6l|kif20ba|ube2c|fsd1
GO:0022402 cell cycle process	5	354	0.00552064	0.511772	4.76989	100005291|324185|449979|566441|566722	ercc6l|fanci|kif20ba|ube2c|fsd1
GO:0010564 regulation of cell cycle process	3	112	0.00595205	0.511772	8.76025	324185|449979|566441	fanci|kif20ba|ube2c
GO:0007346 regulation of mitotic cell cycle	3	225	0.00717481	0.511772	8.16735	324185|449979|566441	fanci|kif20ba|ube2c
GO:0048285 organelle fission	4	246	0.00768139	0.511772	5.50898	100005291|449979|566441|566722	ercc6l|kif20ba|ube2c|fsd1
GO:1901701 cellular response to oxygen-containing compound	2	106	0.0311451	1	7.63615	406596|561406	socs3b|ptgir
GO:0071824 protein-DNA complex subunit organization	2	110	0.0416837	1	6.4768	368323|563212	si:ch211-204c21.1|chaf1a
GO:0051726 regulation of cell cycle	3	349	0.0457738	1	3.94258	324185|449979|566441	fanci|kif20ba|ube2c
GO:0009953 dorsal/ventral pattern formation	2	146	0.0487418	1	5.92276	100007702|324309	rspo3|fstl1b
