# Supplementary material for: Delineating the Dynamic Transcriptome Response of mRNA and microRNA during Zebrafish Heart Regeneration
Source: Biomolecules. 2018 Dec 28;9(1):11. doi: 10.3390/biom9010011 (PMC6359357; doi:10.3390/biom9010011)
Supplement: Supplementary file 1 [file biomolecules-09-00011-s001.zip › Table S3.xls]

## Sheet: out
microRNAs	mRNAs	cor.coef	P.Val	adj.P.Val	Symbol	GeneName	EntrezID	Specconserved	miRFam	Famconservation	cluster
dre-miR-7b	ENSDARG00000052658	-0.474183	0.00263359	0.0182802	pptc7b	PTC7 protein phosphatase homolog b	562909	FALSE	miR-7	2	3
dre-miR-7b	ENSDARG00000009567	-0.431567	0.00682249	0.0365934	spegb	SPEG complex locus b	563174	FALSE	miR-7	2	3
dre-miR-7b	ENSDARG00000002377	-0.5387	0.000484497	0.00687815	mief2	mitochondrial elongation factor 2	767710	FALSE	miR-7	2	3
dre-miR-7b	ENSDARG00000033259	-0.467535	0.00307976	0.019127	dis3l2	DIS3 like 3'-5' exoribonuclease 2	566106	FALSE	miR-7	2	3
dre-miR-7b	ENSDARG00000042620	-0.491329	0.00173347	0.0136366	gstr	glutathione S-transferase rho	564619	FALSE	miR-7	2	3
dre-miR-7b	ENSDARG00000001729	-0.557322	0.000278293	0.00547309	strn3	striatin, calmodulin binding protein 3	563124	TRUE	miR-7	2	3
dre-miR-7b	ENSDARG00000032072	-0.471308	0.00281905	0.0184804	cdk16	cyclin-dependent kinase 16	559750	FALSE	miR-7	2	3
dre-miR-7b	ENSDARG00000068572	-0.41745	0.00911702	0.0467743	slc16a1b	solute carrier family 16 (monocarboxylate transporter), member 1b	368274	FALSE	miR-7	2	3
dre-miR-7b	ENSDARG00000075571	-0.410356	0.0104999	0.0495596	bicd2	bicaudal D homolog 2 (Drosophila)	557383	FALSE	miR-7	2	3
dre-miR-7b	ENSDARG00000070074	-0.588655	0.000101318	0.00298889	lrp8	low density lipoprotein receptor-related protein 8, apolipoprotein e receptor	557734	FALSE	miR-7	2	3
dre-miR-7b	ENSDARG00000029671	-0.513167	0.000985405	0.00986334	xpr1b	xenotropic and polytropic retrovirus receptor 1b	558034	FALSE	miR-7	2	3
dre-miR-7b	ENSDARG00000055129	-0.67728	3.01403e-06	0.000355656	pim3	Pim-3 proto-oncogene, serine/threonine kinase	565041	FALSE	miR-7	2	3
dre-miR-7b	ENSDARG00000070162	-0.571308	0.000179516	0.00423657	stox2a	storkhead box 2a	571741	FALSE	miR-7	2	3
dre-miR-7b	ENSDARG00000094602	-0.4941	0.00161691	0.0136282	si:dkey-7n6.2	si:dkey-7n6.2	555852	FALSE	miR-7	2	3
dre-miR-7b	ENSDARG00000076560	-0.499045	0.00142588	0.0129426	apbb1	amyloid beta (A4) precursor protein-binding, family B, member 1 (Fe65)	565164	FALSE	miR-7	2	3
dre-miR-7b	ENSDARG00000014527	-0.592244	8.9642e-05	0.00298889	pdk3a	pyruvate dehydrogenase kinase, isozyme 3a	560068	FALSE	miR-7	2	3
dre-miR-7b	ENSDARG00000029170	-0.653541	8.63936e-06	0.000509723	si:ch211-200p22.4	si:ch211-200p22.4	565799	FALSE	miR-7	2	3
dre-miR-7b	ENSDARG00000051970	-0.521167	0.000793596	0.00936443	smu1b	smu-1 suppressor of mec-8 and unc-52 homolog b (C. elegans)	570074	FALSE	miR-7	2	3
dre-miR-7b	ENSDARG00000044525	-0.414348	0.00970128	0.0476979	pparda	peroxisome proliferator-activated receptor delta a	30750	FALSE	miR-7	2	5
dre-miR-7b	ENSDARG00000003820	-0.546354	0.000387279	0.00652842	nr1d2a	nuclear receptor subfamily 1, group D, member 2a	402815	FALSE	miR-7	2	5
dre-miR-7b	ENSDARG00000018149	-0.512502	0.00100305	0.00986334	slc38a4	solute carrier family 38, member 4	449771	TRUE	miR-7	2	5
dre-miR-7b	ENSDARG00000032868	-0.45761	0.00386827	0.0228228	pde4ba	phosphodiesterase 4B, cAMP-specific a	565706	FALSE	miR-7	2	5
dre-miR-7b	ENSDARG00000079578	-0.477174	0.00245204	0.0180838	rbpms2b	RNA binding protein with multiple splicing 2b	393229	FALSE	miR-7	2	5
dre-miR-7b	ENSDARG00000015552	-0.44656	0.00494751	0.0278003	phactr4a	phosphatase and actin regulator 4a	569383	TRUE	miR-7	2	5
dre-miR-7b	ENSDARG00000003751	-0.535938	0.000524605	0.00687815	lats1	large tumor suppressor kinase 1	553164	FALSE	miR-7	2	5
dre-miR-181b-5p	ENSDARG00000074004	-0.542406	0.000434994	0.0189371	stac	SH3 and cysteine rich domain	100005402	FALSE	miR-181	2	3
dre-miR-181b-5p	ENSDARG00000053291	-0.509489	0.0010866	0.0374877	pnrc2	proline-rich nuclear receptor coactivator 2	565522	TRUE	miR-181	2	5
dre-miR-181b-5p	ENSDARG00000058716	-0.550771	0.000339483	0.0189371	cept1a	choline/ethanolamine phosphotransferase 1a	560225	FALSE	miR-181	2	5
dre-miR-181b-5p	ENSDARG00000087697	-0.71739	4.01637e-07	0.000110852	lpl	lipoprotein lipase	30354	FALSE	miR-181	2	5
dre-miR-181b-5p	ENSDARG00000092774	-0.550262	0.000344716	0.0189371	tarsl2	threonyl-tRNA synthetase-like 2	100330276	FALSE	miR-181	2	5
dre-miR-181b-5p	ENSDARG00000035751	-0.539002	0.000480289	0.0189371	ipo7	importin 7	321739	FALSE	miR-181	2	5
dre-miR-181b-5p	ENSDARG00000068289	-0.494917	0.00158385	0.0485713	eif3k	eukaryotic translation initiation factor 3, subunit K	550245	FALSE	miR-181	2	5
dre-miR-181b-5p	ENSDARG00000074235	-0.571423	0.00017885	0.0189371	LOC797620	V-set domain-containing T-cell activation inhibitor 1-like	797620	FALSE	miR-181	2	5
dre-miR-181b-5p	ENSDARG00000020693	-0.545738	0.000394404	0.0189371	sesn1	sestrin 1	436933	FALSE	miR-181	2	5
dre-miR-182-5p	ENSDARG00000062421	-0.471811	0.00278584	0.032697	pex2	peroxisomal biogenesis factor 2	556228	FALSE	miR-182	2	1
dre-miR-182-5p	ENSDARG00000090585	-0.460117	0.00365413	0.0354292	gpc1b	glypican 1b	393995	FALSE	miR-182	2	2
dre-miR-182-5p	ENSDARG00000087508	-0.518459	0.000854429	0.020735	si:ch211-39i22.1	si:ch211-39i22.1	100333059	FALSE	miR-182	2	2
dre-miR-182-5p	ENSDARG00000044541	-0.515332	0.000929819	0.020735	ppp1r14ba	protein phosphatase 1, regulatory (inhibitor) subunit 14Ba	564838	FALSE	miR-182	2	2
dre-miR-182-5p	ENSDARG00000020164	-0.485166	0.00201967	0.0277963	efnb2a	ephrin-B2a	30219	TRUE	miR-182	2	2
dre-miR-182-5p	ENSDARG00000024694	-0.480857	0.00224365	0.0277963	myo1b	myosin IB	541515	FALSE	miR-182	2	2
dre-miR-182-5p	ENSDARG00000063711	-0.46585	0.00320277	0.032727	trim3a	tripartite motif containing 3a	562489	FALSE	miR-182	2	2
dre-miR-182-5p	ENSDARG00000039142	-0.526211	0.000690442	0.020735	arpc5a	actin related protein 2/3 complex, subunit 5A	336504	FALSE	miR-182	2	2
dre-miR-182-5p	ENSDARG00000057323	-0.536173	0.000521084	0.020735	e2f8	E2F transcription factor 8	565952	FALSE	miR-182	2	2
dre-miR-182-5p	ENSDARG00000024204	-0.531329	0.000598148	0.020735	mcm3	minichromosome maintenance complex component 3	192323	FALSE	miR-182	2	2
dre-miR-182-5p	ENSDARG00000037153	-0.465503	0.00322868	0.032727	atp6ap1b	ATPase, H+ transporting, lysosomal accessory protein 1b	195824	FALSE	miR-182	2	2
dre-miR-182-5p	ENSDARG00000033273	-0.492253	0.00169381	0.0269799	primpol	primase and polymerase (DNA-directed)	556571	FALSE	miR-182	2	2
dre-miR-182-5p	ENSDARG00000026577	-0.494546	0.00159877	0.0269799	cdk2	cyclin-dependent kinase 2	406715	FALSE	miR-182	2	2
dre-miR-182-5p	ENSDARG00000061985	-0.522898	0.000756757	0.020735	rbm47	RNA binding motif protein 47	562991	FALSE	miR-182	2	2
dre-miR-182-5p	ENSDARG00000076789	-0.484763	0.00203975	0.0277963	cx32.2	connexin 32.2	566647	FALSE	miR-182	2	2
dre-miR-182-5p	ENSDARG00000059693	-0.584546	0.000116359	0.012974	adam19a	ADAM metallopeptidase domain 19a	565342	FALSE	miR-182	2	2
dre-miR-182-5p	ENSDARG00000037852	-0.517352	0.000880475	0.020735	zgc:101663	zgc:101663	492796	FALSE	miR-182	2	2
dre-miR-182-5p	ENSDARG00000004251	-0.499391	0.0014133	0.0269799	dhfr	dihydrofolate reductase	81882	FALSE	miR-182	2	2
dre-miR-182-5p	ENSDARG00000062017	-0.467584	0.00307619	0.032727	fsd1	fibronectin type III and SPRY domain containing 1	566722	FALSE	miR-182	2	2
dre-miR-182-5p	ENSDARG00000059906	-0.493234	0.00165255	0.0269799	sdc4	syndecan 4	568593	FALSE	miR-182	2	3
dre-miR-182-5p	ENSDARG00000037861	-0.483084	0.00212531	0.0277963	slc2a3b	solute carrier family 2 (facilitated glucose transporter), member 3b	100330897	FALSE	miR-182	2	3
dre-miR-182-5p	ENSDARG00000055100	-0.767945	1.83186e-08	4.08505e-06	cxcl12b	chemokine (C-X-C motif) ligand 12b (stromal cell-derived factor 1)	799354	FALSE	miR-182	2	4
dre-miR-182-5p	ENSDARG00000063661	-0.523414	0.000746069	0.020735	nuak2	NUAK family, SNF1-like kinase, 2	560275	FALSE	miR-182	2	5
dre-miR-199-5p	ENSDARG00000077228	-0.640881	1.46058e-05	0.0021142	ntrk3a	neurotrophic tyrosine kinase, receptor, type 3a	568668	FALSE	miR-199	2	5
dre-miR-199-5p	ENSDARG00000008068	-0.636008	1.77664e-05	0.0021142	tma16	translation machinery associated 16 homolog	553647	FALSE	miR-199	2	5
dre-miR-205-5p	ENSDARG00000003109	-0.604031	5.93412e-05	0.00397586	rcan1a	regulator of calcineurin 1a	445222	FALSE	miR-205	2	3
dre-miR-205-5p	ENSDARG00000034700	-0.493753	0.0016311	0.0468358	vegfab	vascular endothelial growth factor Ab	558154	FALSE	miR-205	2	3
dre-miR-205-5p	ENSDARG00000009299	-0.495697	0.00155288	0.0468358	dusp8a	dual specificity phosphatase 8a	393854	FALSE	miR-205	2	3
dre-miR-205-5p	ENSDARG00000069266	-0.519634	0.000827551	0.0332675	esrra	estrogen-related receptor alpha	405891	FALSE	miR-205	2	3
dre-miR-205-5p	ENSDARG00000071116	-0.639418	1.54963e-05	0.00157875	eepd1	endonuclease/exonuclease/phosphatase family domain containing 1	402965	FALSE	miR-205	2	3
dre-miR-205-5p	ENSDARG00000074275	-0.528677	0.000644503	0.0323863	limch1a	LIM and calponin homology domains 1a	561940	FALSE	miR-205	2	4
dre-miR-205-5p	ENSDARG00000062880	-0.63908	1.5709e-05	0.00157875	cntn3a.1	contactin 3a, tandem duplicate 1	569437	FALSE	miR-205	2	4
dre-miR-210-5p	ENSDARG00000012642	-0.606557	5.42034e-05	0.00288362	si:ch211-266d19.4	si:ch211-266d19.4	793549	FALSE	miR-210	2	1
dre-miR-210-5p	ENSDARG00000027501	-0.506677	0.00117008	0.014821	usp20	ubiquitin specific peptidase 20	393962	FALSE	miR-210	2	1
dre-miR-210-5p	ENSDARG00000079702	-0.522104	0.000773459	0.0133019	wdr81	WD repeat domain 81	100333062	FALSE	miR-210	2	1
dre-miR-210-5p	ENSDARG00000002020	-0.473647	0.00266733	0.0256228	rictorb	RPTOR independent companion of MTOR, complex 2b	561835	FALSE	miR-210	2	1
dre-miR-210-5p	ENSDARG00000075567	-0.473179	0.00269714	0.0256228	fbxl20	F-box and leucine-rich repeat protein 20	100331130	FALSE	miR-210	2	1
dre-miR-210-5p	ENSDARG00000029242	-0.662677	5.82435e-06	0.000506807	fbxo3	F-box protein 3	553731	FALSE	miR-210	2	1
dre-miR-210-5p	ENSDARG00000058020	-0.564838	0.000220413	0.00631253	fbxw9	F-box and WD repeat domain containing 9	100330184	FALSE	miR-210	2	1
dre-miR-210-5p	ENSDARG00000057110	-0.453172	0.00427427	0.0344532	slc25a1a	solute carrier family 25 (mitochondrial carrier; citrate transporter), member 1a	393579	FALSE	miR-210	2	1
dre-miR-210-5p	ENSDARG00000055291	-0.525686	0.000700599	0.0133019	rab18a	RAB18A, member RAS oncogene family	325255	FALSE	miR-210	2	1
dre-miR-210-5p	ENSDARG00000089860	-0.508917	0.00110314	0.014786	atxn7l1	ataxin 7-like 1	100536590	FALSE	miR-210	2	1
dre-miR-210-5p	ENSDARG00000001933	-0.575001	0.000159359	0.00529868	prkag2b	protein kinase, AMP-activated, gamma 2 non-catalytic subunit b	568316	FALSE	miR-210	2	1
dre-miR-210-5p	ENSDARG00000045127	-0.541488	0.000446822	0.00914266	fam53c	family with sequence similarity 53, member C	100002393	FALSE	miR-210	2	1
dre-miR-210-5p	ENSDARG00000005246	-0.600258	6.7836e-05	0.0030074	asb3	ankyrin repeat and SOCS box containing 3	334210	FALSE	miR-210	2	1
dre-miR-210-5p	ENSDARG00000035630	-0.520868	0.000800112	0.0133019	ypel1	yippee-like 1	554488	FALSE	miR-210	2	1
dre-miR-210-5p	ENSDARG00000019949	-0.65648	7.62116e-06	0.000506807	serpinh1b	serpin peptidase inhibitor, clade H (heat shock protein 47), member 1b	30449	FALSE	miR-210	2	1
dre-miR-210-5p	ENSDARG00000075849	-0.429656	0.00710055	0.0484294	prr12b	proline rich 12b	557848	FALSE	miR-210	2	1
dre-miR-210-5p	ENSDARG00000017266	-0.661097	6.24144e-06	0.000506807	scml4	sex comb on midleg-like 4 (Drosophila)	794170	FALSE	miR-210	2	1
dre-miR-210-5p	ENSDARG00000074337	-0.45988	0.00367394	0.0325756	zgc:153702	zgc:153702	767652	FALSE	miR-210	2	1
dre-miR-210-5p	ENSDARG00000078947	-0.435648	0.00625979	0.0438186	sdccag8	serologically defined colon cancer antigen 8	556980	FALSE	miR-210	2	1
dre-miR-210-5p	ENSDARG00000013842	-0.438936	0.005836	0.0419561	tbc1d19	TBC1 domain family, member 19	393463	FALSE	miR-210	2	1
dre-miR-210-5p	ENSDARG00000086712	-0.498906	0.00143098	0.0167732	si:dkeyp-97b10.3	si:dkeyp-97b10.3	100007012	FALSE	miR-210	2	1
dre-miR-210-5p	ENSDARG00000088505	-0.562171	0.000239581	0.00631253	fam217b	family with sequence similarity 217, member B	557141	FALSE	miR-210	2	1
dre-miR-210-5p	ENSDARG00000063242	-0.496728	0.00151277	0.0167732	ttc13	tetratricopeptide repeat domain 13	100170789	FALSE	miR-210	2	1
dre-miR-210-5p	ENSDARG00000038731	-0.473903	0.00265117	0.0256228	slc25a36a	solute carrier family 25 (pyrimidine nucleotide carrier ), member 36a	436940	FALSE	miR-210	2	1
dre-miR-210-5p	ENSDARG00000004307	-0.559403	0.000261045	0.00631253	lypd6	LY6/PLAUR domain containing 6	447932	FALSE	miR-210	2	1
dre-miR-210-5p	ENSDARG00000063690	-0.439869	0.00572043	0.0419561	nrm	nurim (nuclear envelope membrane protein	570027	FALSE	miR-210	2	1
dre-miR-210-5p	ENSDARG00000025309	-0.441822	0.00548474	0.041684	dpf3	D4, zinc and double PHD fingers, family 3	562738	FALSE	miR-210	2	1
dre-miR-210-5p	ENSDARG00000037929	-0.657861	7.18177e-06	0.000506807	strada	ste20-related kinase adaptor alpha	334550	FALSE	miR-210	2	1
dre-miR-210-5p	ENSDARG00000071013	-0.465583	0.00322271	0.02956	arl6ip6	ADP-ribosylation factor-like 6 interacting protein 6	100037347	FALSE	miR-210	2	1
dre-miR-210-5p	ENSDARG00000087446	-0.449487	0.00463889	0.0362925	mmd2a	monocyte to macrophage differentiation-associated 2a	558749	FALSE	miR-210	2	1
dre-miR-210-5p	ENSDARG00000056979	-0.546894	0.00038113	0.00844837	lhx9	LIM homeobox 9	550405	FALSE	miR-210	2	1
dre-miR-210-5p	ENSDARG00000078853	-0.509997	0.0010721	0.014786	arhgef19	Rho guanine nucleotide exchange factor (GEF) 19	569202	FALSE	miR-210	2	1
dre-miR-210-5p	ENSDARG00000063354	-0.48085	0.00224404	0.0238766	abtb1	ankyrin repeat and BTB (POZ) domain containing 1	100536189	FALSE	miR-210	2	1
dre-miR-210-5p	ENSDARG00000026348	-0.508623	0.00111173	0.014786	csad	cysteine sulfinic acid decarboxylase	492476	FALSE	miR-210	2	2
dre-miR-210-5p	ENSDARG00000030723	-0.496712	0.00151337	0.0167732	cldn11b	claudin 11b	81592	FALSE	miR-210	2	2
dre-miR-210-5p	ENSDARG00000004830	-0.457148	0.00390891	0.0335409	flot2a	flotillin 2a	245698	FALSE	miR-210	2	2
dre-miR-210-5p	ENSDARG00000087910	-0.455259	0.00407901	0.0339067	dact3a	dishevelled-binding antagonist of beta-catenin 3a	101884530	FALSE	miR-210	2	2
dre-miR-210-5p	ENSDARG00000063576	-0.516541	0.000900008	0.0140825	ankrd52b	ankyrin repeat domain 52b	564614	FALSE	miR-210	2	2
dre-miR-210-5p	ENSDARG00000077155	-0.578198	0.000143583	0.00529868	si:ch211-157p22.10	si:ch211-157p22.10	100003849	FALSE	miR-210	2	2
dre-miR-210-3p	ENSDARG00000062790	-0.572138	0.000174793	0.046495	tacc2	transforming, acidic coiled-coil containing protein 2	569976	FALSE	miR-210	2	5
dre-miR-181a-5p	ENSDARG00000087697	-0.582005	0.000126644	0.0317554	lpl	lipoprotein lipase	30354	FALSE	miR-181	2	5
dre-miR-181a-5p	ENSDARG00000074235	-0.563695	0.000228456	0.0317554	LOC797620	V-set domain-containing T-cell activation inhibitor 1-like	797620	FALSE	miR-181	2	5
dre-miR-221-5p	ENSDARG00000053152	-0.445123	0.00510538	0.0487331	pcmtd1	protein-L-isoaspartate (D-aspartate) O-methyltransferase domain containing 1	327176	FALSE	miR-221/222	2	1
dre-miR-221-5p	ENSDARG00000007818	-0.487772	0.00189393	0.0249155	palm1b	paralemmin 1b	393573	FALSE	miR-221/222	2	1
dre-miR-221-5p	ENSDARG00000074910	-0.449045	0.0046844	0.0487331	crtc2	CREB regulated transcription coactivator 2	799532	FALSE	miR-221/222	2	1
dre-miR-221-5p	ENSDARG00000010442	-0.557847	0.000273845	0.00821536	rnf11a	ring finger protein 11a	393996	FALSE	miR-221/222	2	1
dre-miR-221-5p	ENSDARG00000035630	-0.45257	0.00433202	0.0478803	ypel1	yippee-like 1	554488	FALSE	miR-221/222	2	1
dre-miR-221-5p	ENSDARG00000001710	-0.62877	2.3619e-05	0.00414004	flot1a	flotillin 1a	561345	FALSE	miR-221/222	2	1
dre-miR-221-5p	ENSDARG00000017266	-0.511492	0.0010304	0.0174919	scml4	sex comb on midleg-like 4 (Drosophila)	794170	FALSE	miR-221/222	2	1
dre-miR-221-5p	ENSDARG00000008275	-0.498429	0.00144853	0.021728	klhl24b	kelch-like family member 24b	393412	FALSE	miR-221/222	2	1
dre-miR-221-5p	ENSDARG00000039483	-0.481733	0.00219644	0.0271325	si:dkey-51a16.9	si:dkey-51a16.9	100005267	FALSE	miR-221/222	2	1
dre-miR-221-5p	ENSDARG00000063354	-0.559309	0.000261799	0.00821536	abtb1	ankyrin repeat and BTB (POZ) domain containing 1	100536189	FALSE	miR-221/222	2	1
dre-miR-221-5p	ENSDARG00000057772	-0.523717	0.000739862	0.0146126	march7	membrane-associated ring finger (C3HC4) 7	100136862	FALSE	miR-221/222	2	1
dre-miR-221-5p	ENSDARG00000069926	-0.446978	0.00490238	0.0487331	hsd3b1	hydroxy-delta-5-steroid dehydrogenase, 3 beta- and steroid delta-isomerase 1	553532	FALSE	miR-221/222	2	1
dre-miR-221-5p	ENSDARG00000075580	-0.528298	0.000651382	0.0146126	lrch2	leucine-rich repeats and calponin homology (CH) domain containing 2	100150488	FALSE	miR-221/222	2	1
dre-miR-221-5p	ENSDARG00000076094	-0.598368	7.2495e-05	0.00507465	klhl30	kelch-like family member 30	559694	FALSE	miR-221/222	2	1
dre-miR-221-5p	ENSDARG00000041729	-0.531188	0.000600526	0.0146126	sntb1	syntrophin, basic 1	431722	FALSE	miR-221/222	2	1
dre-miR-221-5p	ENSDARG00000070625	-0.487679	0.00189833	0.0249155	enpp5	ectonucleotide pyrophosphatase/phosphodiesterase 5	563498	FALSE	miR-221/222	2	3
dre-miR-221-5p	ENSDARG00000012968	-0.522484	0.000765423	0.0146126	rhoub	ras homolog family member Ub	550481	FALSE	miR-221/222	2	4
dre-miR-221-5p	ENSDARG00000074365	-0.575989	0.000154324	0.00775414	zgc:171901	zgc:171901	556292	FALSE	miR-221/222	2	4
dre-miR-221-5p	ENSDARG00000087697	-0.476599	0.0024861	0.0290045	lpl	lipoprotein lipase	30354	FALSE	miR-221/222	2	5
dre-miR-221-5p	ENSDARG00000015164	-0.615268	3.94289e-05	0.00414004	mknk2b	MAP kinase interacting serine/threonine kinase 2b	373121	FALSE	miR-221/222	2	5
dre-miR-221-5p	ENSDARG00000062518	-0.50962	0.00108283	0.0174919	ulk1a	unc-51 like autophagy activating kinase 1a	100170793	FALSE	miR-221/222	2	5
dre-miR-221-5p	ENSDARG00000020693	-0.570431	0.000184622	0.00775414	sesn1	sestrin 1	436933	FALSE	miR-221/222	2	5
dre-miR-223	ENSDARG00000045658	-0.532417	0.000580001	0.0228134	msrb3	methionine sulfoxide reductase B3	415184	FALSE	miR-223	2	3
dre-miR-223	ENSDARG00000019420	-0.520469	0.000808897	0.0238625	etnk1	ethanolamine kinase 1	565971	FALSE	miR-223	2	3
dre-miR-223	ENSDARG00000036252	-0.578867	0.000140467	0.0220307	rras2	related RAS viral (r-ras) oncogene homolog 2	550513	FALSE	miR-223	2	3
dre-miR-223	ENSDARG00000021193	-0.557117	0.000280051	0.0220307	coro1cb	coronin, actin binding protein, 1Cb	562849	FALSE	miR-223	2	3
dre-miR-223	ENSDARG00000057322	-0.505099	0.00121936	0.0261608	tmem47	transmembrane protein 47	406640	FALSE	miR-223	2	3
dre-miR-223	ENSDARG00000034826	-0.507941	0.00113187	0.0261608	park7	parkinson protein 7	449674	FALSE	miR-223	2	3
dre-miR-223	ENSDARG00000045864	-0.53268	0.000575691	0.0228134	lmod2b	leiomodin 2 (cardiac) b	664708	FALSE	miR-223	2	3
dre-miR-223	ENSDARG00000020134	-0.513358	0.00098039	0.025708	sipa1l1	signal-induced proliferation-associated 1 like 1	562521	FALSE	miR-223	2	3
dre-miR-223	ENSDARG00000079622	-0.476447	0.00249517	0.0452969	frmd5	FERM domain containing 5	569968	FALSE	miR-223	2	3
dre-miR-223	ENSDARG00000019160	-0.522468	0.000765749	0.0238625	sh3bp5la	SH3-binding domain protein 5-like, a	406439	FALSE	miR-223	2	3
dre-miR-223	ENSDARG00000011672	-0.536934	0.000509808	0.0228134	sema3b	sema domain, immunoglobulin domain (Ig), short basic domain, secreted, (semaphorin) 3B	567064	FALSE	miR-223	2	3
dre-miR-223	ENSDARG00000062228	-0.493337	0.0016483	0.0324165	adipoqa	adiponectin, C1Q and collagen domain containing, a	562602	FALSE	miR-223	2	3
dre-miR-223	ENSDARG00000077293	-0.567815	0.000200653	0.0220307	synpo2la	synaptopodin 2-like a	563843	FALSE	miR-223	2	4
dre-miR-430a-3p	ENSDARG00000011583	-0.561931	0.000241375	0.016494	cry1ab	cryptochrome circadian clock 1ab	554836	FALSE	miR-430	2	3
dre-miR-430a-3p	ENSDARG00000004452	-0.578632	0.000141553	0.0145092	tardbpl	TAR DNA binding protein, like	386630	FALSE	miR-430	2	3
dre-miR-430a-3p	ENSDARG00000035751	-0.597448	7.48643e-05	0.0145092	ipo7	importin 7	321739	FALSE	miR-430	2	5
dre-miR-430b-5p	ENSDARG00000038882	-0.496462	0.00152304	0.0403604	smc4	structural maintenance of chromosomes 4	192332	FALSE	miR-430	2	2
dre-miR-430b-5p	ENSDARG00000021086	-0.557148	0.00027978	0.0197711	znf367	zinc finger protein 367	550421	FALSE	miR-430	2	2
dre-miR-430b-5p	ENSDARG00000001767	-0.475908	0.00252751	0.0488637	slc29a2	solute carrier family 29 (equilibrative nucleoside transporter), member 2	503537	FALSE	miR-430	2	2
dre-miR-430b-5p	ENSDARG00000055945	-0.507351	0.00114957	0.0403604	asph	aspartate beta-hydroxylase	323659	FALSE	miR-430	2	2
dre-miR-430b-5p	ENSDARG00000007207	-0.475778	0.00253538	0.0488637	cnpy2	canopy 2	664684	FALSE	miR-430	2	2
dre-miR-430b-5p	ENSDARG00000071336	-0.580778	0.000131897	0.0145363	mif	macrophage migration inhibitory factor	751093	FALSE	miR-430	2	2
dre-miR-430b-5p	ENSDARG00000004169	-0.512613	0.00100008	0.0403604	stmn1a	stathmin 1a	678630	FALSE	miR-430	2	2
dre-miR-430b-5p	ENSDARG00000015156	-0.49656	0.00151922	0.0403604	fbln2	fibulin 2	553503	FALSE	miR-430	2	2
dre-miR-430b-5p	ENSDARG00000010792	-0.579597	0.000137135	0.0145363	cdc25b	cell division cycle 25B	57925	FALSE	miR-430	2	2
dre-miR-430b-5p	ENSDARG00000063097	-0.490713	0.00176037	0.0414665	scube1	signal peptide, CUB domain, EGF-like 1	797832	FALSE	miR-430	2	2
dre-miR-430b-5p	ENSDARG00000088686	-0.503301	0.00127775	0.0403604	zgc:195633	zgc:195633	100004011	FALSE	miR-430	2	2
dre-miR-451	ENSDARG00000045658	-0.555252	0.000296465	0.00891416	msrb3	methionine sulfoxide reductase B3	415184	FALSE	miR-451	2	3
dre-miR-451	ENSDARG00000087186	-0.4502	0.00456632	0.0334255	si:ch211-232b12.5	si:ch211-232b12.5	378868	FALSE	miR-451	2	3
dre-miR-451	ENSDARG00000056156	-0.474496	0.00261406	0.0290461	npdc1b	neural proliferation, differentiation and control, 1b	556607	FALSE	miR-451	2	3
dre-miR-451	ENSDARG00000052658	-0.546145	0.00038969	0.00891416	pptc7b	PTC7 protein phosphatase homolog b	562909	FALSE	miR-451	2	3
dre-miR-451	ENSDARG00000020242	-0.443322	0.00530945	0.034701	fermt2	fermitin family member 2	553051	FALSE	miR-451	2	3
dre-miR-451	ENSDARG00000060457	-0.524529	0.000723426	0.0132387	pmp22b	peripheral myelin protein 22b	678607	FALSE	miR-451	2	3
dre-miR-451	ENSDARG00000000563	-0.612438	4.37683e-05	0.0040048	ttnb	titin b	100001684	FALSE	miR-451	2	3
dre-miR-451	ENSDARG00000027087	-0.550216	0.000345187	0.00891416	tgfb2	transforming growth factor, beta 2	369194	FALSE	miR-451	2	3
dre-miR-451	ENSDARG00000040374	-0.479106	0.00234071	0.0285567	tmem182a	transmembrane protein 182a	503742	FALSE	miR-451	2	3
dre-miR-451	ENSDARG00000060522	-0.461509	0.00353974	0.030073	rfk	riboflavin kinase	560915	FALSE	miR-451	2	3
dre-miR-451	ENSDARG00000062721	-0.461077	0.00357488	0.030073	dennd4a	DENN/MADD domain containing 4A	558211	FALSE	miR-451	2	3
dre-miR-451	ENSDARG00000068572	-0.584469	0.00011666	0.00533717	slc16a1b	solute carrier family 16 (monocarboxylate transporter), member 1b	368274	FALSE	miR-451	2	3
dre-miR-451	ENSDARG00000042141	-0.473161	0.00269827	0.0290461	myo6b	myosin VIb	445472	FALSE	miR-451	2	3
dre-miR-451	ENSDARG00000060854	-0.49151	0.00172565	0.0242919	kctd3	potassium channel tetramerization domain containing 3	569113	FALSE	miR-451	2	3
dre-miR-451	ENSDARG00000090338	-0.586249	0.000109898	0.00533717	fam20cb	family with sequence similarity 20, member Cb	560397	FALSE	miR-451	2	3
dre-miR-451	ENSDARG00000045927	-0.469258	0.00295819	0.030073	slc25a44a	solute carrier family 25, member 44 a	492478	FALSE	miR-451	2	3
dre-miR-451	ENSDARG00000019371	-0.464742	0.00328603	0.030073	flt1	fms-related tyrosine kinase 1 (vascular endothelial growth factor/vascular permeability factor receptor)	544667	FALSE	miR-451	2	3
dre-miR-451	ENSDARG00000054087	-0.55994	0.000256745	0.00891416	irs1	insulin receptor substrate 1	559281	FALSE	miR-451	2	3
dre-miR-451	ENSDARG00000070555	-0.637413	1.67966e-05	0.00307378	ldlrad4a	low density lipoprotein receptor class A domain containing 4a	562665	FALSE	miR-451	2	3
dre-miR-451	ENSDARG00000093093	-0.460585	0.00361533	0.030073	adam17b	ADAM metallopeptidase domain 17b	560657	FALSE	miR-451	2	3
dre-miR-451	ENSDARG00000003998	-0.4525	0.00433884	0.0330836	phyhipla	phytanoyl-CoA 2-hydroxylase interacting protein-like a	790943	FALSE	miR-451	2	3
dre-miR-451	ENSDARG00000057497	-0.503128	0.00128348	0.0213525	stk35l	serine/threonine kinase 35, like	494084	FALSE	miR-451	2	3
dre-miR-451	ENSDARG00000076560	-0.456444	0.00397156	0.0315998	apbb1	amyloid beta (A4) precursor protein-binding, family B, member 1 (Fe65)	565164	FALSE	miR-451	2	3
dre-miR-451	ENSDARG00000077515	-0.444981	0.00512121	0.034701	letm2	leucine zipper-EF-hand containing transmembrane protein 2	100006201	FALSE	miR-451	2	3
dre-miR-451	ENSDARG00000015918	-0.494344	0.00160698	0.0242919	dlat	dihydrolipoamide S-acetyltransferase (E2 component of pyruvate dehydrogenase complex)	324201	FALSE	miR-451	2	3
dre-miR-451	ENSDARG00000074677	-0.531958	0.000587597	0.0119478	frem3	Fras1 related extracellular matrix 3	564383	FALSE	miR-451	2	3
dre-miR-451	ENSDARG00000067626	-0.444275	0.00520065	0.034701	ywhag1	3-monooxygenase/tryptophan 5-monooxygenase activation protein, gamma polypeptide 1	117604	FALSE	miR-451	2	4
dre-miR-451	ENSDARG00000007184	-0.482644	0.00214824	0.0280806	zbtb16a	zinc finger and BTB domain containing 16a	323269	FALSE	miR-451	2	5
dre-let-7a	ENSDARG00000070951	-0.548506	0.000363295	0.0374194	hmga1b	high mobility group AT-hook 1b	768130	TRUE	let-7	2	4
dre-let-7c-3p	ENSDARG00000060192	-0.511738	0.00102368	0.0354875	rpusd1	RNA pseudouridylate synthase domain containing 1	767786	FALSE	let-7	2	1
dre-let-7c-3p	ENSDARG00000070843	-0.521795	0.000780052	0.0354875	arid3a	AT rich interactive domain 3A (BRIGHT-like)	562799	TRUE	let-7	2	1
dre-let-7c-3p	ENSDARG00000078966	-0.546562	0.000384903	0.0354875	rbm15b	RNA binding motif protein 15B	100136872	FALSE	let-7	2	1
dre-let-7d-5p	ENSDARG00000012405	-0.495067	0.00157787	0.041537	col1a1a	collagen, type I, alpha 1a	337158	TRUE	let-7	2	2
dre-let-7d-5p	ENSDARG00000020007	-0.50706	0.00115837	0.041537	col1a2	collagen, type I, alpha 2	336471	TRUE	let-7	2	2
dre-let-7d-5p	ENSDARG00000035809	-0.536074	0.000522565	0.041537	col1a1b	collagen, type I, alpha 1b	325675	TRUE	let-7	2	2
dre-let-7d-5p	ENSDARG00000010023	-0.494193	0.00161309	0.041537	LOC557306	hippocampus abundant transcript 1 protein-like	557306	FALSE	let-7	2	3
dre-let-7d-3p	ENSDARG00000060192	-0.511738	0.00102368	0.0351463	rpusd1	RNA pseudouridylate synthase domain containing 1	767786	FALSE	let-7	2	1
dre-let-7d-3p	ENSDARG00000070843	-0.521795	0.000780052	0.0351463	arid3a	AT rich interactive domain 3A (BRIGHT-like)	562799	TRUE	let-7	2	1
dre-let-7d-3p	ENSDARG00000078966	-0.546562	0.000384903	0.0351463	rbm15b	RNA binding motif protein 15B	100136872	FALSE	let-7	2	1
dre-let-7i	ENSDARG00000058365	-0.443688	0.00526739	0.0289707	hspb8	heat shock protein b8	791580	FALSE	let-7	2	3
dre-let-7i	ENSDARG00000042322	-0.6366	1.73515e-05	0.000477166	si:dkey-177p2.6	si:dkey-177p2.6	568712	FALSE	let-7	2	3
dre-let-7i	ENSDARG00000037393	-0.571219	0.000180029	0.00220036	slc43a1a	solute carrier family 43 (amino acid system L transporter), member 1a	334395	FALSE	let-7	2	3
dre-let-7i	ENSDARG00000057016	-0.617265	3.6605e-05	0.000671091	cdc14ab	cell division cycle 14Ab	565969	FALSE	let-7	2	3
dre-let-7i	ENSDARG00000031888	-0.609862	4.80921e-05	0.000755732	mapk8a	mitogen-activated protein kinase 8a	562720	FALSE	let-7	2	3
dre-let-7i	ENSDARG00000076996	-0.563296	0.000231321	0.00254453	si:ch73-182a11.2	si:ch73-182a11.2	566321	FALSE	let-7	2	3
dre-let-7i	ENSDARG00000012914	-0.628198	2.41497e-05	0.000531294	arhgef4	Rho guanine nucleotide exchange factor (GEF) 4	559017	FALSE	let-7	2	3
dre-let-7i	ENSDARG00000060926	-0.487315	0.00191547	0.0117056	rnf19b	ring finger protein 19B	562396	FALSE	let-7	2	3
dre-let-7i	ENSDARG00000074120	-0.66537	5.17201e-06	0.000189641	usp2b	ubiquitin specific peptidase 2b	564054	FALSE	let-7	2	3
dre-let-7i	ENSDARG00000057497	-0.551873	0.000328417	0.00328417	stk35l	serine/threonine kinase 35, like	494084	FALSE	let-7	2	3
dre-let-7i	ENSDARG00000030224	-0.743365	8.98309e-08	9.88139e-06	ppp2ca	protein phosphatase 2, catalytic subunit, alpha isozyme	550585	FALSE	let-7	2	3
dre-let-7i	ENSDARG00000022904	-0.454866	0.00411517	0.0238247	skilb	SKI-like proto-oncogene b	100170835	TRUE	let-7	2	3
dre-let-7i	ENSDARG00000038609	-0.719573	3.5641e-07	1.96025e-05	mpz	myelin protein zero	114417	FALSE	let-7	2	3
dre-let-7i	ENSDARG00000070214	-0.441124	0.00556795	0.0291654	slc41a1	solute carrier family 41 (magnesium transporter), member 1	325975	FALSE	let-7	2	3
dre-let-7i	ENSDARG00000055722	-0.496196	0.00153334	0.0105417	bco2a	beta-carotene oxygenase 2a	793849	FALSE	let-7	2	4
dre-let-7i	ENSDARG00000074526	-0.428835	0.00722292	0.0361146	zbtb16b	zinc finger and BTB domain containing 16b	569773	FALSE	let-7	2	5
dre-let-7i	ENSDARG00000034434	-0.499859	0.00139644	0.0102405	igf1rb	insulin-like growth factor 1b receptor	245702	TRUE	let-7	2	5
dre-let-7i	ENSDARG00000053291	-0.513724	0.000970834	0.00821475	pnrc2	proline-rich nuclear receptor coactivator 2	565522	FALSE	let-7	2	5
dre-let-7i	ENSDARG00000041565	-0.543329	0.0004234	0.00388117	tnfaip1	tumor necrosis factor, alpha-induced protein 1 (endothelial)	327399	FALSE	let-7	2	5
dre-let-7i	ENSDARG00000058716	-0.487683	0.00189814	0.0117056	cept1a	choline/ethanolamine phosphotransferase 1a	560225	FALSE	let-7	2	5
dre-let-7i	ENSDARG00000038666	-0.415606	0.00946063	0.0452465	igfbp1b	insulin-like growth factor binding protein 1b	793907	FALSE	let-7	2	5
dre-let-7i	ENSDARG00000089861	-0.601203	6.56112e-05	0.000902154	usp44	ubiquitin specific peptidase 44	393227	TRUE	let-7	2	5
dre-let-7i	ENSDARG00000077116	-0.500215	0.00138373	0.0102405	ccnjl	cyclin J-like	100001904	FALSE	let-7	2	5
dre-miR-1	ENSDARG00000025478	-0.562052	0.000240467	0.0447269	gipr	gastric inhibitory polypeptide receptor	101885360	FALSE	miR-1/206	2	4
dre-miR-10c-5p	ENSDARG00000075993	-0.637406	1.68016e-05	0.00294028	clic5a	chloride intracellular channel 5a	492513	FALSE	miR-10	2	3
dre-miR-10c-5p	ENSDARG00000001807	-0.59683	7.64974e-05	0.00446235	tnfrsf21	tumor necrosis factor receptor superfamily, member 21	564874	FALSE	miR-10	2	5
dre-miR-10c-5p	ENSDARG00000069745	-0.607268	5.28326e-05	0.00446235	slc35f2	solute carrier family 35, member F2	555929	FALSE	miR-10	2	5
dre-miR-10d-5p	ENSDARG00000087508	-0.505679	0.00120104	0.0142082	si:ch211-39i22.1	si:ch211-39i22.1	100333059	FALSE	miR-10	2	2
dre-miR-10d-5p	ENSDARG00000028618	-0.504483	0.00123909	0.0142082	zgc:77517	zgc:77517	393540	FALSE	miR-10	2	2
dre-miR-10d-5p	ENSDARG00000075007	-0.567863	0.000200352	0.00861515	chst2a	carbohydrate (N-acetylglucosamine-6-O) sulfotransferase 2a	561896	FALSE	miR-10	2	2
dre-miR-10d-5p	ENSDARG00000004635	-0.521037	0.000796431	0.0122921	epha7	eph receptor A7	562195	FALSE	miR-10	2	2
dre-miR-10d-5p	ENSDARG00000002131	-0.497813	0.00147152	0.0158189	celf2	cugbp, Elav-like family member 2	373117	FALSE	miR-10	2	2
dre-miR-10d-5p	ENSDARG00000061758	-0.538838	0.000482579	0.0110813	sh3pxd2ab	SH3 and PX domains 2Ab	567923	FALSE	miR-10	2	2
dre-miR-10d-5p	ENSDARG00000037997	-0.484871	0.00203435	0.0194393	tubb5	tubulin, beta 5	386701	FALSE	miR-10	2	2
dre-miR-10d-5p	ENSDARG00000088835	-0.557575	0.000276143	0.00949931	efs	embryonal Fyn-associated substrate	100333297	FALSE	miR-10	2	2
dre-miR-10d-5p	ENSDARG00000078069	-0.486837	0.00193824	0.0194393	rrm2	ribonucleotide reductase M2 polypeptide	30733	FALSE	miR-10	2	2
dre-miR-10d-5p	ENSDARG00000077938	-0.645111	1.22881e-05	0.00105678	rce1b	Ras converting CAAX endopeptidase 1b	566908	FALSE	miR-10	2	2
dre-miR-10d-5p	ENSDARG00000015623	-0.536554	0.000515411	0.0110813	cecr1b	cat eye syndrome chromosome region, candidate 1b	559295	FALSE	miR-10	2	2
dre-miR-10d-5p	ENSDARG00000060093	-0.518323	0.000857588	0.0122921	dapk1	death-associated protein kinase 1	558314	FALSE	miR-10	2	2
dre-miR-10d-5p	ENSDARG00000003200	-0.530464	0.00061292	0.0117136	foxm1	forkhead box M1	394072	FALSE	miR-10	2	2
dre-miR-10d-5p	ENSDARG00000059049	-0.513005	0.000989686	0.0130943	zgc:174904	zgc:174904	564690	FALSE	miR-10	2	2
dre-miR-10d-5p	ENSDARG00000094892	-0.525698	0.000700366	0.0120463	cenph	centromere protein H	567359	FALSE	miR-10	2	2
dre-miR-10d-5p	ENSDARG00000068219	-0.572728	0.00017151	0.00861515	b3gnt2l	UDP-GlcNAc:betaGal beta-1,3-N-acetylglucosaminyltransferase 2, like	797513	FALSE	miR-10	2	2
dre-miR-10d-5p	ENSDARG00000074447	-0.463765	0.00336097	0.0304256	dapk3	death-associated protein kinase 3	562194	FALSE	miR-10	2	3
dre-miR-10d-5p	ENSDARG00000039041	-0.546472	0.000385926	0.0110632	sfrp5	secreted frizzled-related protein 5	117510	FALSE	miR-10	2	4
dre-miR-10d-5p	ENSDARG00000068516	-0.733616	1.6079e-07	2.7656e-05	hapln1b	hyaluronan and proteoglycan link protein 1b	569074	FALSE	miR-10	2	4
dre-miR-15a-3p	ENSDARG00000002463	-0.541805	0.000442703	0.0230051	arhgef37	Rho guanine nucleotide exchange factor (GEF) 37	101883655	FALSE	miR-15ab/16abc/457ab	2	3
dre-miR-15a-3p	ENSDARG00000023298	-0.676884	3.06985e-06	0.000408289	rps27.1	ribosomal protein S27, isoform 1	554155	FALSE	miR-15ab/16abc/457ab	2	5
dre-miR-15a-3p	ENSDARG00000030563	-0.52925	0.000634225	0.0230051	zgc:77880	zgc:77880	393865	FALSE	miR-15ab/16abc/457ab	2	5
dre-miR-15a-3p	ENSDARG00000077300	-0.492271	0.00169304	0.0422201	usp42	ubiquitin specific peptidase 42	327528	TRUE	miR-15ab/16abc/457ab	2	5
dre-miR-15a-3p	ENSDARG00000055966	-0.54875	0.000360656	0.0230051	cflara	CASP8 and FADD-like apoptosis regulator a	373114	FALSE	miR-15ab/16abc/457ab	2	5
dre-miR-15a-3p	ENSDARG00000041565	-0.53206	0.000585897	0.0230051	tnfaip1	tumor necrosis factor, alpha-induced protein 1 (endothelial)	327399	FALSE	miR-15ab/16abc/457ab	2	5
dre-miR-15a-3p	ENSDARG00000015164	-0.495527	0.00155959	0.0414851	mknk2b	MAP kinase interacting serine/threonine kinase 2b	373121	FALSE	miR-15ab/16abc/457ab	2	5
dre-miR-15a-3p	ENSDARG00000008976	-0.503233	0.00127999	0.0364798	mdn1	midasin AAA ATPase 1	555704	FALSE	miR-15ab/16abc/457ab	2	5
dre-miR-15a-3p	ENSDARG00000035751	-0.536243	0.000520037	0.0230051	ipo7	importin 7	321739	TRUE	miR-15ab/16abc/457ab	2	5
dre-miR-15a-3p	ENSDARG00000076815	-0.646626	1.15432e-05	0.00115144	eif3s10	eukaryotic translation initiation factor 3, subunit 10 (theta)	327515	TRUE	miR-15ab/16abc/457ab	2	5
dre-miR-15a-3p	ENSDARG00000041078	-0.515034	0.000937295	0.031165	chka	choline kinase alpha	558499	FALSE	miR-15ab/16abc/457ab	2	5
dre-miR-15a-3p	ENSDARG00000058448	-0.50326	0.00127909	0.0364798	zrsr2	zinc finger (CCCH type), RNA-binding motif and serine/arginine rich 2	100005490	FALSE	miR-15ab/16abc/457ab	2	5
dre-miR-15a-3p	ENSDARG00000055300	-0.584771	0.000115489	0.00921603	atxn7l2a	ataxin 7-like 2a	692316	TRUE	miR-15ab/16abc/457ab	2	5
dre-miR-15a-3p	ENSDARG00000058105	-0.685569	2.03954e-06	0.000406889	rpl36a	ribosomal protein L36A	195819	FALSE	miR-15ab/16abc/457ab	2	5
dre-miR-15a-3p	ENSDARG00000008502	-0.730192	1.96116e-07	7.82504e-05	pno1	partner of NOB1 homolog	393520	FALSE	miR-15ab/16abc/457ab	2	5
dre-miR-15a-3p	ENSDARG00000063005	-0.489615	0.00180925	0.0424642	anapc7	anaphase promoting complex subunit 7	558402	FALSE	miR-15ab/16abc/457ab	2	5
dre-miR-15a-3p	ENSDARG00000020693	-0.535003	0.000538833	0.0230051	sesn1	sestrin 1	436933	FALSE	miR-15ab/16abc/457ab	2	5
dre-miR-15b-5p	ENSDARG00000002463	-0.578286	0.000143169	0.00438316	arhgef37	Rho guanine nucleotide exchange factor (GEF) 37	101883655	FALSE	miR-15ab/16abc/457ab	2	3
dre-miR-15b-5p	ENSDARG00000023298	-0.695541	1.25329e-06	8.3135e-05	rps27.1	ribosomal protein S27, isoform 1	554155	FALSE	miR-15ab/16abc/457ab	2	5
dre-miR-15b-5p	ENSDARG00000077300	-0.741108	1.03026e-07	1.36681e-05	usp42	ubiquitin specific peptidase 42	327528	TRUE	miR-15ab/16abc/457ab	2	5
dre-miR-15b-5p	ENSDARG00000055966	-0.553877	0.000309113	0.00878765	cflara	CASP8 and FADD-like apoptosis regulator a	373114	FALSE	miR-15ab/16abc/457ab	2	5
dre-miR-15b-5p	ENSDARG00000034434	-0.595657	7.96809e-05	0.00288969	igf1rb	insulin-like growth factor 1b receptor	245702	TRUE	miR-15ab/16abc/457ab	2	5
dre-miR-15b-5p	ENSDARG00000041565	-0.59559	7.98659e-05	0.00288969	tnfaip1	tumor necrosis factor, alpha-induced protein 1 (endothelial)	327399	FALSE	miR-15ab/16abc/457ab	2	5
dre-miR-15b-5p	ENSDARG00000010745	-0.526697	0.000681159	0.0142685	dnaja2l	DnaJ (Hsp40) homolog, subfamily A, member 2, like	324164	TRUE	miR-15ab/16abc/457ab	2	5
dre-miR-15b-5p	ENSDARG00000015164	-0.585812	0.000111524	0.00369886	mknk2b	MAP kinase interacting serine/threonine kinase 2b	373121	FALSE	miR-15ab/16abc/457ab	2	5
dre-miR-15b-5p	ENSDARG00000008976	-0.660751	6.3362e-06	0.000360258	mdn1	midasin AAA ATPase 1	555704	FALSE	miR-15ab/16abc/457ab	2	5
dre-miR-15b-5p	ENSDARG00000035751	-0.696704	1.18257e-06	8.3135e-05	ipo7	importin 7	321739	TRUE	miR-15ab/16abc/457ab	2	5
dre-miR-15b-5p	ENSDARG00000001754	-0.600317	6.76963e-05	0.00288969	noc2l	NOC2-like nucleolar associated transcriptional repressor	58013	FALSE	miR-15ab/16abc/457ab	2	5
dre-miR-15b-5p	ENSDARG00000053047	-0.542559	0.000433055	0.0101386	eif2s2	eukaryotic translation initiation factor 2, subunit 2 beta	324365	FALSE	miR-15ab/16abc/457ab	2	5
dre-miR-15b-5p	ENSDARG00000076815	-0.809061	7.89257e-10	1.57062e-07	eif3s10	eukaryotic translation initiation factor 3, subunit 10 (theta)	327515	TRUE	miR-15ab/16abc/457ab	2	5
dre-miR-15b-5p	ENSDARG00000041078	-0.637606	1.6667e-05	0.000829183	chka	choline kinase alpha	558499	FALSE	miR-15ab/16abc/457ab	2	5
dre-miR-15b-5p	ENSDARG00000058448	-0.538396	0.000488782	0.0108075	zrsr2	zinc finger (CCCH type), RNA-binding motif and serine/arginine rich 2	100005490	FALSE	miR-15ab/16abc/457ab	2	5
dre-miR-15b-5p	ENSDARG00000055300	-0.550591	0.000341331	0.00905664	atxn7l2a	ataxin 7-like 2a	692316	TRUE	miR-15ab/16abc/457ab	2	5
dre-miR-15b-5p	ENSDARG00000058105	-0.69728	1.14892e-06	8.3135e-05	rpl36a	ribosomal protein L36A	195819	FALSE	miR-15ab/16abc/457ab	2	5
dre-miR-15b-5p	ENSDARG00000008502	-0.839514	4.51423e-11	1.79666e-08	pno1	partner of NOB1 homolog	393520	FALSE	miR-15ab/16abc/457ab	2	5
dre-miR-15b-5p	ENSDARG00000070698	-0.54811	0.000367607	0.00914421	kbtbd8	kelch repeat and BTB (POZ) domain containing 8	559966	FALSE	miR-15ab/16abc/457ab	2	5
dre-miR-15b-3p	ENSDARG00000087186	-0.515834	0.00091734	0.0130393	si:ch211-232b12.5	si:ch211-232b12.5	378868	FALSE	miR-15ab/16abc/457ab	2	3
dre-miR-15b-3p	ENSDARG00000020573	-0.463072	0.00341503	0.037755	ddx3a	DEAD (Asp-Glu-Ala-Asp) box helicase 3a	566947	TRUE	miR-15ab/16abc/457ab	2	3
dre-miR-15b-3p	ENSDARG00000008398	-0.465454	0.00323235	0.0367564	cacna1c	calcium channel, voltage-dependent, L type, alpha 1C subunit	170581	FALSE	miR-15ab/16abc/457ab	2	3
dre-miR-15b-3p	ENSDARG00000042620	-0.566423	0.000209685	0.00439236	gstr	glutathione S-transferase rho	564619	FALSE	miR-15ab/16abc/457ab	2	3
dre-miR-15b-3p	ENSDARG00000002463	-0.523777	0.000738629	0.011759	arhgef37	Rho guanine nucleotide exchange factor (GEF) 37	101883655	FALSE	miR-15ab/16abc/457ab	2	3
dre-miR-15b-3p	ENSDARG00000036685	-0.444608	0.005163	0.0489256	ccnt2a	cyclin T2a	327568	TRUE	miR-15ab/16abc/457ab	2	3
dre-miR-15b-3p	ENSDARG00000075733	-0.460782	0.00359907	0.0384027	zyx	zyxin	564246	TRUE	miR-15ab/16abc/457ab	2	3
dre-miR-15b-3p	ENSDARG00000003403	-0.498322	0.00145252	0.01927	tenm1	teneurin transmembrane protein 1	563094	FALSE	miR-15ab/16abc/457ab	2	3
dre-miR-15b-3p	ENSDARG00000055723	-0.458826	0.00376307	0.0384027	hsp70l	heat shock cognate 70-kd protein, like	560210	FALSE	miR-15ab/16abc/457ab	2	3
dre-miR-15b-3p	ENSDARG00000007823	-0.483041	0.00212755	0.0264615	atf3	activating transcription factor 3	393939	FALSE	miR-15ab/16abc/457ab	2	3
dre-miR-15b-3p	ENSDARG00000058503	-0.459441	0.00371086	0.0384027	flt3	fms-related tyrosine kinase 3	566708	TRUE	miR-15ab/16abc/457ab	2	3
dre-miR-15b-3p	ENSDARG00000074120	-0.515857	0.000916764	0.0130393	usp2b	ubiquitin specific peptidase 2b	564054	FALSE	miR-15ab/16abc/457ab	2	3
dre-miR-15b-3p	ENSDARG00000061272	-0.48486	0.00203487	0.0261251	LOC564564	solute carrier family 41 member 1	564564	FALSE	miR-15ab/16abc/457ab	2	3
dre-miR-15b-3p	ENSDARG00000043250	-0.597135	7.56883e-05	0.00215171	ppm1ab	protein phosphatase, Mg2+/Mn2+ dependent, 1Ab	30703	FALSE	miR-15ab/16abc/457ab	2	3
dre-miR-15b-3p	ENSDARG00000054858	-0.528096	0.000655076	0.0108633	tp53bp2b	tumor protein p53 binding protein, 2b	568138	FALSE	miR-15ab/16abc/457ab	2	3
dre-miR-15b-3p	ENSDARG00000015002	-0.561773	0.000242568	0.0048271	cdh4	cadherin 4, type 1, R-cadherin (retinal)	30297	FALSE	miR-15ab/16abc/457ab	2	3
dre-miR-15b-3p	ENSDARG00000002037	-0.681496	2.47491e-06	0.000140716	pfkfb2b	6-phosphofructo-2-kinase/fructose-2,6-biphosphatase 2b	564852	FALSE	miR-15ab/16abc/457ab	2	3
dre-miR-15b-3p	ENSDARG00000044827	-0.639782	1.52701e-05	0.000607748	wnt7aa	wingless-type MMTV integration site family, member 7Aa	565714	TRUE	miR-15ab/16abc/457ab	2	3
dre-miR-15b-3p	ENSDARG00000079340	-0.473099	0.00270221	0.0316317	si:dkey-175a17.4	si:dkey-175a17.4	555258	FALSE	miR-15ab/16abc/457ab	2	3
dre-miR-15b-3p	ENSDARG00000052897	-0.590606	9.48105e-05	0.00235841	atxn2	ataxin 2	569210	TRUE	miR-15ab/16abc/457ab	2	3
dre-miR-15b-3p	ENSDARG00000015709	-0.600801	6.65503e-05	0.00203746	hsd17b12a	hydroxysteroid (17-beta) dehydrogenase 12a	327417	FALSE	miR-15ab/16abc/457ab	2	3
dre-miR-15b-3p	ENSDARG00000023298	-0.553124	0.000316247	0.00599363	rps27.1	ribosomal protein S27, isoform 1	554155	FALSE	miR-15ab/16abc/457ab	2	5
dre-miR-15b-3p	ENSDARG00000077300	-0.704544	7.93856e-07	6.31909e-05	usp42	ubiquitin specific peptidase 42	327528	TRUE	miR-15ab/16abc/457ab	2	5
dre-miR-15b-3p	ENSDARG00000061977	-0.568258	0.000197854	0.00437476	ppfibp2a	PTPRF interacting protein, binding protein 2a (liprin beta 2)	100317962	FALSE	miR-15ab/16abc/457ab	2	5
dre-miR-15b-3p	ENSDARG00000055966	-0.593004	8.73305e-05	0.00231717	cflara	CASP8 and FADD-like apoptosis regulator a	373114	FALSE	miR-15ab/16abc/457ab	2	5
dre-miR-15b-3p	ENSDARG00000034434	-0.693044	1.41833e-06	9.40828e-05	igf1rb	insulin-like growth factor 1b receptor	245702	TRUE	miR-15ab/16abc/457ab	2	5
dre-miR-15b-3p	ENSDARG00000079317	-0.668341	4.53061e-06	0.000200354	dlc1	DLC1 Rho GTPase activating protein	567965	FALSE	miR-15ab/16abc/457ab	2	5
dre-miR-15b-3p	ENSDARG00000011373	-0.450936	0.00449248	0.0436099	mknk2a	MAP kinase interacting serine/threonine kinase 2a	334167	FALSE	miR-15ab/16abc/457ab	2	5
dre-miR-15b-3p	ENSDARG00000041565	-0.634009	1.92342e-05	0.000695928	tnfaip1	tumor necrosis factor, alpha-induced protein 1 (endothelial)	327399	FALSE	miR-15ab/16abc/457ab	2	5
dre-miR-15b-3p	ENSDARG00000010745	-0.544895	0.000404346	0.00731499	dnaja2l	DnaJ (Hsp40) homolog, subfamily A, member 2, like	324164	TRUE	miR-15ab/16abc/457ab	2	5
dre-miR-15b-3p	ENSDARG00000013946	-0.452938	0.00429665	0.0427517	ivns1abpb	influenza virus NS1A binding protein b	334334	FALSE	miR-15ab/16abc/457ab	2	5
dre-miR-15b-3p	ENSDARG00000015985	-0.516237	0.000907427	0.0130393	abcc9	ATP-binding cassette, sub-family C (CFTR/MRP), member 9	561160	FALSE	miR-15ab/16abc/457ab	2	5
dre-miR-15b-3p	ENSDARG00000015164	-0.796837	2.16472e-09	8.61557e-07	mknk2b	MAP kinase interacting serine/threonine kinase 2b	373121	FALSE	miR-15ab/16abc/457ab	2	5
dre-miR-15b-3p	ENSDARG00000008976	-0.477988	0.00240457	0.0290006	mdn1	midasin AAA ATPase 1	555704	FALSE	miR-15ab/16abc/457ab	2	5
dre-miR-15b-3p	ENSDARG00000035751	-0.671824	3.8716e-06	0.000192612	ipo7	importin 7	321739	TRUE	miR-15ab/16abc/457ab	2	5
dre-miR-15b-3p	ENSDARG00000076815	-0.712657	5.18435e-07	6.31909e-05	eif3s10	eukaryotic translation initiation factor 3, subunit 10 (theta)	327515	TRUE	miR-15ab/16abc/457ab	2	5
dre-miR-15b-3p	ENSDARG00000041078	-0.706332	7.23567e-07	6.31909e-05	chka	choline kinase alpha	558499	FALSE	miR-15ab/16abc/457ab	2	5
dre-miR-15b-3p	ENSDARG00000058448	-0.499858	0.00139648	0.0191655	zrsr2	zinc finger (CCCH type), RNA-binding motif and serine/arginine rich 2	100005490	FALSE	miR-15ab/16abc/457ab	2	5
dre-miR-15b-3p	ENSDARG00000055300	-0.618944	3.43758e-05	0.00114013	atxn7l2a	ataxin 7-like 2a	692316	TRUE	miR-15ab/16abc/457ab	2	5
dre-miR-15b-3p	ENSDARG00000008502	-0.72726	2.31922e-07	4.61525e-05	pno1	partner of NOB1 homolog	393520	FALSE	miR-15ab/16abc/457ab	2	5
dre-miR-15b-3p	ENSDARG00000063005	-0.536902	0.00051029	0.00883024	anapc7	anaphase promoting complex subunit 7	558402	FALSE	miR-15ab/16abc/457ab	2	5
dre-miR-15b-3p	ENSDARG00000030512	-0.57149	0.00017847	0.00417829	tsnaxip1	translin-associated factor X interacting protein 1	565917	FALSE	miR-15ab/16abc/457ab	2	5
dre-miR-16c-3p	ENSDARG00000039335	-0.45742	0.00388495	0.032012	st6gal2a	ST6 beta-galactosamide alpha-2,6-sialyltranferase 2a	403116	FALSE	miR-15ab/16abc/457ab	2	1
dre-miR-16c-3p	ENSDARG00000020136	-0.512205	0.00101103	0.0115707	ptges	prostaglandin E synthase	544666	FALSE	miR-15ab/16abc/457ab	2	1
dre-miR-16c-3p	ENSDARG00000056615	-0.604255	5.88682e-05	0.00161691	cybb	cytochrome b-245, beta polypeptide (chronic granulomatous disease)	393386	FALSE	miR-15ab/16abc/457ab	2	1
dre-miR-16c-3p	ENSDARG00000026611	-0.692528	1.4549e-06	0.000206047	socs3b	suppressor of cytokine signaling 3b	406596	FALSE	miR-15ab/16abc/457ab	2	1
dre-miR-16c-3p	ENSDARG00000011724	-0.63045	2.21228e-05	0.000960933	marveld1	MARVEL domain containing 1	497317	FALSE	miR-15ab/16abc/457ab	2	1
dre-miR-16c-3p	ENSDARG00000056985	-0.582245	0.000125639	0.00246492	tpte	transmembrane phosphatase with tensin homology	327292	FALSE	miR-15ab/16abc/457ab	2	1
dre-miR-16c-3p	ENSDARG00000057230	-0.599109	7.06363e-05	0.0016922	LOC797436	neutral cholesterol ester hydrolase 1-like	797436	FALSE	miR-15ab/16abc/457ab	2	1
dre-miR-16c-3p	ENSDARG00000059900	-0.671022	4.01503e-06	0.000413549	tbc1d9	TBC1 domain family, member 9 (with GRAM domain)	563578	FALSE	miR-15ab/16abc/457ab	2	1
dre-miR-16c-3p	ENSDARG00000030250	-0.608548	5.0443e-05	0.00148447	dennd2db	DENN/MADD domain containing 2Db	492474	FALSE	miR-15ab/16abc/457ab	2	1
dre-miR-16c-3p	ENSDARG00000076614	-0.430483	0.00697902	0.0495615	ssuh2.3	ssu-2 homolog, tandem duplicate 3	797780	FALSE	miR-15ab/16abc/457ab	2	1
dre-miR-16c-3p	ENSDARG00000057064	-0.56252	0.00023699	0.00375538	enpep	glutamyl aminopeptidase	504088	FALSE	miR-15ab/16abc/457ab	2	1
dre-miR-16c-3p	ENSDARG00000004311	-0.487396	0.00191165	0.0179	ldlrap1a	low density lipoprotein receptor adaptor protein 1a	368278	FALSE	miR-15ab/16abc/457ab	2	1
dre-miR-16c-3p	ENSDARG00000015946	-0.430395	0.00699185	0.0495615	slc44a1a	solute carrier family 44 (choline transporter), member 1a	100333377	FALSE	miR-15ab/16abc/457ab	2	2
dre-miR-16c-3p	ENSDARG00000038882	-0.537518	0.000501314	0.00666263	smc4	structural maintenance of chromosomes 4	192332	FALSE	miR-15ab/16abc/457ab	2	2
dre-miR-16c-3p	ENSDARG00000017128	-0.597807	7.3931e-05	0.0016922	myofl	myoferlin like	559066	FALSE	miR-15ab/16abc/457ab	2	2
dre-miR-16c-3p	ENSDARG00000002479	-0.447646	0.00483102	0.0390271	ercc6l	excision repair cross-complementation group 6-like	100005291	FALSE	miR-15ab/16abc/457ab	2	2
dre-miR-16c-3p	ENSDARG00000086112	-0.566139	0.000211577	0.00356761	si:ch211-266i6.3	si:ch211-266i6.3	568826	FALSE	miR-15ab/16abc/457ab	2	2
dre-miR-16c-3p	ENSDARG00000094977	-0.446534	0.00495037	0.0392222	si:ch211-156j22.4	si:ch211-156j22.4	795944	FALSE	miR-15ab/16abc/457ab	2	2
dre-miR-16c-3p	ENSDARG00000026224	-0.437843	0.00597409	0.0455801	fanci	Fanconi anemia, complementation group I	324185	FALSE	miR-15ab/16abc/457ab	2	2
dre-miR-16c-3p	ENSDARG00000038278	-0.575973	0.000154406	0.00276589	ptgir	prostaglandin I2 (prostacyclin) receptor (IP)	561406	FALSE	miR-15ab/16abc/457ab	2	2
dre-miR-16c-3p	ENSDARG00000031749	-0.641053	1.45048e-05	0.000853713	c3ar1	C3a anaphylatoxin chemotactic receptor	794255	FALSE	miR-15ab/16abc/457ab	2	2
dre-miR-16c-3p	ENSDARG00000013719	-0.517381	0.000879787	0.0106609	gtse1	G-2 and S-phase expressed 1	553652	FALSE	miR-15ab/16abc/457ab	2	2
dre-miR-16c-3p	ENSDARG00000088130	-0.429677	0.0070974	0.0495615	si:dkey-30c15.10	si:dkey-30c15.10	559353	FALSE	miR-15ab/16abc/457ab	2	2
dre-miR-16c-3p	ENSDARG00000024488	-0.544303	0.000411453	0.00565062	top2a	topoisomerase (DNA) II alpha	323733	FALSE	miR-15ab/16abc/457ab	2	2
dre-miR-16c-3p	ENSDARG00000062152	-0.490091	0.0017879	0.0171306	chaf1a	chromatin assembly factor 1, subunit A (p150)	563212	FALSE	miR-15ab/16abc/457ab	2	2
dre-miR-16c-3p	ENSDARG00000076754	-0.578587	0.000141763	0.00265483	slc9a7	solute carrier family 9, subfamily A (NHE7, cation proton antiporter 7), member 7	554532	FALSE	miR-15ab/16abc/457ab	2	2
dre-miR-16c-3p	ENSDARG00000051923	-0.520862	0.000800254	0.00999105	ccnb1	cyclin B1	58025	FALSE	miR-15ab/16abc/457ab	2	2
dre-miR-16c-3p	ENSDARG00000053561	-0.617251	3.66241e-05	0.00125743	ms4a17a.11	membrane-spanning 4-domains, subfamily A, member 17A.11	550363	FALSE	miR-15ab/16abc/457ab	2	2
dre-miR-16c-3p	ENSDARG00000018432	-0.479036	0.00234466	0.0205532	m6pr	mannose-6-phosphate receptor (cation dependent)	406486	FALSE	miR-15ab/16abc/457ab	2	2
dre-miR-16c-3p	ENSDARG00000091699	-0.602324	6.30564e-05	0.0016237	capn2a	calpain 2, (m/II) large subunit a	541374	FALSE	miR-15ab/16abc/457ab	2	2
dre-miR-16c-3p	ENSDARG00000039576	-0.613545	4.20217e-05	0.00133177	fstl1b	follistatin-like 1b	324309	FALSE	miR-15ab/16abc/457ab	2	2
dre-miR-16c-3p	ENSDARG00000088560	-0.474034	0.00264297	0.0226855	tmem104	transmembrane protein 104	565387	FALSE	miR-15ab/16abc/457ab	2	2
dre-miR-16c-3p	ENSDARG00000035770	-0.527174	0.000672162	0.00865408	ube2c	ubiquitin-conjugating enzyme E2C	566441	FALSE	miR-15ab/16abc/457ab	2	2
dre-miR-16c-3p	ENSDARG00000079013	-0.480239	0.00227746	0.0203981	dpy19l3	dpy-19-like 3 (C. elegans)	796987	TRUE	miR-15ab/16abc/457ab	2	2
dre-miR-16c-3p	ENSDARG00000059789	-0.551383	0.000333303	0.00490431	parp8	poly (ADP-ribose) polymerase family, member 8	568910	FALSE	miR-15ab/16abc/457ab	2	2
dre-miR-16c-3p	ENSDARG00000019601	-0.551837	0.000328772	0.00490431	col12a1b	collagen, type XII, alpha 1b	562946	TRUE	miR-15ab/16abc/457ab	2	2
dre-miR-16c-3p	ENSDARG00000029146	-0.590438	9.5358e-05	0.00206776	lrp1ab	low density lipoprotein receptor-related protein 1Ab	565797	FALSE	miR-15ab/16abc/457ab	2	2
dre-miR-16c-3p	ENSDARG00000015623	-0.691902	1.50034e-06	0.000206047	cecr1b	cat eye syndrome chromosome region, candidate 1b	559295	FALSE	miR-15ab/16abc/457ab	2	2
dre-miR-16c-3p	ENSDARG00000026577	-0.503819	0.00126068	0.0140379	cdk2	cyclin-dependent kinase 2	406715	FALSE	miR-15ab/16abc/457ab	2	2
dre-miR-16c-3p	ENSDARG00000002937	-0.470218	0.00289235	0.0243194	meis1a	Meis homeobox 1 a	170455	FALSE	miR-15ab/16abc/457ab	2	2
dre-miR-16c-3p	ENSDARG00000089413	-0.430326	0.00700191	0.0495615	mbpb	myelin basic protein b	368319	FALSE	miR-15ab/16abc/457ab	2	2
dre-miR-16c-3p	ENSDARG00000070081	-0.582399	0.000124996	0.00246492	rspo3	R-spondin 3	100007702	TRUE	miR-15ab/16abc/457ab	2	2
dre-miR-16c-3p	ENSDARG00000005821	-0.661543	6.12102e-06	0.000504372	ncf2	neutrophil cytosolic factor 2	562473	FALSE	miR-15ab/16abc/457ab	2	2
dre-miR-16c-3p	ENSDARG00000071667	-0.496422	0.00152456	0.0153199	LOC100001452	uncharacterized LOC100001452	100001452	FALSE	miR-15ab/16abc/457ab	2	2
dre-miR-16c-3p	ENSDARG00000071009	-0.629094	2.33236e-05	0.000960933	kif20ba	kinesin family member 20Ba	449979	FALSE	miR-15ab/16abc/457ab	2	2
dre-miR-16c-3p	ENSDARG00000091058	-0.69414	1.34358e-06	0.000206047	tmem173	transmembrane protein 173	101243556	FALSE	miR-15ab/16abc/457ab	2	2
dre-miR-16c-3p	ENSDARG00000060901	-0.515759	0.000919195	0.0108202	trim62	tripartite motif containing 62	791192	FALSE	miR-15ab/16abc/457ab	2	2
dre-miR-16c-3p	ENSDARG00000062017	-0.617464	3.6335e-05	0.00125743	fsd1	fibronectin type III and SPRY domain containing 1	566722	TRUE	miR-15ab/16abc/457ab	2	2
dre-miR-16c-3p	ENSDARG00000015506	-0.498074	0.00146173	0.0150558	klf5a	Kruppel-like factor 5a	100006043	FALSE	miR-15ab/16abc/457ab	2	2
dre-miR-16c-3p	ENSDARG00000063309	-0.565411	0.000216481	0.00356761	tjp2a	tight junction protein 2a (zona occludens 2)	565446	FALSE	miR-15ab/16abc/457ab	2	2
dre-miR-16c-3p	ENSDARG00000056381	-0.492032	0.00170324	0.016708	cfap97	cilia and flagella associated protein 97	337459	FALSE	miR-15ab/16abc/457ab	2	2
dre-miR-16c-3p	ENSDARG00000052468	-0.44459	0.00516506	0.040151	si:dkeyp-80c12.7	si:dkeyp-80c12.7	557882	TRUE	miR-15ab/16abc/457ab	2	3
dre-miR-16c-3p	ENSDARG00000044874	-0.48042	0.00226751	0.0203981	zgc:92107	zgc:92107	492329	FALSE	miR-15ab/16abc/457ab	2	3
dre-miR-16c-3p	ENSDARG00000059906	-0.547277	0.00037682	0.00535344	sdc4	syndecan 4	568593	FALSE	miR-15ab/16abc/457ab	2	3
dre-miR-16c-3p	ENSDARG00000079585	-0.49849	0.00144628	0.0150558	pkn3	protein kinase N3	323182	FALSE	miR-15ab/16abc/457ab	2	3
dre-miR-16c-3p	ENSDARG00000062880	-0.500604	0.00136994	0.0148531	cntn3a.1	contactin 3a, tandem duplicate 1	569437	FALSE	miR-15ab/16abc/457ab	2	4
dre-miR-16c-3p	ENSDARG00000059826	-0.432786	0.00665	0.0495615	crtac1a	cartilage acidic protein 1a	559626	FALSE	miR-15ab/16abc/457ab	2	4
dre-miR-16c-3p	ENSDARG00000053091	-0.647979	1.09131e-05	0.000749369	si:ch211-204c21.1	si:ch211-204c21.1	368323	FALSE	miR-15ab/16abc/457ab	2	5
dre-miR-16c-3p	ENSDARG00000061233	-0.631156	2.15204e-05	0.000960933	abcc5	ATP-binding cassette, sub-family C (CFTR/MRP), member 5	336147	FALSE	miR-15ab/16abc/457ab	2	5
dre-miR-17a-5p	ENSDARG00000040527	-0.590884	9.39161e-05	0.0236669	siae	sialic acid acetylesterase	555385	FALSE	miR-17a/20ab/93	2	2
dre-miR-19a-3p	ENSDARG00000059950	-0.450372	0.00454898	0.0371196	plxdc2	plexin domain containing 2	100000303	FALSE	miR-19	2	2
dre-miR-19a-3p	ENSDARG00000002235	-0.645807	1.1941e-05	0.000974387	mmp14a	matrix metallopeptidase 14a (membrane-inserted)	373882	FALSE	miR-19	2	2
dre-miR-19a-3p	ENSDARG00000003961	-0.447289	0.00486909	0.0382036	parp3	poly (ADP-ribose) polymerase family, member 3	335495	FALSE	miR-19	2	2
dre-miR-19a-3p	ENSDARG00000045129	-0.505964	0.00119211	0.0192273	fkbp10b	FK506 binding protein 10b	324381	FALSE	miR-19	2	2
dre-miR-19a-3p	ENSDARG00000045378	-0.445213	0.00509542	0.0392251	pi15a	peptidase inhibitor 15a	561978	FALSE	miR-19	2	2
dre-miR-19a-3p	ENSDARG00000026224	-0.455705	0.0040382	0.035055	fanci	Fanconi anemia, complementation group I	324185	FALSE	miR-19	2	2
dre-miR-19a-3p	ENSDARG00000062187	-0.513337	0.00098093	0.0174008	kif14	kinesin family member 14	562052	FALSE	miR-19	2	2
dre-miR-19a-3p	ENSDARG00000075954	-0.47255	0.00273762	0.026594	serpinh1a	serpin peptidase inhibitor, clade H (heat shock protein 47), member 1a	555328	FALSE	miR-19	2	2
dre-miR-19a-3p	ENSDARG00000044491	-0.546349	0.000387336	0.0115959	kif20a	kinesin family member 20A	325449	FALSE	miR-19	2	2
dre-miR-19a-3p	ENSDARG00000005993	-0.489126	0.00183138	0.02335	prc1b	protein regulator of cytokinesis 1b	393203	TRUE	miR-19	2	2
dre-miR-19a-3p	ENSDARG00000069989	-0.456611	0.00395659	0.035055	bnc2	basonuclin 2	559327	TRUE	miR-19	2	2
dre-miR-19a-3p	ENSDARG00000077587	-0.496334	0.00152796	0.0214968	zgc:113984	zgc:113984	573997	FALSE	miR-19	2	2
dre-miR-19a-3p	ENSDARG00000001634	-0.545439	0.000397898	0.0115959	kirrela	kin of IRRE like a	405804	FALSE	miR-19	2	2
dre-miR-19a-3p	ENSDARG00000063711	-0.528682	0.000644406	0.0138378	trim3a	tripartite motif containing 3a	562489	FALSE	miR-19	2	2
dre-miR-19a-3p	ENSDARG00000039576	-0.692683	1.44384e-06	0.000589086	fstl1b	follistatin-like 1b	324309	FALSE	miR-19	2	2
dre-miR-19a-3p	ENSDARG00000051731	-0.494631	0.00159534	0.0216967	faap24	Fanconi anemia core complex associated protein 24	559470	TRUE	miR-19	2	2
dre-miR-19a-3p	ENSDARG00000032340	-0.569619	0.000189475	0.00702782	serhl	serine hydrolase-like	322648	FALSE	miR-19	2	2
dre-miR-19a-3p	ENSDARG00000077938	-0.646295	1.17025e-05	0.000974387	rce1b	Ras converting CAAX endopeptidase 1b	566908	FALSE	miR-19	2	2
dre-miR-19a-3p	ENSDARG00000060093	-0.44944	0.00464376	0.0371501	dapk1	death-associated protein kinase 1	558314	FALSE	miR-19	2	2
dre-miR-19a-3p	ENSDARG00000003200	-0.563623	0.000228968	0.00778491	foxm1	forkhead box M1	394072	FALSE	miR-19	2	2
dre-miR-19a-3p	ENSDARG00000059693	-0.520673	0.000804398	0.0156283	adam19a	ADAM metallopeptidase domain 19a	565342	FALSE	miR-19	2	2
dre-miR-19a-3p	ENSDARG00000069335	-0.583564	0.000120242	0.00545099	bcl6b	B-cell CLL/lymphoma 6, member B	793278	FALSE	miR-19	2	2
dre-miR-19a-3p	ENSDARG00000013050	-0.443613	0.00527604	0.0398635	abcc12	ATP-binding cassette, sub-family C (CFTR/MRP), member 12	568482	FALSE	miR-19	2	2
dre-miR-19a-3p	ENSDARG00000094809	-0.624926	2.73964e-05	0.00186295	ms4a17a.14	membrane-spanning 4-domains, subfamily A, member 17A.14	798572	FALSE	miR-19	2	2
dre-miR-19a-3p	ENSDARG00000055797	-0.50023	0.00138319	0.0207182	cnpy4	canopy4	568776	FALSE	miR-19	2	2
dre-miR-19a-3p	ENSDARG00000070286	-0.475135	0.00257458	0.026594	si:ch211-113a14.19	si:ch211-113a14.19	560527	FALSE	miR-19	2	2
dre-miR-19a-3p	ENSDARG00000016463	-0.504914	0.00122527	0.0192273	trappc6b	trafficking protein particle complex 6b	450008	FALSE	miR-19	2	2
dre-miR-19a-3p	ENSDARG00000054340	-0.450689	0.00451716	0.0371196	sla1	Src-like-adaptor 1	571922	FALSE	miR-19	2	2
dre-miR-19a-3p	ENSDARG00000069946	-0.538681	0.000484774	0.0123617	itga6b	integrin, alpha 6b	541320	FALSE	miR-19	2	2
dre-miR-19a-3p	ENSDARG00000089338	-0.465582	0.00322276	0.0298837	si:ch211-110e21.3	si:ch211-110e21.3	100302390	FALSE	miR-19	2	2
dre-miR-19a-3p	ENSDARG00000032010	-0.46029	0.00363972	0.0330001	slc15a2	solute carrier family 15 (oligopeptide transporter), member 2	556684	FALSE	miR-19	2	2
dre-miR-19a-3p	ENSDARG00000035907	-0.475308	0.00256395	0.026594	fam49a	family with sequence similarity 49, member A	445212	FALSE	miR-19	2	2
dre-miR-19a-3p	ENSDARG00000071009	-0.587962	0.000103726	0.00529002	kif20ba	kinesin family member 20Ba	449979	FALSE	miR-19	2	2
dre-miR-19a-3p	ENSDARG00000045414	-0.576044	0.000154052	0.00628532	elovl2	ELOVL fatty acid elongase 2	678614	FALSE	miR-19	2	2
dre-miR-19a-3p	ENSDARG00000020718	-0.479612	0.0023123	0.0254977	si:dkey-201c1.2	si:dkey-201c1.2	571044	FALSE	miR-19	2	2
dre-miR-19a-3p	ENSDARG00000091602	-0.529729	0.000625734	0.0138378	si:dkey-163f14.6	si:dkey-163f14.6	100332398	FALSE	miR-19	2	2
dre-miR-19a-3p	ENSDARG00000011490	-0.609991	4.78661e-05	0.00278991	LOC108179022	signal peptide, CUB and EGF-like domain-containing protein 3	108179022	FALSE	miR-19	2	2
dre-miR-19a-3p	ENSDARG00000052734	-0.473015	0.00270762	0.026594	hmgcra	3-hydroxy-3-methylglutaryl-CoA reductase a	559054	FALSE	miR-19	2	2
dre-miR-19a-3p	ENSDARG00000012801	-0.489464	0.00181604	0.02335	pfkpb	phosphofructokinase, platelet b	561416	FALSE	miR-19	2	3
dre-miR-19a-3p	ENSDARG00000044010	-0.482076	0.00217815	0.0246857	loxl2a	lysyl oxidase-like 2a	565508	FALSE	miR-19	2	3
dre-miR-19a-3p	ENSDARG00000060678	-0.522851	0.000757733	0.0154578	ndst2b	N-deacetylase/N-sulfotransferase (heparan glucosaminyl) 2b	798226	FALSE	miR-19	2	3
dre-miR-19a-3p	ENSDARG00000061288	-0.484438	0.00205604	0.0239676	kcnc4	potassium voltage-gated channel, Shaw-related subfamily, member 4	799410	FALSE	miR-19	2	3
dre-miR-19a-3p	ENSDARG00000017860	-0.43257	0.00668029	0.0495556	rgs5b	regulator of G-protein signaling 5b	550519	FALSE	miR-19	2	3
dre-miR-19a-3p	ENSDARG00000007396	-0.530491	0.000612464	0.0138378	rnd3b	Rho family GTPase 3b	436864	FALSE	miR-19	2	4
dre-miR-19a-3p	ENSDARG00000078388	-0.474197	0.00263272	0.026594	glis2a	GLIS family zinc finger 2a	102725534	FALSE	miR-19	2	4
dre-miR-19a-3p	ENSDARG00000011821	-0.514642	0.000947221	0.0174008	plod2	procollagen-lysine, 2-oxoglutarate 5-dioxygenase 2	100036767	FALSE	miR-19	2	4
dre-miR-19a-3p	ENSDARG00000013687	-0.653645	8.60127e-06	0.000974387	cilp2	cartilage intermediate layer protein 2	557778	FALSE	miR-19	2	4
dre-miR-19a-3p	ENSDARG00000088023	-0.484858	0.00203499	0.0239676	si:dkey-26c10.5	si:dkey-26c10.5	563797	FALSE	miR-19	2	4
dre-miR-19a-3p	ENSDARG00000061830	-0.541843	0.000442217	0.0120283	prss12	protease, serine, 12 (neurotrypsin, motopsin)	566809	FALSE	miR-19	2	4
dre-miR-19a-3p	ENSDARG00000045708	-0.51009	0.00106947	0.0181809	adm2a	adrenomedullin 2a	403114	FALSE	miR-19	2	4
dre-miR-19a-3p	ENSDARG00000061635	-0.646955	1.13873e-05	0.000974387	myo5aa	myosin VAa	562188	FALSE	miR-19	2	4
dre-miR-19a-3p	ENSDARG00000070668	-0.48572	0.00199233	0.0239676	cd4-1	CD4-1 molecule	799982	FALSE	miR-19	2	4
dre-miR-19a-3p	ENSDARG00000009134	-0.467548	0.00307881	0.0292129	hlx1	H2.0-like homeo box 1 (Drosophila)	327096	FALSE	miR-19	2	4
dre-miR-19a-3p	ENSDARG00000045574	-0.499156	0.00142183	0.0207182	lrmp	lymphoid-restricted membrane protein	567234	FALSE	miR-19	2	4
dre-miR-19a-3p	ENSDARG00000061233	-0.453624	0.0042313	0.035966	abcc5	ATP-binding cassette, sub-family C (CFTR/MRP), member 5	336147	FALSE	miR-19	2	5
dre-miR-19b-3p	ENSDARG00000063525	-0.451478	0.00443872	0.0328465	adpgk	ADP-dependent glucokinase	557919	FALSE	miR-19	2	2
dre-miR-19b-3p	ENSDARG00000059950	-0.538219	0.000491276	0.00612158	plxdc2	plexin domain containing 2	100000303	FALSE	miR-19	2	2
dre-miR-19b-3p	ENSDARG00000070463	-0.508203	0.00112411	0.0108931	e2f3	E2F transcription factor 3	791146	FALSE	miR-19	2	2
dre-miR-19b-3p	ENSDARG00000003961	-0.554816	0.000300425	0.00489091	parp3	poly (ADP-ribose) polymerase family, member 3	335495	FALSE	miR-19	2	2
dre-miR-19b-3p	ENSDARG00000045129	-0.540272	0.000462922	0.00612158	fkbp10b	FK506 binding protein 10b	324381	FALSE	miR-19	2	2
dre-miR-19b-3p	ENSDARG00000045378	-0.485726	0.00199203	0.0168908	pi15a	peptidase inhibitor 15a	561978	FALSE	miR-19	2	2
dre-miR-19b-3p	ENSDARG00000026224	-0.517437	0.000878463	0.00914528	fanci	Fanconi anemia, complementation group I	324185	FALSE	miR-19	2	2
dre-miR-19b-3p	ENSDARG00000062187	-0.565142	0.00021832	0.0040986	kif14	kinesin family member 14	562052	FALSE	miR-19	2	2
dre-miR-19b-3p	ENSDARG00000057125	-0.465491	0.00322952	0.0252772	pld1b	phospholipase D1b	572492	FALSE	miR-19	2	2
dre-miR-19b-3p	ENSDARG00000037960	-0.491677	0.00171842	0.0148808	lrrc17	leucine rich repeat containing 17	321202	FALSE	miR-19	2	2
dre-miR-19b-3p	ENSDARG00000075954	-0.565349	0.000216904	0.0040986	serpinh1a	serpin peptidase inhibitor, clade H (heat shock protein 47), member 1a	555328	FALSE	miR-19	2	2
dre-miR-19b-3p	ENSDARG00000044491	-0.565405	0.000216522	0.0040986	kif20a	kinesin family member 20A	325449	FALSE	miR-19	2	2
dre-miR-19b-3p	ENSDARG00000005993	-0.51178	0.00102254	0.0101506	prc1b	protein regulator of cytokinesis 1b	393203	TRUE	miR-19	2	2
dre-miR-19b-3p	ENSDARG00000069989	-0.51659	0.000898799	0.00914528	bnc2	basonuclin 2	559327	TRUE	miR-19	2	2
dre-miR-19b-3p	ENSDARG00000077587	-0.520117	0.000816704	0.00898375	zgc:113984	zgc:113984	573997	FALSE	miR-19	2	2
dre-miR-19b-3p	ENSDARG00000001634	-0.577761	0.000145652	0.00395203	kirrela	kin of IRRE like a	405804	FALSE	miR-19	2	2
dre-miR-19b-3p	ENSDARG00000029856	-0.5202	0.000814855	0.00898375	cnn3b	calponin 3, acidic b	337142	FALSE	miR-19	2	2
dre-miR-19b-3p	ENSDARG00000063711	-0.633939	1.92874e-05	0.000872218	trim3a	tripartite motif containing 3a	562489	FALSE	miR-19	2	2
dre-miR-19b-3p	ENSDARG00000039576	-0.696358	1.20319e-06	0.000195909	fstl1b	follistatin-like 1b	324309	FALSE	miR-19	2	2
dre-miR-19b-3p	ENSDARG00000035398	-0.449624	0.00462492	0.0336133	enc1	ectodermal-neural cortex 1	559101	TRUE	miR-19	2	2
dre-miR-19b-3p	ENSDARG00000018179	-0.518039	0.000864234	0.00914528	acvrl1	activin A receptor type II-like 1	266753	FALSE	miR-19	2	2
dre-miR-19b-3p	ENSDARG00000020795	-0.537864	0.000496344	0.00612158	rac3b	ras-related C3 botulinum toxin substrate 3b (rho family, small GTP binding protein Rac3)	795167	FALSE	miR-19	2	2
dre-miR-19b-3p	ENSDARG00000051731	-0.504413	0.00124135	0.0117495	faap24	Fanconi anemia core complex associated protein 24	559470	TRUE	miR-19	2	2
dre-miR-19b-3p	ENSDARG00000032340	-0.655609	7.91102e-06	0.000526894	serhl	serine hydrolase-like	322648	FALSE	miR-19	2	2
dre-miR-19b-3p	ENSDARG00000077938	-0.670394	4.13076e-06	0.000336244	rce1b	Ras converting CAAX endopeptidase 1b	566908	FALSE	miR-19	2	2
dre-miR-19b-3p	ENSDARG00000040917	-0.443107	0.00533426	0.0374318	cbfb	core-binding factor, beta subunit	30744	TRUE	miR-19	2	2
dre-miR-19b-3p	ENSDARG00000060093	-0.446287	0.00497713	0.0355385	dapk1	death-associated protein kinase 1	558314	FALSE	miR-19	2	2
dre-miR-19b-3p	ENSDARG00000036106	-0.528517	0.000647403	0.00752837	rgs18	regulator of G-protein signaling 18	768164	FALSE	miR-19	2	2
dre-miR-19b-3p	ENSDARG00000003200	-0.600538	6.71709e-05	0.00248532	foxm1	forkhead box M1	394072	FALSE	miR-19	2	2
dre-miR-19b-3p	ENSDARG00000059693	-0.494873	0.00158561	0.0140292	adam19a	ADAM metallopeptidase domain 19a	565342	FALSE	miR-19	2	2
dre-miR-19b-3p	ENSDARG00000069335	-0.652413	9.06205e-06	0.000526894	bcl6b	B-cell CLL/lymphoma 6, member B	793278	FALSE	miR-19	2	2
dre-miR-19b-3p	ENSDARG00000013800	-0.441316	0.00554493	0.0382506	snrpd3	small nuclear ribonucleoprotein D3 polypeptide	415171	FALSE	miR-19	2	2
dre-miR-19b-3p	ENSDARG00000094809	-0.69268	1.44405e-06	0.000195909	ms4a17a.14	membrane-spanning 4-domains, subfamily A, member 17A.14	798572	FALSE	miR-19	2	2
dre-miR-19b-3p	ENSDARG00000055797	-0.546706	0.000383261	0.0057773	cnpy4	canopy4	568776	FALSE	miR-19	2	2
dre-miR-19b-3p	ENSDARG00000070286	-0.456008	0.00401079	0.0307998	si:ch211-113a14.19	si:ch211-113a14.19	560527	FALSE	miR-19	2	2
dre-miR-19b-3p	ENSDARG00000016463	-0.540948	0.000453902	0.00612158	trappc6b	trafficking protein particle complex 6b	450008	FALSE	miR-19	2	2
dre-miR-19b-3p	ENSDARG00000095090	-0.500299	0.00138076	0.012772	tspan37	tetraspanin 37	564334	FALSE	miR-19	2	2
dre-miR-19b-3p	ENSDARG00000054340	-0.476033	0.00251999	0.0205127	sla1	Src-like-adaptor 1	571922	FALSE	miR-19	2	2
dre-miR-19b-3p	ENSDARG00000069946	-0.564675	0.000221546	0.0040986	itga6b	integrin, alpha 6b	541320	FALSE	miR-19	2	2
dre-miR-19b-3p	ENSDARG00000089338	-0.562047	0.00024051	0.00425597	si:ch211-110e21.3	si:ch211-110e21.3	100302390	FALSE	miR-19	2	2
dre-miR-19b-3p	ENSDARG00000032010	-0.601515	6.48919e-05	0.00248532	slc15a2	solute carrier family 15 (oligopeptide transporter), member 2	556684	FALSE	miR-19	2	2
dre-miR-19b-3p	ENSDARG00000035907	-0.496422	0.00152455	0.0137887	fam49a	family with sequence similarity 49, member A	445212	FALSE	miR-19	2	2
dre-miR-19b-3p	ENSDARG00000071009	-0.538304	0.000490075	0.00612158	kif20ba	kinesin family member 20Ba	449979	FALSE	miR-19	2	2
dre-miR-19b-3p	ENSDARG00000045414	-0.581902	0.000127075	0.00369424	elovl2	ELOVL fatty acid elongase 2	678614	FALSE	miR-19	2	2
dre-miR-19b-3p	ENSDARG00000020718	-0.544511	0.000408943	0.00594427	si:dkey-201c1.2	si:dkey-201c1.2	571044	FALSE	miR-19	2	2
dre-miR-19b-3p	ENSDARG00000091602	-0.584856	0.000115159	0.00360536	si:dkey-163f14.6	si:dkey-163f14.6	100332398	FALSE	miR-19	2	2
dre-miR-19b-3p	ENSDARG00000011490	-0.647458	1.11519e-05	0.000567353	LOC108179022	signal peptide, CUB and EGF-like domain-containing protein 3	108179022	FALSE	miR-19	2	2
dre-miR-19b-3p	ENSDARG00000052734	-0.53465	0.000544301	0.0065156	hmgcra	3-hydroxy-3-methylglutaryl-CoA reductase a	559054	FALSE	miR-19	2	2
dre-miR-19b-3p	ENSDARG00000060678	-0.469452	0.00294476	0.0235004	ndst2b	N-deacetylase/N-sulfotransferase (heparan glucosaminyl) 2b	798226	FALSE	miR-19	2	3
dre-miR-19b-3p	ENSDARG00000031745	-0.429399	0.00713871	0.0484242	si:busm1-266f07.2	si:busm1-266f07.2	368878	FALSE	miR-19	2	4
dre-miR-19b-3p	ENSDARG00000007396	-0.47964	0.00231071	0.019193	rnd3b	Rho family GTPase 3b	436864	FALSE	miR-19	2	4
dre-miR-19b-3p	ENSDARG00000011821	-0.452231	0.00436496	0.0328465	plod2	procollagen-lysine, 2-oxoglutarate 5-dioxygenase 2	100036767	FALSE	miR-19	2	4
dre-miR-19b-3p	ENSDARG00000013687	-0.699103	1.04819e-06	0.000195909	cilp2	cartilage intermediate layer protein 2	557778	FALSE	miR-19	2	4
dre-miR-19b-3p	ENSDARG00000088023	-0.587384	0.000105772	0.00358743	si:dkey-26c10.5	si:dkey-26c10.5	563797	FALSE	miR-19	2	4
dre-miR-19b-3p	ENSDARG00000061830	-0.557446	0.00027724	0.00470153	prss12	protease, serine, 12 (neurotrypsin, motopsin)	566809	FALSE	miR-19	2	4
dre-miR-19b-3p	ENSDARG00000045708	-0.573612	0.000166686	0.0040986	adm2a	adrenomedullin 2a	403114	FALSE	miR-19	2	4
dre-miR-19b-3p	ENSDARG00000061635	-0.677956	2.92088e-06	0.000297199	myo5aa	myosin VAa	562188	FALSE	miR-19	2	4
dre-miR-19b-3p	ENSDARG00000070668	-0.569074	0.000192792	0.0040986	cd4-1	CD4-1 molecule	799982	FALSE	miR-19	2	4
dre-miR-19b-3p	ENSDARG00000009134	-0.569089	0.000192698	0.0040986	hlx1	H2.0-like homeo box 1 (Drosophila)	327096	FALSE	miR-19	2	4
dre-miR-19b-3p	ENSDARG00000045574	-0.551607	0.000331058	0.00518233	lrmp	lymphoid-restricted membrane protein	567234	FALSE	miR-19	2	4
dre-miR-19c-3p	ENSDARG00000063525	-0.466976	0.00312008	0.0248995	adpgk	ADP-dependent glucokinase	557919	FALSE	miR-19	2	2
dre-miR-19c-3p	ENSDARG00000059950	-0.545655	0.000395373	0.00519086	plxdc2	plexin domain containing 2	100000303	FALSE	miR-19	2	2
dre-miR-19c-3p	ENSDARG00000070463	-0.521211	0.000792646	0.00834167	e2f3	E2F transcription factor 3	791146	FALSE	miR-19	2	2
dre-miR-19c-3p	ENSDARG00000003961	-0.568355	0.000197246	0.00394264	parp3	poly (ADP-ribose) polymerase family, member 3	335495	FALSE	miR-19	2	2
dre-miR-19c-3p	ENSDARG00000045129	-0.540406	0.000461123	0.00586491	fkbp10b	FK506 binding protein 10b	324381	FALSE	miR-19	2	2
dre-miR-19c-3p	ENSDARG00000045378	-0.486824	0.00193887	0.0171548	pi15a	peptidase inhibitor 15a	561978	FALSE	miR-19	2	2
dre-miR-19c-3p	ENSDARG00000026224	-0.527324	0.000669366	0.00756755	fanci	Fanconi anemia, complementation group I	324185	FALSE	miR-19	2	2
dre-miR-19c-3p	ENSDARG00000062187	-0.568817	0.000194375	0.00394264	kif14	kinesin family member 14	562052	FALSE	miR-19	2	2
dre-miR-19c-3p	ENSDARG00000057125	-0.481066	0.00223232	0.0185419	pld1b	phospholipase D1b	572492	FALSE	miR-19	2	2
dre-miR-19c-3p	ENSDARG00000055813	-0.447585	0.00483745	0.0351579	si:dkey-225f5.5	si:dkey-225f5.5	100000140	FALSE	miR-19	2	2
dre-miR-19c-3p	ENSDARG00000037960	-0.513972	0.000964384	0.00912801	lrrc17	leucine rich repeat containing 17	321202	FALSE	miR-19	2	2
dre-miR-19c-3p	ENSDARG00000075954	-0.577153	0.000148581	0.00394264	serpinh1a	serpin peptidase inhibitor, clade H (heat shock protein 47), member 1a	555328	FALSE	miR-19	2	2
dre-miR-19c-3p	ENSDARG00000044491	-0.564494	0.000222803	0.00394264	kif20a	kinesin family member 20A	325449	FALSE	miR-19	2	2
dre-miR-19c-3p	ENSDARG00000005993	-0.517474	0.000877566	0.00850403	prc1b	protein regulator of cytokinesis 1b	393203	TRUE	miR-19	2	2
dre-miR-19c-3p	ENSDARG00000069989	-0.518355	0.000856857	0.00850403	bnc2	basonuclin 2	559327	TRUE	miR-19	2	2
dre-miR-19c-3p	ENSDARG00000077587	-0.520904	0.000799325	0.00834167	zgc:113984	zgc:113984	573997	FALSE	miR-19	2	2
dre-miR-19c-3p	ENSDARG00000001634	-0.564878	0.000220134	0.00394264	kirrela	kin of IRRE like a	405804	FALSE	miR-19	2	2
dre-miR-19c-3p	ENSDARG00000029856	-0.528891	0.000640648	0.00744982	cnn3b	calponin 3, acidic b	337142	FALSE	miR-19	2	2
dre-miR-19c-3p	ENSDARG00000063711	-0.641113	1.44693e-05	0.000654335	trim3a	tripartite motif containing 3a	562489	FALSE	miR-19	2	2
dre-miR-19c-3p	ENSDARG00000039576	-0.68703	1.90131e-06	0.000292287	fstl1b	follistatin-like 1b	324309	FALSE	miR-19	2	2
dre-miR-19c-3p	ENSDARG00000035398	-0.455701	0.00403861	0.0309109	enc1	ectodermal-neural cortex 1	559101	TRUE	miR-19	2	2
dre-miR-19c-3p	ENSDARG00000018179	-0.518133	0.000862044	0.00850403	acvrl1	activin A receptor type II-like 1	266753	FALSE	miR-19	2	2
dre-miR-19c-3p	ENSDARG00000020795	-0.546764	0.000382606	0.00519086	rac3b	ras-related C3 botulinum toxin substrate 3b (rho family, small GTP binding protein Rac3)	795167	FALSE	miR-19	2	2
dre-miR-19c-3p	ENSDARG00000051731	-0.505845	0.00119585	0.0108158	faap24	Fanconi anemia core complex associated protein 24	559470	TRUE	miR-19	2	2
dre-miR-19c-3p	ENSDARG00000032340	-0.667763	4.64926e-06	0.000473062	serhl	serine hydrolase-like	322648	FALSE	miR-19	2	2
dre-miR-19c-3p	ENSDARG00000077938	-0.657603	7.26222e-06	0.000492621	rce1b	Ras converting CAAX endopeptidase 1b	566908	FALSE	miR-19	2	2
dre-miR-19c-3p	ENSDARG00000040917	-0.449993	0.00458729	0.0339459	cbfb	core-binding factor, beta subunit	30744	TRUE	miR-19	2	2
dre-miR-19c-3p	ENSDARG00000060093	-0.433331	0.00657414	0.0453504	dapk1	death-associated protein kinase 1	558314	FALSE	miR-19	2	2
dre-miR-19c-3p	ENSDARG00000036106	-0.538477	0.00048763	0.00601411	rgs18	regulator of G-protein signaling 18	768164	FALSE	miR-19	2	2
dre-miR-19c-3p	ENSDARG00000003200	-0.59972	6.91353e-05	0.002558	foxm1	forkhead box M1	394072	FALSE	miR-19	2	2
dre-miR-19c-3p	ENSDARG00000059693	-0.484082	0.00207409	0.0175866	adam19a	ADAM metallopeptidase domain 19a	565342	FALSE	miR-19	2	2
dre-miR-19c-3p	ENSDARG00000069335	-0.651879	9.26873e-06	0.00053891	bcl6b	B-cell CLL/lymphoma 6, member B	793278	FALSE	miR-19	2	2
dre-miR-19c-3p	ENSDARG00000013800	-0.438226	0.00592539	0.0415799	snrpd3	small nuclear ribonucleoprotein D3 polypeptide	415171	FALSE	miR-19	2	2
dre-miR-19c-3p	ENSDARG00000094809	-0.689701	1.67076e-06	0.000292287	ms4a17a.14	membrane-spanning 4-domains, subfamily A, member 17A.14	798572	FALSE	miR-19	2	2
dre-miR-19c-3p	ENSDARG00000055797	-0.552357	0.000323657	0.00519086	cnpy4	canopy4	568776	FALSE	miR-19	2	2
dre-miR-19c-3p	ENSDARG00000070286	-0.458391	0.00380047	0.0297459	si:ch211-113a14.19	si:ch211-113a14.19	560527	FALSE	miR-19	2	2
dre-miR-19c-3p	ENSDARG00000016463	-0.548091	0.000367812	0.00519086	trappc6b	trafficking protein particle complex 6b	450008	FALSE	miR-19	2	2
dre-miR-19c-3p	ENSDARG00000095090	-0.506607	0.00117222	0.0108158	tspan37	tetraspanin 37	564334	FALSE	miR-19	2	2
dre-miR-19c-3p	ENSDARG00000054340	-0.471219	0.00282498	0.0229953	sla1	Src-like-adaptor 1	571922	FALSE	miR-19	2	2
dre-miR-19c-3p	ENSDARG00000069946	-0.548039	0.000368379	0.00519086	itga6b	integrin, alpha 6b	541320	FALSE	miR-19	2	2
dre-miR-19c-3p	ENSDARG00000089338	-0.566039	0.000212241	0.00394264	si:ch211-110e21.3	si:ch211-110e21.3	100302390	FALSE	miR-19	2	2
dre-miR-19c-3p	ENSDARG00000032010	-0.622076	3.05418e-05	0.00124305	slc15a2	solute carrier family 15 (oligopeptide transporter), member 2	556684	FALSE	miR-19	2	2
dre-miR-19c-3p	ENSDARG00000035907	-0.485507	0.00200283	0.0173436	fam49a	family with sequence similarity 49, member A	445212	FALSE	miR-19	2	2
dre-miR-19c-3p	ENSDARG00000071009	-0.525966	0.000695161	0.00764677	kif20ba	kinesin family member 20Ba	449979	FALSE	miR-19	2	2
dre-miR-19c-3p	ENSDARG00000045414	-0.578335	0.000142941	0.00394264	elovl2	ELOVL fatty acid elongase 2	678614	FALSE	miR-19	2	2
dre-miR-19c-3p	ENSDARG00000020718	-0.550444	0.000342839	0.00519086	si:dkey-201c1.2	si:dkey-201c1.2	571044	FALSE	miR-19	2	2
dre-miR-19c-3p	ENSDARG00000091602	-0.592347	8.93266e-05	0.00302966	si:dkey-163f14.6	si:dkey-163f14.6	100332398	FALSE	miR-19	2	2
dre-miR-19c-3p	ENSDARG00000011490	-0.642894	1.34577e-05	0.000654335	LOC108179022	signal peptide, CUB and EGF-like domain-containing protein 3	108179022	FALSE	miR-19	2	2
dre-miR-19c-3p	ENSDARG00000052734	-0.546306	0.000387828	0.00519086	hmgcra	3-hydroxy-3-methylglutaryl-CoA reductase a	559054	FALSE	miR-19	2	2
dre-miR-19c-3p	ENSDARG00000060678	-0.446321	0.0049735	0.0355125	ndst2b	N-deacetylase/N-sulfotransferase (heparan glucosaminyl) 2b	798226	FALSE	miR-19	2	3
dre-miR-19c-3p	ENSDARG00000007396	-0.455017	0.0041012	0.0309109	rnd3b	Rho family GTPase 3b	436864	FALSE	miR-19	2	4
dre-miR-19c-3p	ENSDARG00000011821	-0.432443	0.00669814	0.0454357	plod2	procollagen-lysine, 2-oxoglutarate 5-dioxygenase 2	100036767	FALSE	miR-19	2	4
dre-miR-19c-3p	ENSDARG00000013687	-0.684421	2.15445e-06	0.000292287	cilp2	cartilage intermediate layer protein 2	557778	FALSE	miR-19	2	4
dre-miR-19c-3p	ENSDARG00000088023	-0.587408	0.000105686	0.00330879	si:dkey-26c10.5	si:dkey-26c10.5	563797	FALSE	miR-19	2	4
dre-miR-19c-3p	ENSDARG00000061830	-0.550442	0.000342856	0.00519086	prss12	protease, serine, 12 (neurotrypsin, motopsin)	566809	FALSE	miR-19	2	4
dre-miR-19c-3p	ENSDARG00000045708	-0.574887	0.000159949	0.00394264	adm2a	adrenomedullin 2a	403114	FALSE	miR-19	2	4
dre-miR-19c-3p	ENSDARG00000061635	-0.660952	6.2811e-06	0.000492621	myo5aa	myosin VAa	562188	FALSE	miR-19	2	4
dre-miR-19c-3p	ENSDARG00000070668	-0.57045	0.000184515	0.00394264	cd4-1	CD4-1 molecule	799982	FALSE	miR-19	2	4
dre-miR-19c-3p	ENSDARG00000009134	-0.568633	0.000195516	0.00394264	hlx1	H2.0-like homeo box 1 (Drosophila)	327096	FALSE	miR-19	2	4
dre-miR-19c-3p	ENSDARG00000045574	-0.536444	0.000517046	0.00618934	lrmp	lymphoid-restricted membrane protein	567234	FALSE	miR-19	2	4
dre-miR-19d-3p	ENSDARG00000091418	-0.428936	0.00720783	0.0438924	snx17	sorting nexin 17	568263	TRUE	miR-19	2	1
dre-miR-19d-3p	ENSDARG00000063525	-0.512989	0.000990087	0.00900006	adpgk	ADP-dependent glucokinase	557919	FALSE	miR-19	2	2
dre-miR-19d-3p	ENSDARG00000059950	-0.467329	0.00309453	0.0233809	plxdc2	plexin domain containing 2	100000303	FALSE	miR-19	2	2
dre-miR-19d-3p	ENSDARG00000038467	-0.491695	0.00171768	0.0137414	igsf8	immunoglobulin superfamily, member 8	404631	FALSE	miR-19	2	2
dre-miR-19d-3p	ENSDARG00000070463	-0.563358	0.000230874	0.0030386	e2f3	E2F transcription factor 3	791146	FALSE	miR-19	2	2
dre-miR-19d-3p	ENSDARG00000003961	-0.577479	0.000147002	0.00249903	parp3	poly (ADP-ribose) polymerase family, member 3	335495	FALSE	miR-19	2	2
dre-miR-19d-3p	ENSDARG00000045129	-0.602121	6.35132e-05	0.00161959	fkbp10b	FK506 binding protein 10b	324381	FALSE	miR-19	2	2
dre-miR-19d-3p	ENSDARG00000045378	-0.477406	0.00243842	0.0191322	pi15a	peptidase inhibitor 15a	561978	FALSE	miR-19	2	2
dre-miR-19d-3p	ENSDARG00000026224	-0.544505	0.000409011	0.0047679	fanci	Fanconi anemia, complementation group I	324185	FALSE	miR-19	2	2
dre-miR-19d-3p	ENSDARG00000062187	-0.649564	1.02152e-05	0.000603634	kif14	kinesin family member 14	562052	FALSE	miR-19	2	2
dre-miR-19d-3p	ENSDARG00000057125	-0.493239	0.00165235	0.0134832	pld1b	phospholipase D1b	572492	FALSE	miR-19	2	2
dre-miR-19d-3p	ENSDARG00000055813	-0.461972	0.00350236	0.0255172	si:dkey-225f5.5	si:dkey-225f5.5	100000140	FALSE	miR-19	2	2
dre-miR-19d-3p	ENSDARG00000037960	-0.530215	0.000617238	0.00645328	lrrc17	leucine rich repeat containing 17	321202	FALSE	miR-19	2	2
dre-miR-19d-3p	ENSDARG00000075954	-0.612914	4.30094e-05	0.00116986	serpinh1a	serpin peptidase inhibitor, clade H (heat shock protein 47), member 1a	555328	FALSE	miR-19	2	2
dre-miR-19d-3p	ENSDARG00000044491	-0.64603	1.18311e-05	0.000603634	kif20a	kinesin family member 20A	325449	FALSE	miR-19	2	2
dre-miR-19d-3p	ENSDARG00000005993	-0.614272	4.09089e-05	0.00116986	prc1b	protein regulator of cytokinesis 1b	393203	TRUE	miR-19	2	2
dre-miR-19d-3p	ENSDARG00000069989	-0.575171	0.000158486	0.00252359	bnc2	basonuclin 2	559327	TRUE	miR-19	2	2
dre-miR-19d-3p	ENSDARG00000077587	-0.597157	7.56285e-05	0.00171425	zgc:113984	zgc:113984	573997	FALSE	miR-19	2	2
dre-miR-19d-3p	ENSDARG00000001634	-0.623055	2.94265e-05	0.00109272	kirrela	kin of IRRE like a	405804	FALSE	miR-19	2	2
dre-miR-19d-3p	ENSDARG00000056532	-0.421442	0.00840958	0.0497262	serinc2	serine incorporator 2	569338	FALSE	miR-19	2	2
dre-miR-19d-3p	ENSDARG00000029856	-0.600239	6.78815e-05	0.00162916	cnn3b	calponin 3, acidic b	337142	FALSE	miR-19	2	2
dre-miR-19d-3p	ENSDARG00000063711	-0.677899	2.92873e-06	0.000398307	trim3a	tripartite motif containing 3a	562489	FALSE	miR-19	2	2
dre-miR-19d-3p	ENSDARG00000039576	-0.679857	2.67303e-06	0.000398307	fstl1b	follistatin-like 1b	324309	FALSE	miR-19	2	2
dre-miR-19d-3p	ENSDARG00000035398	-0.500196	0.00138442	0.0117675	enc1	ectodermal-neural cortex 1	559101	TRUE	miR-19	2	2
dre-miR-19d-3p	ENSDARG00000018179	-0.589367	9.88983e-05	0.00210457	acvrl1	activin A receptor type II-like 1	266753	FALSE	miR-19	2	2
dre-miR-19d-3p	ENSDARG00000020795	-0.529337	0.000632674	0.00645328	rac3b	ras-related C3 botulinum toxin substrate 3b (rho family, small GTP binding protein Rac3)	795167	FALSE	miR-19	2	2
dre-miR-19d-3p	ENSDARG00000029952	-0.427433	0.00743628	0.0446177	ampd2b	adenosine monophosphate deaminase 2b	571355	FALSE	miR-19	2	2
dre-miR-19d-3p	ENSDARG00000051731	-0.617444	3.63618e-05	0.0011412	faap24	Fanconi anemia core complex associated protein 24	559470	TRUE	miR-19	2	2
dre-miR-19d-3p	ENSDARG00000032340	-0.543171	0.000425358	0.00482073	serhl	serine hydrolase-like	322648	FALSE	miR-19	2	2
dre-miR-19d-3p	ENSDARG00000077938	-0.669395	4.32097e-06	0.000440739	rce1b	Ras converting CAAX endopeptidase 1b	566908	FALSE	miR-19	2	2
dre-miR-19d-3p	ENSDARG00000040917	-0.508396	0.0011184	0.00991975	cbfb	core-binding factor, beta subunit	30744	TRUE	miR-19	2	2
dre-miR-19d-3p	ENSDARG00000036106	-0.562304	0.000238588	0.003042	rgs18	regulator of G-protein signaling 18	768164	FALSE	miR-19	2	2
dre-miR-19d-3p	ENSDARG00000003200	-0.655803	7.84563e-06	0.000603634	foxm1	forkhead box M1	394072	FALSE	miR-19	2	2
dre-miR-19d-3p	ENSDARG00000059693	-0.585294	0.000113482	0.00210457	adam19a	ADAM metallopeptidase domain 19a	565342	FALSE	miR-19	2	2
dre-miR-19d-3p	ENSDARG00000040265	-0.44742	0.00485509	0.0315054	mpdu1b	mannose-P-dolichol utilization defect 1b	415220	FALSE	miR-19	2	2
dre-miR-19d-3p	ENSDARG00000069335	-0.683673	2.2326e-06	0.000398307	bcl6b	B-cell CLL/lymphoma 6, member B	793278	FALSE	miR-19	2	2
dre-miR-19d-3p	ENSDARG00000013800	-0.450998	0.00448621	0.0305062	snrpd3	small nuclear ribonucleoprotein D3 polypeptide	415171	FALSE	miR-19	2	2
dre-miR-19d-3p	ENSDARG00000013050	-0.466042	0.00318857	0.0236534	abcc12	ATP-binding cassette, sub-family C (CFTR/MRP), member 12	568482	FALSE	miR-19	2	2
dre-miR-19d-3p	ENSDARG00000094809	-0.622678	2.98516e-05	0.00109272	ms4a17a.14	membrane-spanning 4-domains, subfamily A, member 17A.14	798572	FALSE	miR-19	2	2
dre-miR-19d-3p	ENSDARG00000055797	-0.558552	0.000267977	0.00331317	cnpy4	canopy4	568776	FALSE	miR-19	2	2
dre-miR-19d-3p	ENSDARG00000070286	-0.566617	0.000208409	0.00293209	si:ch211-113a14.19	si:ch211-113a14.19	560527	FALSE	miR-19	2	2
dre-miR-19d-3p	ENSDARG00000016463	-0.505265	0.00121408	0.0105392	trappc6b	trafficking protein particle complex 6b	450008	FALSE	miR-19	2	2
dre-miR-19d-3p	ENSDARG00000062487	-0.453946	0.00420089	0.0290502	si:dkey-6n6.1	si:dkey-6n6.1	100170811	FALSE	miR-19	2	2
dre-miR-19d-3p	ENSDARG00000095090	-0.56517	0.00021813	0.00296657	tspan37	tetraspanin 37	564334	FALSE	miR-19	2	2
dre-miR-19d-3p	ENSDARG00000054340	-0.556699	0.000283652	0.00340382	sla1	Src-like-adaptor 1	571922	FALSE	miR-19	2	2
dre-miR-19d-3p	ENSDARG00000069946	-0.528305	0.000651248	0.00648071	itga6b	integrin, alpha 6b	541320	FALSE	miR-19	2	2
dre-miR-19d-3p	ENSDARG00000089338	-0.512892	0.000992654	0.00900006	si:ch211-110e21.3	si:ch211-110e21.3	100302390	FALSE	miR-19	2	2
dre-miR-19d-3p	ENSDARG00000032010	-0.580809	0.00013176	0.00233731	slc15a2	solute carrier family 15 (oligopeptide transporter), member 2	556684	FALSE	miR-19	2	2
dre-miR-19d-3p	ENSDARG00000035907	-0.573239	0.000168707	0.00254934	fam49a	family with sequence similarity 49, member A	445212	FALSE	miR-19	2	2
dre-miR-19d-3p	ENSDARG00000071009	-0.62073	3.21389e-05	0.00109272	kif20ba	kinesin family member 20Ba	449979	FALSE	miR-19	2	2
dre-miR-19d-3p	ENSDARG00000045414	-0.455263	0.00407863	0.0286911	elovl2	ELOVL fatty acid elongase 2	678614	FALSE	miR-19	2	2
dre-miR-19d-3p	ENSDARG00000044774	-0.46018	0.00364891	0.0261185	pou5f3	POU domain, class 5, transcription factor 3	30333	FALSE	miR-19	2	2
dre-miR-19d-3p	ENSDARG00000017813	-0.429524	0.00712007	0.0438924	pigs	phosphatidylinositol glycan anchor biosynthesis, class S	767675	FALSE	miR-19	2	2
dre-miR-19d-3p	ENSDARG00000020718	-0.586446	0.00010917	0.00210457	si:dkey-201c1.2	si:dkey-201c1.2	571044	FALSE	miR-19	2	2
dre-miR-19d-3p	ENSDARG00000091602	-0.53329	0.000565804	0.00607495	si:dkey-163f14.6	si:dkey-163f14.6	100332398	FALSE	miR-19	2	2
dre-miR-19d-3p	ENSDARG00000011490	-0.495457	0.00156235	0.013009	LOC108179022	signal peptide, CUB and EGF-like domain-containing protein 3	108179022	FALSE	miR-19	2	2
dre-miR-19d-3p	ENSDARG00000052734	-0.517311	0.000881444	0.0085626	hmgcra	3-hydroxy-3-methylglutaryl-CoA reductase a	559054	FALSE	miR-19	2	2
dre-miR-19d-3p	ENSDARG00000007396	-0.535705	0.000528116	0.00582355	rnd3b	Rho family GTPase 3b	436864	FALSE	miR-19	2	4
dre-miR-19d-3p	ENSDARG00000078388	-0.44587	0.00502285	0.0320206	glis2a	GLIS family zinc finger 2a	102725534	FALSE	miR-19	2	4
dre-miR-19d-3p	ENSDARG00000011821	-0.514907	0.000940513	0.00892394	plod2	procollagen-lysine, 2-oxoglutarate 5-dioxygenase 2	100036767	FALSE	miR-19	2	4
dre-miR-19d-3p	ENSDARG00000013687	-0.571378	0.000179113	0.00260993	cilp2	cartilage intermediate layer protein 2	557778	FALSE	miR-19	2	4
dre-miR-19d-3p	ENSDARG00000088023	-0.469269	0.00295742	0.0227665	si:dkey-26c10.5	si:dkey-26c10.5	563797	FALSE	miR-19	2	4
dre-miR-19d-3p	ENSDARG00000061830	-0.57472	0.000160817	0.00252359	prss12	protease, serine, 12 (neurotrypsin, motopsin)	566809	FALSE	miR-19	2	4
dre-miR-19d-3p	ENSDARG00000045708	-0.629027	2.33849e-05	0.00106012	adm2a	adrenomedullin 2a	403114	FALSE	miR-19	2	4
dre-miR-19d-3p	ENSDARG00000061635	-0.646021	1.1836e-05	0.000603634	myo5aa	myosin VAa	562188	FALSE	miR-19	2	4
dre-miR-19d-3p	ENSDARG00000070668	-0.444136	0.00521637	0.0327427	cd4-1	CD4-1 molecule	799982	FALSE	miR-19	2	4
dre-miR-19d-3p	ENSDARG00000007891	-0.447329	0.0048648	0.0315054	meox1	mesenchyme homeobox 1	436723	FALSE	miR-19	2	4
dre-miR-19d-3p	ENSDARG00000009134	-0.587606	0.000104983	0.00210457	hlx1	H2.0-like homeo box 1 (Drosophila)	327096	FALSE	miR-19	2	4
dre-miR-19d-3p	ENSDARG00000045574	-0.448557	0.00473514	0.0315054	lrmp	lymphoid-restricted membrane protein	567234	FALSE	miR-19	2	4
dre-miR-21	ENSDARG00000002463	-0.530494	0.000612408	0.00775173	arhgef37	Rho guanine nucleotide exchange factor (GEF) 37	101883655	FALSE	miR-21	2	3
dre-miR-21	ENSDARG00000019861	-0.526968	0.00067604	0.00775173	fgl2a	fibrinogen-like 2a	565637	FALSE	miR-21	2	3
dre-miR-21	ENSDARG00000032155	-0.526357	0.000687653	0.00775173	ppm1aa	protein phosphatase, Mg2+/Mn2+ dependent, 1Aa	30704	FALSE	miR-21	2	3
dre-miR-21	ENSDARG00000062315	-0.576104	0.00015375	0.00332889	sik2b	salt-inducible kinase 2b	567919	FALSE	miR-21	2	3
dre-miR-21	ENSDARG00000018162	-0.478361	0.00238309	0.022004	ctnnal1	catenin (cadherin-associated protein), alpha-like 1	100034581	FALSE	miR-21	2	3
dre-miR-21	ENSDARG00000033566	-0.4633	0.00339715	0.0263279	cyp17a1	cytochrome P450, family 17, subfamily A, polypeptide 1	399692	FALSE	miR-21	2	5
dre-miR-21	ENSDARG00000055966	-0.662637	5.83472e-06	0.000361753	cflara	CASP8 and FADD-like apoptosis regulator a	373114	FALSE	miR-21	2	5
dre-miR-21	ENSDARG00000089787	-0.674276	3.46186e-06	0.000361753	crebzf	CREB/ATF bZIP transcription factor	562093	FALSE	miR-21	2	5
dre-miR-21	ENSDARG00000042904	-0.527066	0.000674195	0.00775173	foxo3b	forkhead box O3b	30296	FALSE	miR-21	2	5
dre-miR-21	ENSDARG00000087180	-0.644401	1.26523e-05	0.000522962	ubxn2a	UBX domain protein 2A	100537478	FALSE	miR-21	2	5
dre-miR-21	ENSDARG00000014790	-0.579594	0.000137149	0.00332889	g3bp2	GTPase activating protein (SH3 domain) binding protein 2	556409	FALSE	miR-21	2	5
dre-miR-21	ENSDARG00000033614	-0.574671	0.000161075	0.00332889	rasgef1ba	RasGEF domain family, member 1Ba	327572	FALSE	miR-21	2	5
dre-miR-21	ENSDARG00000033871	-0.476629	0.00248432	0.022004	derl3	derlin 3	393877	FALSE	miR-21	2	5
dre-miR-21	ENSDARG00000035552	-0.465885	0.00320016	0.0263279	agtr2	angiotensin II receptor, type 2	503772	FALSE	miR-21	2	5
dre-miR-21	ENSDARG00000061543	-0.486974	0.00193168	0.0199607	ccdc85b	coiled-coil domain containing 85B	564324	FALSE	miR-21	2	5
dre-miR-21	ENSDARG00000020693	-0.546166	0.000389445	0.00689874	sesn1	sestrin 1	436933	FALSE	miR-21	2	5
dre-miR-22a-5p	ENSDARG00000002020	-0.477449	0.00243596	0.034259	rictorb	RPTOR independent companion of MTOR, complex 2b	561835	FALSE	miR-22	2	1
dre-miR-22a-5p	ENSDARG00000052164	-0.467172	0.00310586	0.034259	znf507	zinc finger protein 507	393453	FALSE	miR-22	2	1
dre-miR-22a-5p	ENSDARG00000043185	-0.467481	0.00308364	0.034259	mllt1a	myeloid/lymphoid or mixed-lineage leukemia; translocated to, 1a	565484	FALSE	miR-22	2	1
dre-miR-22a-5p	ENSDARG00000057062	-0.461831	0.00351371	0.034259	si:dkey-157g16.6	si:dkey-157g16.6	561837	FALSE	miR-22	2	1
dre-miR-22a-5p	ENSDARG00000020884	-0.476335	0.00250186	0.034259	gli2b	GLI family zinc finger 2b	548610	FALSE	miR-22	2	1
dre-miR-22a-5p	ENSDARG00000043938	-0.454654	0.00413472	0.037626	lrrc57	leucine rich repeat containing 57	436900	FALSE	miR-22	2	1
dre-miR-22a-5p	ENSDARG00000035630	-0.461058	0.00357649	0.034259	ypel1	yippee-like 1	554488	FALSE	miR-22	2	1
dre-miR-22a-5p	ENSDARG00000060900	-0.534327	0.000549339	0.0199959	znf362a	zinc finger protein 362a	777625	FALSE	miR-22	2	1
dre-miR-22a-5p	ENSDARG00000079816	-0.602313	6.30807e-05	0.0038269	rhbdd3	rhomboid domain containing 3	797317	FALSE	miR-22	2	1
dre-miR-22a-5p	ENSDARG00000021097	-0.432166	0.0067373	0.0454144	nelfcd	negative elongation factor complex member C/D	394165	FALSE	miR-22	2	1
dre-miR-22a-5p	ENSDARG00000071469	-0.481097	0.00223062	0.034259	znf618	zinc finger protein 618	100330008	TRUE	miR-22	2	1
dre-miR-22a-5p	ENSDARG00000052701	-0.49748	0.00148405	0.0323844	smpd2b	sphingomyelin phosphodiesterase 2b, neutral membrane (neutral sphingomyelinase)	797914	FALSE	miR-22	2	1
dre-miR-22a-5p	ENSDARG00000055108	-0.442167	0.00544401	0.0412837	gde1	glycerophosphodiester phosphodiesterase 1	393213	FALSE	miR-22	2	1
dre-miR-22a-5p	ENSDARG00000056979	-0.435256	0.00631203	0.044971	lhx9	LIM homeobox 9	550405	FALSE	miR-22	2	1
dre-miR-22a-5p	ENSDARG00000078853	-0.607309	5.27537e-05	0.0038269	arhgef19	Rho guanine nucleotide exchange factor (GEF) 19	569202	FALSE	miR-22	2	1
dre-miR-22a-5p	ENSDARG00000078217	-0.626035	2.62536e-05	0.0038269	cblc	Cbl proto-oncogene C, E3 ubiquitin protein ligase	565383	FALSE	miR-22	2	1
dre-miR-22a-5p	ENSDARG00000004830	-0.505717	0.00119985	0.0311961	flot2a	flotillin 2a	245698	FALSE	miR-22	2	2
dre-miR-22a-5p	ENSDARG00000063711	-0.464148	0.00333139	0.034259	trim3a	tripartite motif containing 3a	562489	FALSE	miR-22	2	2
dre-miR-22a-5p	ENSDARG00000075859	-0.450326	0.00455363	0.0394648	mcf2la	mcf.2 cell line derived transforming sequence-like a	100148439	FALSE	miR-22	2	2
dre-miR-22a-5p	ENSDARG00000088178	-0.494481	0.00160143	0.0323844	tp53inp2	tumor protein p53 inducible nuclear protein 2	564072	FALSE	miR-22	2	2
dre-miR-22a-5p	ENSDARG00000041631	-0.519271	0.000835774	0.0253518	fam192a	family with sequence similarity 192, member A	334752	FALSE	miR-22	2	2
dre-miR-22a-5p	ENSDARG00000087601	-0.46393	0.0033482	0.034259	gpr153	G protein-coupled receptor 153	101883998	FALSE	miR-22	2	2
dre-miR-22a-5p	ENSDARG00000059695	-0.538973	0.000480692	0.0199959	dusp28	dual specificity phosphatase 28	100005205	FALSE	miR-22	2	2
dre-miR-22a-5p	ENSDARG00000075565	-0.434423	0.00642442	0.044971	lzts1	leucine zipper, putative tumor suppressor 1	569281	FALSE	miR-22	2	2
dre-miR-22a-5p	ENSDARG00000007358	-0.463257	0.00340052	0.034259	cxcr3.1	chemokine (C-X-C motif) receptor 3, tandem duplicate 1	654692	FALSE	miR-22	2	4
dre-miR-22a-5p	ENSDARG00000002816	-0.444918	0.00512826	0.0405801	rasgrf2b	Ras protein-specific guanine nucleotide-releasing factor 2b	553520	FALSE	miR-22	2	4
dre-miR-22a-5p	ENSDARG00000061915	-0.448201	0.00477242	0.039481	git2a	G protein-coupled receptor kinase interacting ArfGAP 2a	793882	FALSE	miR-22	2	4
dre-miR-22a-3p	ENSDARG00000010531	-0.485332	0.00201146	0.020121	scamp4	secretory carrier membrane protein 4	562881	FALSE	miR-22	2	1
dre-miR-22a-3p	ENSDARG00000002020	-0.489076	0.00183366	0.019631	rictorb	RPTOR independent companion of MTOR, complex 2b	561835	FALSE	miR-22	2	1
dre-miR-22a-3p	ENSDARG00000026170	-0.46055	0.00361819	0.0263404	hps1	Hermansky-Pudlak syndrome 1	563067	FALSE	miR-22	2	1
dre-miR-22a-3p	ENSDARG00000078652	-0.499588	0.00140617	0.0169962	zfyve1	zinc finger, FYVE domain containing 1	100005732	FALSE	miR-22	2	1
dre-miR-22a-3p	ENSDARG00000043185	-0.428571	0.00726272	0.0390734	mllt1a	myeloid/lymphoid or mixed-lineage leukemia; translocated to, 1a	565484	FALSE	miR-22	2	1
dre-miR-22a-3p	ENSDARG00000057062	-0.46075	0.00360169	0.0263404	si:dkey-157g16.6	si:dkey-157g16.6	561837	FALSE	miR-22	2	1
dre-miR-22a-3p	ENSDARG00000020884	-0.500766	0.00136426	0.0169962	gli2b	GLI family zinc finger 2b	548610	FALSE	miR-22	2	1
dre-miR-22a-3p	ENSDARG00000043938	-0.448433	0.00474811	0.0320058	lrrc57	leucine rich repeat containing 57	436900	FALSE	miR-22	2	1
dre-miR-22a-3p	ENSDARG00000060900	-0.556296	0.000287169	0.0091075	znf362a	zinc finger protein 362a	777625	FALSE	miR-22	2	1
dre-miR-22a-3p	ENSDARG00000077764	-0.428328	0.00729943	0.0390734	faah	fatty acid amide hydrolase	569067	FALSE	miR-22	2	1
dre-miR-22a-3p	ENSDARG00000079816	-0.66769	4.66459e-06	0.000848955	rhbdd3	rhomboid domain containing 3	797317	FALSE	miR-22	2	1
dre-miR-22a-3p	ENSDARG00000077044	-0.463024	0.00341881	0.0263404	arl6ip5a	ADP-ribosylation factor-like 6 interacting protein 5a	450076	FALSE	miR-22	2	1
dre-miR-22a-3p	ENSDARG00000021097	-0.549726	0.000350289	0.0091075	nelfcd	negative elongation factor complex member C/D	394165	FALSE	miR-22	2	1
dre-miR-22a-3p	ENSDARG00000071469	-0.429571	0.00711314	0.0390734	znf618	zinc finger protein 618	100330008	TRUE	miR-22	2	1
dre-miR-22a-3p	ENSDARG00000063690	-0.536065	0.000522693	0.0112622	nrm	nurim (nuclear envelope membrane protein	570027	FALSE	miR-22	2	1
dre-miR-22a-3p	ENSDARG00000052701	-0.586557	0.000108765	0.00494882	smpd2b	sphingomyelin phosphodiesterase 2b, neutral membrane (neutral sphingomyelinase)	797914	FALSE	miR-22	2	1
dre-miR-22a-3p	ENSDARG00000055108	-0.608241	5.10066e-05	0.0030944	gde1	glycerophosphodiester phosphodiesterase 1	393213	FALSE	miR-22	2	1
dre-miR-22a-3p	ENSDARG00000056979	-0.416601	0.00927382	0.0456172	lhx9	LIM homeobox 9	550405	FALSE	miR-22	2	1
dre-miR-22a-3p	ENSDARG00000078853	-0.498264	0.00145468	0.0169962	arhgef19	Rho guanine nucleotide exchange factor (GEF) 19	569202	FALSE	miR-22	2	1
dre-miR-22a-3p	ENSDARG00000045563	-0.432374	0.00670786	0.0390734	ccdc53	coiled-coil domain containing 53	393142	FALSE	miR-22	2	1
dre-miR-22a-3p	ENSDARG00000045308	-0.533567	0.000561359	0.0112622	pola1	polymerase (DNA directed), alpha 1	317740	FALSE	miR-22	2	2
dre-miR-22a-3p	ENSDARG00000004830	-0.552464	0.000322614	0.0091075	flot2a	flotillin 2a	245698	FALSE	miR-22	2	2
dre-miR-22a-3p	ENSDARG00000094154	-0.476262	0.00250619	0.0207331	hist2h3c	histone cluster 2, H3c	570618	FALSE	miR-22	2	2
dre-miR-22a-3p	ENSDARG00000063711	-0.627805	2.45199e-05	0.00223131	trim3a	tripartite motif containing 3a	562489	FALSE	miR-22	2	2
dre-miR-22a-3p	ENSDARG00000053468	-0.439399	0.00577846	0.0362648	adam10a	ADAM metallopeptidase domain 10a	566044	FALSE	miR-22	2	2
dre-miR-22a-3p	ENSDARG00000036036	-0.450332	0.00455297	0.0318708	mdka	midkine a	30277	FALSE	miR-22	2	2
dre-miR-22a-3p	ENSDARG00000037997	-0.440912	0.00559349	0.0362648	tubb5	tubulin, beta 5	386701	FALSE	miR-22	2	2
dre-miR-22a-3p	ENSDARG00000070651	-0.479184	0.00233632	0.0202481	prkcdb	protein kinase C, delta b	100150844	FALSE	miR-22	2	2
dre-miR-22a-3p	ENSDARG00000088835	-0.50561	0.00120321	0.0169962	efs	embryonal Fyn-associated substrate	100333297	FALSE	miR-22	2	2
dre-miR-22a-3p	ENSDARG00000075859	-0.420814	0.00851757	0.0442914	mcf2la	mcf.2 cell line derived transforming sequence-like a	100148439	FALSE	miR-22	2	2
dre-miR-22a-3p	ENSDARG00000086826	-0.517922	0.000866991	0.0143448	sult6b1	sulfotransferase family, cytosolic, 6b, member 1	322462	FALSE	miR-22	2	2
dre-miR-22a-3p	ENSDARG00000088178	-0.483062	0.00212645	0.020121	tp53inp2	tumor protein p53 inducible nuclear protein 2	564072	FALSE	miR-22	2	2
dre-miR-22a-3p	ENSDARG00000041631	-0.432935	0.00662919	0.0390734	fam192a	family with sequence similarity 192, member A	334752	FALSE	miR-22	2	2
dre-miR-22a-3p	ENSDARG00000044628	-0.497214	0.00149417	0.0169962	dtd1	D-tyrosyl-tRNA deacylase 1	445046	FALSE	miR-22	2	2
dre-miR-22a-3p	ENSDARG00000093773	-0.481459	0.0022111	0.020121	si:ch1073-296i8.2	si:ch1073-296i8.2	100005742	FALSE	miR-22	2	2
dre-miR-22a-3p	ENSDARG00000075565	-0.530125	0.000618801	0.0112622	lzts1	leucine zipper, putative tumor suppressor 1	569281	FALSE	miR-22	2	2
dre-miR-22a-3p	ENSDARG00000053583	-0.417303	0.00914397	0.0456172	cers6	ceramide synthase 6	564867	FALSE	miR-22	2	2
dre-miR-22b-3p	ENSDARG00000010531	-0.499744	0.00140058	0.0235551	scamp4	secretory carrier membrane protein 4	562881	FALSE	miR-22	2	1
dre-miR-22b-3p	ENSDARG00000062965	-0.430925	0.00691479	0.0444029	fam45a	family with sequence similarity 45, member A	556203	FALSE	miR-22	2	1
dre-miR-22b-3p	ENSDARG00000026170	-0.503194	0.00128131	0.0235551	hps1	Hermansky-Pudlak syndrome 1	563067	FALSE	miR-22	2	1
dre-miR-22b-3p	ENSDARG00000078652	-0.45789	0.00384386	0.0338626	zfyve1	zinc finger, FYVE domain containing 1	100005732	FALSE	miR-22	2	1
dre-miR-22b-3p	ENSDARG00000087832	-0.493594	0.00163766	0.0252473	bcl3	B-cell CLL/lymphoma 3	565656	FALSE	miR-22	2	1
dre-miR-22b-3p	ENSDARG00000077764	-0.459686	0.00369017	0.0338626	faah	fatty acid amide hydrolase	569067	FALSE	miR-22	2	1
dre-miR-22b-3p	ENSDARG00000079816	-0.590662	9.46316e-05	0.00396526	rhbdd3	rhomboid domain containing 3	797317	FALSE	miR-22	2	1
dre-miR-22b-3p	ENSDARG00000077044	-0.489875	0.00179758	0.025581	arl6ip5a	ADP-ribosylation factor-like 6 interacting protein 5a	450076	FALSE	miR-22	2	1
dre-miR-22b-3p	ENSDARG00000021097	-0.425935	0.00767001	0.0457726	nelfcd	negative elongation factor complex member C/D	394165	FALSE	miR-22	2	1
dre-miR-22b-3p	ENSDARG00000063690	-0.547481	0.000374552	0.00866152	nrm	nurim (nuclear envelope membrane protein	570027	FALSE	miR-22	2	1
dre-miR-22b-3p	ENSDARG00000052701	-0.642262	1.38088e-05	0.00255463	smpd2b	sphingomyelin phosphodiesterase 2b, neutral membrane (neutral sphingomyelinase)	797914	FALSE	miR-22	2	1
dre-miR-22b-3p	ENSDARG00000055108	-0.57117	0.000180309	0.00476531	gde1	glycerophosphodiester phosphodiesterase 1	393213	FALSE	miR-22	2	1
dre-miR-22b-3p	ENSDARG00000045563	-0.445402	0.00507439	0.0391151	ccdc53	coiled-coil domain containing 53	393142	FALSE	miR-22	2	1
dre-miR-22b-3p	ENSDARG00000045308	-0.602562	6.25275e-05	0.00396526	pola1	polymerase (DNA directed), alpha 1	317740	FALSE	miR-22	2	2
dre-miR-22b-3p	ENSDARG00000075265	-0.484003	0.00207809	0.0256298	plaua	plasminogen activator, urokinase a	100008445	FALSE	miR-22	2	2
dre-miR-22b-3p	ENSDARG00000090396	-0.469397	0.00294855	0.0303046	si:cabz01074946.1	si:cabz01074946.1	100331505	FALSE	miR-22	2	2
dre-miR-22b-3p	ENSDARG00000004830	-0.447315	0.00486631	0.0391151	flot2a	flotillin 2a	245698	FALSE	miR-22	2	2
dre-miR-22b-3p	ENSDARG00000094154	-0.42882	0.00722526	0.0445557	hist2h3c	histone cluster 2, H3c	570618	FALSE	miR-22	2	2
dre-miR-22b-3p	ENSDARG00000063711	-0.474545	0.002611	0.0301897	trim3a	tripartite motif containing 3a	562489	FALSE	miR-22	2	2
dre-miR-22b-3p	ENSDARG00000053468	-0.485929	0.00198214	0.0256298	adam10a	ADAM metallopeptidase domain 10a	566044	FALSE	miR-22	2	2
dre-miR-22b-3p	ENSDARG00000036036	-0.432891	0.00663529	0.0444029	mdka	midkine a	30277	FALSE	miR-22	2	2
dre-miR-22b-3p	ENSDARG00000037997	-0.43164	0.00681197	0.0444029	tubb5	tubulin, beta 5	386701	FALSE	miR-22	2	2
dre-miR-22b-3p	ENSDARG00000070651	-0.470124	0.00289869	0.0303046	prkcdb	protein kinase C, delta b	100150844	FALSE	miR-22	2	2
dre-miR-22b-3p	ENSDARG00000086826	-0.598467	7.22429e-05	0.00396526	sult6b1	sulfotransferase family, cytosolic, 6b, member 1	322462	FALSE	miR-22	2	2
dre-miR-22b-3p	ENSDARG00000088178	-0.438148	0.00593534	0.0439215	tp53inp2	tumor protein p53 inducible nuclear protein 2	564072	FALSE	miR-22	2	2
dre-miR-22b-3p	ENSDARG00000041631	-0.464176	0.00332924	0.0324163	fam192a	family with sequence similarity 192, member A	334752	FALSE	miR-22	2	2
dre-miR-22b-3p	ENSDARG00000044628	-0.586995	0.000107169	0.00396526	dtd1	D-tyrosyl-tRNA deacylase 1	445046	FALSE	miR-22	2	2
dre-miR-22b-3p	ENSDARG00000059695	-0.422358	0.0082541	0.047719	dusp28	dual specificity phosphatase 28	100005205	FALSE	miR-22	2	2
dre-miR-22b-3p	ENSDARG00000093773	-0.528438	0.000648833	0.0133371	si:ch1073-296i8.2	si:ch1073-296i8.2	100005742	FALSE	miR-22	2	2
dre-miR-22b-3p	ENSDARG00000075565	-0.450694	0.00451657	0.0379802	lzts1	leucine zipper, putative tumor suppressor 1	569281	FALSE	miR-22	2	2
dre-miR-22b-3p	ENSDARG00000053583	-0.430611	0.00696045	0.0444029	cers6	ceramide synthase 6	564867	FALSE	miR-22	2	2
dre-miR-22b-3p	ENSDARG00000041723	-0.578931	0.000140172	0.00432197	zgc:55461	zgc:55461	406811	FALSE	miR-22	2	2
dre-miR-23a-5p	ENSDARG00000076094	-0.549851	0.000348985	0.0418782	klhl30	kelch-like family member 30	559694	FALSE	miR-23	2	1
dre-miR-23a-5p	ENSDARG00000059305	-0.551874	0.000328411	0.0418782	tmem37	transmembrane protein 37	406453	FALSE	miR-23	2	1
dre-miR-24	ENSDARG00000074244	-0.491951	0.00170667	0.0204801	arhgef10lb	Rho guanine nucleotide exchange factor (GEF) 10-like b	567649	FALSE	miR-24	2	2
dre-miR-24	ENSDARG00000030644	-0.465983	0.00319295	0.0299969	gnai3	guanine nucleotide binding protein (G protein), alpha inhibiting activity polypeptide 3	100006888	FALSE	miR-24	2	2
dre-miR-24	ENSDARG00000029865	-0.50424	0.00124695	0.0172654	rassf2a	Ras association (RalGDS/AF-6) domain family member 2a	447938	FALSE	miR-24	2	2
dre-miR-24	ENSDARG00000063255	-0.564823	0.000220517	0.00581132	btbd11a	BTB (POZ) domain containing 11a	562893	FALSE	miR-24	2	2
dre-miR-24	ENSDARG00000018165	-0.464128	0.00333298	0.0299969	depdc1a	DEP domain containing 1a	100003959	FALSE	miR-24	2	2
dre-miR-24	ENSDARG00000037997	-0.442327	0.00542516	0.0465014	tubb5	tubulin, beta 5	386701	FALSE	miR-24	2	2
dre-miR-24	ENSDARG00000055945	-0.582221	0.000125736	0.00562215	asph	aspartate beta-hydroxylase	323659	FALSE	miR-24	2	2
dre-miR-24	ENSDARG00000009693	-0.474519	0.00261262	0.0261262	llgl1	lethal giant larvae homolog 1 (Drosophila)	751760	FALSE	miR-24	2	2
dre-miR-24	ENSDARG00000078508	-0.555899	0.000290677	0.00654024	si:dkey-266m15.6	si:dkey-266m15.6	569039	FALSE	miR-24	2	2
dre-miR-24	ENSDARG00000014655	-0.509945	0.00107359	0.0161038	itpr1a	inositol 1,4,5-trisphosphate receptor, type 1a	567611	FALSE	miR-24	2	2
dre-miR-24	ENSDARG00000087910	-0.521069	0.000795732	0.0143232	dact3a	dishevelled-binding antagonist of beta-catenin 3a	101884530	FALSE	miR-24	2	2
dre-miR-24	ENSDARG00000026137	-0.56404	0.000225996	0.00581132	sfxn5b	sideroflexin 5b	561995	TRUE	miR-24	2	2
dre-miR-24	ENSDARG00000034344	-0.638647	1.59852e-05	0.00143867	pcdh19	protocadherin 19	555688	FALSE	miR-24	2	2
dre-miR-24	ENSDARG00000007990	-0.513622	0.000973469	0.0159295	wt1b	wilms tumor 1b	568416	FALSE	miR-24	2	2
dre-miR-24	ENSDARG00000056407	-0.495918	0.00154421	0.0198542	irf8	interferon regulatory factor 8	436895	FALSE	miR-24	2	2
dre-miR-24	ENSDARG00000071543	-0.618906	3.44245e-05	0.00206547	si:dkey-42i9.7	si:dkey-42i9.7	558681	FALSE	miR-24	2	4
dre-miR-24	ENSDARG00000074033	-0.543075	0.000426563	0.00853126	adamtsl2	ADAMTS-like 2	100537087	FALSE	miR-24	2	4
dre-miR-24	ENSDARG00000079107	-0.484074	0.0020745	0.0219653	clec11a	C-type lectin domain family 11, member A	568355	FALSE	miR-24	2	4
dre-miR-24	ENSDARG00000056178	-0.575624	0.000156171	0.00562215	dpt	dermatopontin	555282	FALSE	miR-24	2	4
dre-miR-24	ENSDARG00000074126	-0.488862	0.00184345	0.0207388	ttc39a	tetratricopeptide repeat domain 39A	100320357	FALSE	miR-24	2	4
dre-miR-24	ENSDARG00000036086	-0.653993	8.47509e-06	0.00143867	itga11a	integrin, alpha 11a	541475	FALSE	miR-24	2	4
dre-miR-25-5p	ENSDARG00000010437	-0.439179	0.00580572	0.0394789	fam46c	family with sequence similarity 46, member C	327154	FALSE	miR-25/92ab/363	2	3
dre-miR-25-5p	ENSDARG00000039486	-0.499088	0.00142432	0.0169494	bag3	BCL2-associated athanogene 3	445139	FALSE	miR-25/92ab/363	2	3
dre-miR-25-5p	ENSDARG00000042322	-0.484704	0.00204268	0.0211373	si:dkey-177p2.6	si:dkey-177p2.6	568712	FALSE	miR-25/92ab/363	2	3
dre-miR-25-5p	ENSDARG00000032619	-0.528081	0.000655356	0.0103983	tob1a	transducer of ERBB2, 1a	386629	TRUE	miR-25/92ab/363	2	3
dre-miR-25-5p	ENSDARG00000038695	-0.466649	0.00314391	0.0249417	elavl1	ELAV like RNA binding protein 1	30736	FALSE	miR-25/92ab/363	2	3
dre-miR-25-5p	ENSDARG00000020573	-0.538998	0.000480341	0.0092628	ddx3a	DEAD (Asp-Glu-Ala-Asp) box helicase 3a	566947	TRUE	miR-25/92ab/363	2	3
dre-miR-25-5p	ENSDARG00000040334	-0.44832	0.00475988	0.0343288	mat2aa	methionine adenosyltransferase II, alpha a	323329	FALSE	miR-25/92ab/363	2	3
dre-miR-25-5p	ENSDARG00000056892	-0.444275	0.00520066	0.0364046	mpp6a	membrane protein, palmitoylated 6a (MAGUK p55 subfamily member 6)	402878	FALSE	miR-25/92ab/363	2	3
dre-miR-25-5p	ENSDARG00000076796	-0.431574	0.00682146	0.0438786	dlg3	discs, large homolog 3 (Drosophila)	564081	FALSE	miR-25/92ab/363	2	3
dre-miR-25-5p	ENSDARG00000062082	-0.534613	0.000544871	0.0092628	hipk3b	homeodomain interacting protein kinase 3b	569156	TRUE	miR-25/92ab/363	2	3
dre-miR-25-5p	ENSDARG00000058644	-0.561457	0.00024496	0.0072565	dnajb2	DnaJ (Hsp40) homolog, subfamily B, member 2	561686	FALSE	miR-25/92ab/363	2	3
dre-miR-25-5p	ENSDARG00000038978	-0.449922	0.00459455	0.034172	dnajb4	DnaJ (Hsp40) homolog, subfamily B, member 4	445061	FALSE	miR-25/92ab/363	2	3
dre-miR-25-5p	ENSDARG00000062721	-0.535433	0.000532252	0.0092628	dennd4a	DENN/MADD domain containing 4A	558211	FALSE	miR-25/92ab/363	2	3
dre-miR-25-5p	ENSDARG00000051768	-0.481512	0.00220824	0.0218983	fhod1	formin homology 2 domain containing 1	503946	FALSE	miR-25/92ab/363	2	3
dre-miR-25-5p	ENSDARG00000058603	-0.644167	1.2774e-05	0.00152011	jph1a	junctophilin 1a	100147894	FALSE	miR-25/92ab/363	2	3
dre-miR-25-5p	ENSDARG00000059888	-0.475435	0.00255623	0.0228285	LOC567622	protein argonaute-3	567622	FALSE	miR-25/92ab/363	2	3
dre-miR-25-5p	ENSDARG00000042409	-0.512484	0.00100353	0.0139702	si:ch211-251j10.3	si:ch211-251j10.3	799483	FALSE	miR-25/92ab/363	2	3
dre-miR-25-5p	ENSDARG00000021352	-0.422926	0.00815884	0.0497898	gria1a	glutamate receptor, ionotropic, AMPA 1a	798689	FALSE	miR-25/92ab/363	2	3
dre-miR-25-5p	ENSDARG00000062469	-0.4325	0.00669011	0.0438786	hipk3a	homeodomain interacting protein kinase 3a	564413	TRUE	miR-25/92ab/363	2	3
dre-miR-25-5p	ENSDARG00000032155	-0.576603	0.00015127	0.00652847	ppm1aa	protein phosphatase, Mg2+/Mn2+ dependent, 1Aa	30704	FALSE	miR-25/92ab/363	2	3
dre-miR-25-5p	ENSDARG00000078392	-0.427574	0.00741461	0.0464389	chpfa	chondroitin polymerizing factor a	100331155	FALSE	miR-25/92ab/363	2	5
dre-miR-25-5p	ENSDARG00000067601	-0.499109	0.00142355	0.0169494	arfgap2	ADP-ribosylation factor GTPase activating protein 2	641490	FALSE	miR-25/92ab/363	2	5
dre-miR-25-5p	ENSDARG00000007184	-0.510548	0.00105657	0.0139702	zbtb16a	zinc finger and BTB domain containing 16a	323269	FALSE	miR-25/92ab/363	2	5
dre-miR-25-5p	ENSDARG00000005800	-0.484918	0.00203198	0.0211373	ampd3a	adenosine monophosphate deaminase 3a	556578	FALSE	miR-25/92ab/363	2	5
dre-miR-25-5p	ENSDARG00000076324	-0.590775	9.42646e-05	0.00560875	lmtk2	lemur tyrosine kinase 2	564666	FALSE	miR-25/92ab/363	2	5
dre-miR-25-5p	ENSDARG00000003820	-0.574005	0.000164583	0.00652847	nr1d2a	nuclear receptor subfamily 1, group D, member 2a	402815	FALSE	miR-25/92ab/363	2	5
dre-miR-25-5p	ENSDARG00000004745	-0.472923	0.0027135	0.0228285	lmbr1l	limb development membrane protein 1-like	321314	TRUE	miR-25/92ab/363	2	5
dre-miR-25-5p	ENSDARG00000062790	-0.632413	2.04841e-05	0.00162507	tacc2	transforming, acidic coiled-coil containing protein 2	569976	TRUE	miR-25/92ab/363	2	5
dre-miR-25-5p	ENSDARG00000052690	-0.541224	0.000450273	0.0092628	arrdc3a	arrestin domain containing 3a	566685	TRUE	miR-25/92ab/363	2	5
dre-miR-25-5p	ENSDARG00000045803	-0.474129	0.00263695	0.0228285	mfge8b	milk fat globule-EGF factor 8 protein b	558580	FALSE	miR-25/92ab/363	2	5
dre-miR-25-5p	ENSDARG00000036864	-0.567756	0.00020103	0.00683503	slc34a2b	solute carrier family 34 (type II sodium/phosphate cotransporter), member 2b	359838	FALSE	miR-25/92ab/363	2	5
dre-miR-25-5p	ENSDARG00000015263	-0.491827	0.001712	0.0194027	adma	adrenomedullin a	556502	TRUE	miR-25/92ab/363	2	5
dre-miR-25-5p	ENSDARG00000056587	-0.557781	0.000274405	0.0072565	cyp2r1	cytochrome P450, family 2, subfamily R, polypeptide 1	563369	FALSE	miR-25/92ab/363	2	5
dre-miR-25-5p	ENSDARG00000032627	-0.514208	0.000958318	0.0139702	si:ch211-244b2.1	si:ch211-244b2.1	557149	FALSE	miR-25/92ab/363	2	5
dre-miR-25-5p	ENSDARG00000063626	-0.547313	0.000376417	0.00895872	ddx21	DEAD (Asp-Glu-Ala-Asp) box helicase 21	799650	FALSE	miR-25/92ab/363	2	5
dre-miR-25-5p	ENSDARG00000043960	-0.454044	0.00419171	0.0321815	rpf2	ribosome production factor 2 homolog	406587	FALSE	miR-25/92ab/363	2	5
dre-miR-25-5p	ENSDARG00000005675	-0.471875	0.00278162	0.0228285	sec61a1l	Sec61 translocon alpha 1 subunit, like	266796	FALSE	miR-25/92ab/363	2	5
dre-miR-25-5p	ENSDARG00000077116	-0.65754	7.28185e-06	0.00152011	ccnjl	cyclin J-like	100001904	TRUE	miR-25/92ab/363	2	5
dre-miR-25-5p	ENSDARG00000015199	-0.472615	0.00273335	0.0228285	cblb	Cbl proto-oncogene B, E3 ubiquitin protein ligase	556277	FALSE	miR-25/92ab/363	2	5
dre-miR-25-3p	ENSDARG00000006353	-0.569384	0.000190895	0.00649044	itga5	integrin, alpha 5 (fibronectin receptor, alpha polypeptide)	386787	TRUE	miR-25/92ab/363	2	3
dre-miR-25-3p	ENSDARG00000020573	-0.47901	0.00234611	0.0265893	ddx3a	DEAD (Asp-Glu-Ala-Asp) box helicase 3a	566947	TRUE	miR-25/92ab/363	2	3
dre-miR-25-3p	ENSDARG00000035676	-0.514055	0.000962258	0.0176167	ptp4a2b	protein tyrosine phosphatase type IVA, member 2b	334483	FALSE	miR-25/92ab/363	2	3
dre-miR-25-3p	ENSDARG00000076796	-0.490599	0.0017654	0.0247156	dlg3	discs, large homolog 3 (Drosophila)	564081	FALSE	miR-25/92ab/363	2	3
dre-miR-25-3p	ENSDARG00000058644	-0.485524	0.00200198	0.0264706	dnajb2	DnaJ (Hsp40) homolog, subfamily B, member 2	561686	FALSE	miR-25/92ab/363	2	3
dre-miR-25-3p	ENSDARG00000074321	-0.574736	0.000160735	0.00649044	tead3a	TEA domain family member 3 a	386763	FALSE	miR-25/92ab/363	2	3
dre-miR-25-3p	ENSDARG00000038978	-0.495786	0.00154936	0.0230467	dnajb4	DnaJ (Hsp40) homolog, subfamily B, member 4	445061	FALSE	miR-25/92ab/363	2	3
dre-miR-25-3p	ENSDARG00000062721	-0.50322	0.00128042	0.021001	dennd4a	DENN/MADD domain containing 4A	558211	FALSE	miR-25/92ab/363	2	3
dre-miR-25-3p	ENSDARG00000056141	-0.468249	0.00302885	0.031342	coq10b	coenzyme Q10B	550442	FALSE	miR-25/92ab/363	2	3
dre-miR-25-3p	ENSDARG00000059888	-0.479212	0.00233472	0.0265893	LOC567622	protein argonaute-3	567622	FALSE	miR-25/92ab/363	2	3
dre-miR-25-3p	ENSDARG00000019371	-0.588999	0.000100143	0.00595851	flt1	fms-related tyrosine kinase 1 (vascular endothelial growth factor/vascular permeability factor receptor)	544667	FALSE	miR-25/92ab/363	2	3
dre-miR-25-3p	ENSDARG00000074447	-0.501939	0.00132359	0.021001	dapk3	death-associated protein kinase 3	562194	FALSE	miR-25/92ab/363	2	3
dre-miR-25-3p	ENSDARG00000088593	-0.514243	0.000957409	0.0176167	chst1	carbohydrate (keratan sulfate Gal-6) sulfotransferase 1	445124	FALSE	miR-25/92ab/363	2	3
dre-miR-25-3p	ENSDARG00000016963	-0.473584	0.00267134	0.028899	slc16a1a	solute carrier family 16 (monocarboxylate transporter), member 1a	100534752	FALSE	miR-25/92ab/363	2	3
dre-miR-25-3p	ENSDARG00000073771	-0.600003	6.845e-05	0.00543037	tbc1d12b	TBC1 domain family, member 12b	100332088	FALSE	miR-25/92ab/363	2	3
dre-miR-25-3p	ENSDARG00000058746	-0.530206	0.000617402	0.0145875	ubap1	ubiquitin associated protein 1	393183	FALSE	miR-25/92ab/363	2	3
dre-miR-25-3p	ENSDARG00000078392	-0.451976	0.00438977	0.0435319	chpfa	chondroitin polymerizing factor a	100331155	FALSE	miR-25/92ab/363	2	5
dre-miR-25-3p	ENSDARG00000007184	-0.527065	0.000674214	0.0145875	zbtb16a	zinc finger and BTB domain containing 16a	323269	FALSE	miR-25/92ab/363	2	5
dre-miR-25-3p	ENSDARG00000005800	-0.600937	6.62318e-05	0.00543037	ampd3a	adenosine monophosphate deaminase 3a	556578	FALSE	miR-25/92ab/363	2	5
dre-miR-25-3p	ENSDARG00000076324	-0.533297	0.000565696	0.0145875	lmtk2	lemur tyrosine kinase 2	564666	FALSE	miR-25/92ab/363	2	5
dre-miR-25-3p	ENSDARG00000070846	-0.563695	0.000228456	0.00679655	dazap1	DAZ associated protein 1	561459	FALSE	miR-25/92ab/363	2	5
dre-miR-25-3p	ENSDARG00000052690	-0.572955	0.000170261	0.00649044	arrdc3a	arrestin domain containing 3a	566685	TRUE	miR-25/92ab/363	2	5
dre-miR-25-3p	ENSDARG00000015199	-0.480482	0.00226415	0.0265893	cblb	Cbl proto-oncogene B, E3 ubiquitin protein ligase	556277	FALSE	miR-25/92ab/363	2	5
dre-miR-25-3p	ENSDARG00000088699	-0.605115	5.7085e-05	0.00543037	pdzd8	PDZ domain containing 8	561279	TRUE	miR-25/92ab/363	2	5
dre-miR-26a-5p	ENSDARG00000055027	-0.438992	0.00582901	0.0172711	pomt2	protein-O-mannosyltransferase 2	563878	FALSE	miR-26	2	1
dre-miR-26a-5p	ENSDARG00000069269	-0.518514	0.000853151	0.00379178	wdr35	WD repeat domain 35	565515	FALSE	miR-26	2	1
dre-miR-26a-5p	ENSDARG00000060835	-0.42599	0.00766131	0.0211346	tecpr2	tectonin beta-propeller repeat containing 2	569212	FALSE	miR-26	2	1
dre-miR-26a-5p	ENSDARG00000011222	-0.4142	0.00972988	0.0259464	ccdc28b	coiled-coil domain containing 28B	559814	FALSE	miR-26	2	1
dre-miR-26a-5p	ENSDARG00000060921	-0.485927	0.00198221	0.00720805	pla2g6	phospholipase A2, group VI (cytosolic, calcium-independent)	406370	FALSE	miR-26	2	1
dre-miR-26a-5p	ENSDARG00000070669	-0.521728	0.000781478	0.00367755	cxcr3.3	chemokine (C-X-C motif) receptor 3, tandem duplicate 3	799527	FALSE	miR-26	2	1
dre-miR-26a-5p	ENSDARG00000077584	-0.667933	4.61401e-06	0.000147648	cln6a	ceroid-lipofuscinosis, neuronal 6a	449809	FALSE	miR-26	2	1
dre-miR-26a-5p	ENSDARG00000056121	-0.542379	0.000435341	0.00240188	serac1	serine active site containing 1	568022	FALSE	miR-26	2	1
dre-miR-26a-5p	ENSDARG00000043938	-0.440572	0.0056346	0.0170101	lrrc57	leucine rich repeat containing 57	436900	FALSE	miR-26	2	1
dre-miR-26a-5p	ENSDARG00000042045	-0.489473	0.00181567	0.00675598	hmg20b	high mobility group 20B	553572	FALSE	miR-26	2	1
dre-miR-26a-5p	ENSDARG00000035630	-0.548746	0.000360703	0.0021375	ypel1	yippee-like 1	554488	TRUE	miR-26	2	1
dre-miR-26a-5p	ENSDARG00000076914	-0.650865	9.67279e-06	0.000193456	lacc1	laccase (multicopper oxidoreductase) domain containing 1	100005054	FALSE	miR-26	2	1
dre-miR-26a-5p	ENSDARG00000054778	-0.499253	0.0014183	0.00553483	pogza	pogo transposable element with ZNF domain a	100535215	FALSE	miR-26	2	1
dre-miR-26a-5p	ENSDARG00000077950	-0.65336	8.7059e-06	0.000193456	tor1	torsin family 1	565062	FALSE	miR-26	2	1
dre-miR-26a-5p	ENSDARG00000041359	-0.480468	0.00226492	0.00805303	zgc:161969	zgc:161969	569044	FALSE	miR-26	2	1
dre-miR-26a-5p	ENSDARG00000001898	-0.517318	0.000881294	0.003811	manea	mannosidase, endo-alpha	447827	FALSE	miR-26	2	1
dre-miR-26a-5p	ENSDARG00000075618	-0.494779	0.00158939	0.00605482	slc36a1	solute carrier family 36 (proton/amino acid symporter), member 1	559308	FALSE	miR-26	2	1
dre-miR-26a-5p	ENSDARG00000054937	-0.433878	0.00649879	0.0189056	badb	BCL2-associated agonist of cell death b	58100	FALSE	miR-26	2	1
dre-miR-26a-5p	ENSDARG00000042627	-0.508533	0.00111437	0.00445746	nhsl1b	NHS-like 1b	447799	FALSE	miR-26	2	1
dre-miR-26a-5p	ENSDARG00000055108	-0.509294	0.00109222	0.00445746	gde1	glycerophosphodiester phosphodiesterase 1	393213	FALSE	miR-26	2	1
dre-miR-26a-5p	ENSDARG00000045561	-0.540874	0.000454884	0.00242605	dram1	DNA-damage regulated autophagy modulator 1	450028	FALSE	miR-26	2	1
dre-miR-26a-5p	ENSDARG00000041724	-0.451023	0.00448374	0.0140666	glipr2	GLI pathogenesis-related 2	325699	FALSE	miR-26	2	1
dre-miR-26a-5p	ENSDARG00000040911	-0.476293	0.00250435	0.00871079	meox2a	mesenchyme homeobox 2a	556898	FALSE	miR-26	2	1
dre-miR-26a-5p	ENSDARG00000079327	-0.711008	5.65996e-07	9.05594e-05	hmcn2	hemicentin 2	565032	FALSE	miR-26	2	2
dre-miR-26a-5p	ENSDARG00000078322	-0.607829	5.17732e-05	0.000725619	col12a1a	collagen, type XII, alpha 1a	100149543	FALSE	miR-26	2	2
dre-miR-26a-5p	ENSDARG00000036865	-0.593893	8.46985e-05	0.000797163	slc2a12	solute carrier family 2 (facilitated glucose transporter), member 12	393510	FALSE	miR-26	2	2
dre-miR-26a-5p	ENSDARG00000070463	-0.696256	1.20937e-06	9.49828e-05	e2f3	E2F transcription factor 3	791146	FALSE	miR-26	2	2
dre-miR-26a-5p	ENSDARG00000035879	-0.617727	3.5979e-05	0.000575664	fuca1.2	fucosidase, alpha-L- 1, tissue, tandem duplicate 2	445165	FALSE	miR-26	2	2
dre-miR-26a-5p	ENSDARG00000045129	-0.652636	8.97697e-06	0.000193456	fkbp10b	FK506 binding protein 10b	324381	FALSE	miR-26	2	2
dre-miR-26a-5p	ENSDARG00000055359	-0.680094	2.64347e-06	0.000105739	sp100.1	SP110 nuclear body protein, tandem duplicate 1	796843	FALSE	miR-26	2	2
dre-miR-26a-5p	ENSDARG00000062152	-0.448569	0.00473381	0.0145656	chaf1a	chromatin assembly factor 1, subunit A (p150)	563212	FALSE	miR-26	2	2
dre-miR-26a-5p	ENSDARG00000068177	-0.688385	1.78093e-06	9.49828e-05	pak2a	p21 protein (Cdc42/Rac)-activated kinase 2a	266749	FALSE	miR-26	2	2
dre-miR-26a-5p	ENSDARG00000087554	-0.55314	0.000316095	0.0019452	cdk1	cyclin-dependent kinase 1	80973	FALSE	miR-26	2	2
dre-miR-26a-5p	ENSDARG00000020164	-0.637157	1.69696e-05	0.000301682	efnb2a	ephrin-B2a	30219	FALSE	miR-26	2	2
dre-miR-26a-5p	ENSDARG00000052438	-0.537265	0.000504986	0.00260638	actr2a	ARP2 actin-related protein 2a homolog (yeast)	406820	FALSE	miR-26	2	2
dre-miR-26a-5p	ENSDARG00000002131	-0.598341	7.25619e-05	0.000725619	celf2	cugbp, Elav-like family member 2	373117	FALSE	miR-26	2	2
dre-miR-26a-5p	ENSDARG00000039142	-0.407506	0.0111038	0.0286549	arpc5a	actin related protein 2/3 complex, subunit 5A	336504	FALSE	miR-26	2	2
dre-miR-26a-5p	ENSDARG00000036036	-0.572023	0.00017544	0.00140279	mdka	midkine a	30277	FALSE	miR-26	2	2
dre-miR-26a-5p	ENSDARG00000030449	-0.584358	0.000117093	0.000986049	crabp2b	cellular retinoic acid binding protein 2, b	503502	FALSE	miR-26	2	2
dre-miR-26a-5p	ENSDARG00000020795	-0.602474	6.27214e-05	0.000725619	rac3b	ras-related C3 botulinum toxin substrate 3b (rho family, small GTP binding protein Rac3)	795167	FALSE	miR-26	2	2
dre-miR-26a-5p	ENSDARG00000060830	-0.558197	0.000270916	0.00180611	fam83hb	family with sequence similarity 83, member Hb	565918	FALSE	miR-26	2	2
dre-miR-26a-5p	ENSDARG00000016771	-0.567708	0.000201338	0.00140279	tfa	transferrin-a	30255	FALSE	miR-26	2	2
dre-miR-26a-5p	ENSDARG00000037307	-0.60596	5.53796e-05	0.000725619	gnpda1	glucosamine-6-phosphate deaminase 1	550565	FALSE	miR-26	2	2
dre-miR-26a-5p	ENSDARG00000040684	-0.455254	0.00407942	0.0133206	plcd4b	phospholipase C, delta 4b	561475	FALSE	miR-26	2	2
dre-miR-26a-5p	ENSDARG00000070408	-0.601508	6.49077e-05	0.000725619	ccnd2b	cyclin D2, b	565038	FALSE	miR-26	2	2
dre-miR-26a-5p	ENSDARG00000002192	-0.598885	7.11935e-05	0.000725619	aspn	asporin (LRR class 1)	65228	TRUE	miR-26	2	2
dre-miR-26a-5p	ENSDARG00000028088	-0.544739	0.000406202	0.00232115	galk1	galactokinase 1	449829	FALSE	miR-26	2	2
dre-miR-26a-5p	ENSDARG00000063191	-0.525181	0.00071048	0.00344475	extl2	exostosin-like glycosyltransferase 2	558373	FALSE	miR-26	2	2
dre-miR-26a-5p	ENSDARG00000079076	-0.43281	0.00664666	0.0189904	hgfb	hepatocyte growth factor b	100333596	FALSE	miR-26	2	2
dre-miR-26a-5p	ENSDARG00000077326	-0.520195	0.000814985	0.00372564	slc45a4	solute carrier family 45, member 4	557721	FALSE	miR-26	2	2
dre-miR-26a-5p	ENSDARG00000016837	-0.568261	0.000197837	0.00140279	glipr2l	GLI pathogenesis-related 2, like	449805	FALSE	miR-26	2	2
dre-miR-26a-5p	ENSDARG00000044513	-0.401698	0.0124262	0.0310654	tpst1l	tyrosylprotein sulfotransferase 1, like	393171	FALSE	miR-26	2	2
dre-miR-26a-5p	ENSDARG00000086550	-0.428441	0.00728244	0.0204419	dbf4b	DBF4 zinc finger B	566753	FALSE	miR-26	2	2
dre-miR-26a-5p	ENSDARG00000063578	-0.590151	9.62931e-05	0.000855939	dgki	diacylglycerol kinase, iota	100331649	FALSE	miR-26	2	2
dre-miR-26a-5p	ENSDARG00000087601	-0.410641	0.0104411	0.0273865	gpr153	G protein-coupled receptor 153	101883998	FALSE	miR-26	2	2
dre-miR-26a-5p	ENSDARG00000017813	-0.42353	0.00805869	0.0218541	pigs	phosphatidylinositol glycan anchor biosynthesis, class S	767675	FALSE	miR-26	2	2
dre-miR-26a-5p	ENSDARG00000014488	-0.455639	0.00404424	0.0133206	ca2	carbonic anhydrase II	387526	FALSE	miR-26	2	2
dre-miR-26a-5p	ENSDARG00000006220	-0.468252	0.00302862	0.0103102	ugt1ab	UDP glucuronosyltransferase 1 family a, b	406731	FALSE	miR-26	2	2
dre-miR-26a-5p	ENSDARG00000056381	-0.555625	0.00029311	0.0018759	cfap97	cilia and flagella associated protein 97	337459	FALSE	miR-26	2	2
dre-miR-26a-5p	ENSDARG00000076248	-0.404652	0.0117378	0.0298103	ppp1r3db	protein phosphatase 1, regulatory subunit 3Db	567375	FALSE	miR-26	2	2
dre-miR-26a-5p	ENSDARG00000035563	-0.567659	0.000201652	0.00140279	znf703	zinc finger protein 703	114429	FALSE	miR-26	2	2
dre-miR-26a-5p	ENSDARG00000044074	-0.453657	0.00422812	0.01353	loxl2b	lysyl oxidase-like 2b	791144	TRUE	miR-26	2	4
dre-miR-26a-5p	ENSDARG00000075930	-0.532039	0.000586246	0.00293123	adamts2	ADAM metallopeptidase with thrombospondin type 1 motif, 2	571682	FALSE	miR-26	2	4
dre-miR-26a-5p	ENSDARG00000053362	-0.51586	0.000916689	0.00385974	cilp	cartilage intermediate layer protein, nucleotide pyrophosphohydrolase	553329	FALSE	miR-26	2	4
dre-miR-26a-2-3p	ENSDARG00000041078	-0.602252	6.32174e-05	0.0101148	chka	choline kinase alpha	558499	FALSE	miR-26	2	5
dre-miR-26b	ENSDARG00000077950	-0.502188	0.00131512	0.00670285	tor1	torsin family 1	565062	FALSE	miR-26	2	1
dre-miR-26b	ENSDARG00000075618	-0.606062	5.5178e-05	0.00048434	slc36a1	solute carrier family 36 (proton/amino acid symporter), member 1	559308	FALSE	miR-26	2	1
dre-miR-26b	ENSDARG00000055108	-0.655887	7.81746e-06	0.000166556	gde1	glycerophosphodiester phosphodiesterase 1	393213	FALSE	miR-26	2	1
dre-miR-26b	ENSDARG00000045561	-0.664656	5.3383e-06	0.000140575	dram1	DNA-damage regulated autophagy modulator 1	450028	FALSE	miR-26	2	1
dre-miR-26b	ENSDARG00000041724	-0.494727	0.00159147	0.00761976	glipr2	GLI pathogenesis-related 2	325699	FALSE	miR-26	2	1
dre-miR-26b	ENSDARG00000061357	-0.488013	0.00188269	0.008499	zgc:194879	zgc:194879	100170782	FALSE	miR-26	2	1
dre-miR-26b	ENSDARG00000040911	-0.503739	0.00126329	0.00665331	meox2a	mesenchyme homeobox 2a	556898	FALSE	miR-26	2	1
dre-miR-26b	ENSDARG00000079327	-0.632134	2.07097e-05	0.000218142	hmcn2	hemicentin 2	565032	FALSE	miR-26	2	2
dre-miR-26b	ENSDARG00000078322	-0.80733	9.14387e-10	1.44473e-07	col12a1a	collagen, type XII, alpha 1a	100149543	FALSE	miR-26	2	2
dre-miR-26b	ENSDARG00000036865	-0.647118	1.13107e-05	0.00017716	slc2a12	solute carrier family 2 (facilitated glucose transporter), member 12	393510	FALSE	miR-26	2	2
dre-miR-26b	ENSDARG00000070463	-0.546259	0.000388377	0.00236014	e2f3	E2F transcription factor 3	791146	FALSE	miR-26	2	2
dre-miR-26b	ENSDARG00000035879	-0.528212	0.000652942	0.00382092	fuca1.2	fucosidase, alpha-L- 1, tissue, tandem duplicate 2	445165	FALSE	miR-26	2	2
dre-miR-26b	ENSDARG00000045129	-0.65303	8.8285e-06	0.000166556	fkbp10b	FK506 binding protein 10b	324381	FALSE	miR-26	2	2
dre-miR-26b	ENSDARG00000062152	-0.74758	6.92772e-08	5.4729e-06	chaf1a	chromatin assembly factor 1, subunit A (p150)	563212	FALSE	miR-26	2	2
dre-miR-26b	ENSDARG00000068177	-0.460775	0.00359966	0.0145832	pak2a	p21 protein (Cdc42/Rac)-activated kinase 2a	266749	FALSE	miR-26	2	2
dre-miR-26b	ENSDARG00000087554	-0.645021	1.23339e-05	0.00017716	cdk1	cyclin-dependent kinase 1	80973	FALSE	miR-26	2	2
dre-miR-26b	ENSDARG00000020164	-0.570482	0.000184322	0.00126622	efnb2a	ephrin-B2a	30219	FALSE	miR-26	2	2
dre-miR-26b	ENSDARG00000052438	-0.651326	9.48736e-06	0.000166556	actr2a	ARP2 actin-related protein 2a homolog (yeast)	406820	FALSE	miR-26	2	2
dre-miR-26b	ENSDARG00000002131	-0.402899	0.0121423	0.043602	celf2	cugbp, Elav-like family member 2	373117	FALSE	miR-26	2	2
dre-miR-26b	ENSDARG00000039142	-0.640905	1.45919e-05	0.000177348	arpc5a	actin related protein 2/3 complex, subunit 5A	336504	FALSE	miR-26	2	2
dre-miR-26b	ENSDARG00000036036	-0.707649	6.75556e-07	3.55793e-05	mdka	midkine a	30277	FALSE	miR-26	2	2
dre-miR-26b	ENSDARG00000030449	-0.641676	1.41423e-05	0.000177348	crabp2b	cellular retinoic acid binding protein 2, b	503502	FALSE	miR-26	2	2
dre-miR-26b	ENSDARG00000060830	-0.417195	0.00916389	0.033672	fam83hb	family with sequence similarity 83, member Hb	565918	FALSE	miR-26	2	2
dre-miR-26b	ENSDARG00000016771	-0.587176	0.000106518	0.000801424	tfa	transferrin-a	30255	FALSE	miR-26	2	2
dre-miR-26b	ENSDARG00000037307	-0.701875	9.1051e-07	3.59651e-05	gnpda1	glucosamine-6-phosphate deaminase 1	550565	FALSE	miR-26	2	2
dre-miR-26b	ENSDARG00000040684	-0.668349	4.52894e-06	0.000140575	plcd4b	phospholipase C, delta 4b	561475	FALSE	miR-26	2	2
dre-miR-26b	ENSDARG00000002192	-0.59866	7.17557e-05	0.000596705	aspn	asporin (LRR class 1)	65228	TRUE	miR-26	2	2
dre-miR-26b	ENSDARG00000028088	-0.50479	0.00122922	0.00665331	galk1	galactokinase 1	449829	FALSE	miR-26	2	2
dre-miR-26b	ENSDARG00000063191	-0.590462	9.52775e-05	0.000752693	extl2	exostosin-like glycosyltransferase 2	558373	FALSE	miR-26	2	2
dre-miR-26b	ENSDARG00000079076	-0.444024	0.00522913	0.0196715	hgfb	hepatocyte growth factor b	100333596	FALSE	miR-26	2	2
dre-miR-26b	ENSDARG00000077326	-0.582958	0.000122694	0.000881169	slc45a4	solute carrier family 45, member 4	557721	FALSE	miR-26	2	2
dre-miR-26b	ENSDARG00000016837	-0.561175	0.000247116	0.00156177	glipr2l	GLI pathogenesis-related 2, like	449805	FALSE	miR-26	2	2
dre-miR-26b	ENSDARG00000044513	-0.497074	0.00149949	0.00740371	tpst1l	tyrosylprotein sulfotransferase 1, like	393171	FALSE	miR-26	2	2
dre-miR-26b	ENSDARG00000086550	-0.563673	0.000228611	0.00150502	dbf4b	DBF4 zinc finger B	566753	FALSE	miR-26	2	2
dre-miR-26b	ENSDARG00000063578	-0.627831	2.44951e-05	0.000241889	dgki	diacylglycerol kinase, iota	100331649	FALSE	miR-26	2	2
dre-miR-26b	ENSDARG00000017813	-0.471193	0.00282672	0.0120709	pigs	phosphatidylinositol glycan anchor biosynthesis, class S	767675	FALSE	miR-26	2	2
dre-miR-26b	ENSDARG00000014488	-0.486563	0.00195138	0.00856437	ca2	carbonic anhydrase II	387526	FALSE	miR-26	2	2
dre-miR-26b	ENSDARG00000053554	-0.63732	1.68595e-05	0.000190271	wdr76	WD repeat domain 76	570063	FALSE	miR-26	2	2
dre-miR-26b	ENSDARG00000062009	-0.457658	0.00386405	0.015263	gpr18	G protein-coupled receptor 18	556711	FALSE	miR-26	2	2
dre-miR-26b	ENSDARG00000001953	-0.519539	0.000829693	0.00468184	pfkfb3	6-phosphofructo-2-kinase/fructose-2,6-biphosphatase 3	554477	TRUE	miR-26	2	3
dre-miR-26b	ENSDARG00000044074	-0.614136	4.11151e-05	0.000382129	loxl2b	lysyl oxidase-like 2b	791144	TRUE	miR-26	2	4
dre-miR-26b	ENSDARG00000075930	-0.467993	0.00304699	0.0126691	adamts2	ADAM metallopeptidase with thrombospondin type 1 motif, 2	571682	FALSE	miR-26	2	4
dre-miR-26b	ENSDARG00000022183	-0.448217	0.0047707	0.0183847	gsto1	glutathione S-transferase omega 1	436894	FALSE	miR-26	2	4
dre-miR-26b	ENSDARG00000068996	-0.492711	0.00167445	0.00778125	hist2h2l	histone 2, H2, like	386920	FALSE	miR-26	2	4
dre-miR-27a-5p	ENSDARG00000015902	-0.57363	0.000166594	0.0179921	stat6	signal transducer and activator of transcription 6, interleukin-4 induced	337413	FALSE	miR-27	2	1
dre-miR-27a-5p	ENSDARG00000044339	-0.618976	3.43344e-05	0.00556217	rp2	RP2, ARL3 GTPase activating protein	406755	FALSE	miR-27	2	1
dre-miR-27a-5p	ENSDARG00000044034	-0.645039	1.23245e-05	0.00399312	tmem86a	transmembrane protein 86A	541385	FALSE	miR-27	2	1
dre-miR-27b-5p	ENSDARG00000044034	-0.614461	4.06253e-05	0.0132439	tmem86a	transmembrane protein 86A	541385	FALSE	miR-27	2	1
dre-miR-27b-5p	ENSDARG00000063509	-0.579153	0.000139154	0.022682	lrrc58b	leucine rich repeat containing 58b	564300	FALSE	miR-27	2	1
dre-miR-27b-3p	ENSDARG00000063539	-0.612194	4.41618e-05	0.00719838	slc25a15a	solute carrier family 25 (mitochondrial carrier; ornithine transporter) member 15a	791156	FALSE	miR-27	2	5
dre-miR-27b-3p	ENSDARG00000075491	-0.575219	0.000158238	0.0171952	si:ch211-26b3.4	si:ch211-26b3.4	568768	FALSE	miR-27	2	5
dre-miR-27b-3p	ENSDARG00000005356	-0.66924	4.35123e-06	0.0014185	tyro3	TYRO3 protein tyrosine kinase	30709	FALSE	miR-27	2	5
dre-miR-27d	ENSDARG00000039863	-0.556024	0.000289566	0.0313696	lifrb	leukemia inhibitory factor receptor alpha b	565104	FALSE	miR-27	2	2
dre-miR-27d	ENSDARG00000019541	-0.498388	0.00145006	0.049498	gpt2l	glutamic pyruvate transaminase (alanine aminotransferase) 2, like	403086	FALSE	miR-27	2	2
dre-miR-27d	ENSDARG00000055678	-0.566945	0.000206262	0.0313696	akap12b	A kinase (PRKA) anchor protein 12b	567365	FALSE	miR-27	2	3
dre-miR-27d	ENSDARG00000074287	-0.514645	0.000947131	0.049498	sptlc2b	serine palmitoyltransferase, long chain base subunit 2b	557286	FALSE	miR-27	2	3
dre-miR-27d	ENSDARG00000079585	-0.496462	0.00152302	0.049498	pkn3	protein kinase N3	323182	FALSE	miR-27	2	3
dre-miR-27d	ENSDARG00000078388	-0.530114	0.000619003	0.0402352	glis2a	GLIS family zinc finger 2a	102725534	FALSE	miR-27	2	4
dre-miR-27d	ENSDARG00000063539	-0.50852	0.00111475	0.049498	slc25a15a	solute carrier family 25 (mitochondrial carrier; ornithine transporter) member 15a	791156	FALSE	miR-27	2	5
dre-miR-27d	ENSDARG00000005690	-0.536029	0.000523239	0.0402352	slc25a23a	solute carrier family 25 (mitochondrial carrier; phosphate carrier), member 23a	561939	FALSE	miR-27	2	5
dre-miR-27d	ENSDARG00000063577	-0.505123	0.0012186	0.049498	klhl35	kelch-like family member 35	570873	FALSE	miR-27	2	5
dre-miR-27d	ENSDARG00000005356	-0.640133	1.50555e-05	0.00489304	tyro3	TYRO3 protein tyrosine kinase	30709	FALSE	miR-27	2	5
dre-miR-27e	ENSDARG00000088967	-0.549662	0.000350963	0.0393316	wnk4b	WNK lysine deficient protein kinase 4b	557091	FALSE	miR-27	2	5
dre-miR-27e	ENSDARG00000009488	-0.548733	0.000360841	0.0393316	gipc2	GIPC PDZ domain containing family, member 2	393904	FALSE	miR-27	2	5
dre-miR-27e	ENSDARG00000070698	-0.67927	2.74748e-06	0.000898425	kbtbd8	kelch repeat and BTB (POZ) domain containing 8	559966	TRUE	miR-27	2	5
dre-miR-29b	ENSDARG00000075347	-0.409342	0.0107114	0.0493065	chfr	checkpoint with forkhead and ring finger domains, E3 ubiquitin protein ligase	564271	TRUE	miR-29	2	1
dre-miR-29b	ENSDARG00000008890	-0.443416	0.00529868	0.0291145	ctns	cystinosin, lysosomal cystine transporter	553594	FALSE	miR-29	2	1
dre-miR-29b	ENSDARG00000075354	-0.430881	0.00692126	0.0334528	espl1	extra spindle pole bodies like 1, separase	797406	FALSE	miR-29	2	2
dre-miR-29b	ENSDARG00000026165	-0.542598	0.000432563	0.00701759	col11a1a	collagen, type XI, alpha 1a	565402	TRUE	miR-29	2	2
dre-miR-29b	ENSDARG00000079327	-0.653562	8.6317e-06	0.0012516	hmcn2	hemicentin 2	565032	FALSE	miR-29	2	2
dre-miR-29b	ENSDARG00000012405	-0.479235	0.00233345	0.0184517	col1a1a	collagen, type I, alpha 1a	337158	TRUE	miR-29	2	2
dre-miR-29b	ENSDARG00000002235	-0.540507	0.000459773	0.00701759	mmp14a	matrix metallopeptidase 14a (membrane-inserted)	373882	FALSE	miR-29	2	2
dre-miR-29b	ENSDARG00000078135	-0.497935	0.00146693	0.0141803	mrc2	mannose receptor, C type 2	100004793	FALSE	miR-29	2	2
dre-miR-29b	ENSDARG00000059367	-0.553951	0.000308422	0.00688019	mfap2	microfibrillar-associated protein 2	556677	TRUE	miR-29	2	2
dre-miR-29b	ENSDARG00000008803	-0.445497	0.00506392	0.0291145	marcksb	myristoylated alanine-rich protein kinase C substrate b	323201	FALSE	miR-29	2	2
dre-miR-29b	ENSDARG00000051962	-0.588024	0.000103509	0.00471926	mmp15a	matrix metallopeptidase 15a	561041	FALSE	miR-29	2	2
dre-miR-29b	ENSDARG00000044541	-0.608316	5.08674e-05	0.00295031	ppp1r14ba	protein phosphatase 1, regulatory (inhibitor) subunit 14Ba	564838	FALSE	miR-29	2	2
dre-miR-29b	ENSDARG00000030644	-0.471516	0.00280525	0.0208596	gnai3	guanine nucleotide binding protein (G protein), alpha inhibiting activity polypeptide 3	100006888	FALSE	miR-29	2	2
dre-miR-29b	ENSDARG00000028900	-0.512622	0.000999855	0.0117381	odf2a	outer dense fiber of sperm tails 2a	792921	FALSE	miR-29	2	2
dre-miR-29b	ENSDARG00000020007	-0.493493	0.00164182	0.0153589	col1a2	collagen, type I, alpha 2	336471	TRUE	miR-29	2	2
dre-miR-29b	ENSDARG00000061405	-0.449807	0.00460622	0.0291145	eva1a	eva-1 homolog A (C. elegans)	767647	FALSE	miR-29	2	2
dre-miR-29b	ENSDARG00000035809	-0.468409	0.00301758	0.0217043	col1a1b	collagen, type I, alpha 1b	325675	TRUE	miR-29	2	2
dre-miR-29b	ENSDARG00000010948	-0.488244	0.00187193	0.0164503	kif11	kinesin family member 11	195818	FALSE	miR-29	2	2
dre-miR-29b	ENSDARG00000031678	-0.447565	0.00483957	0.0291145	col5a2a	collagen, type V, alpha 2a	564821	TRUE	miR-29	2	2
dre-miR-29b	ENSDARG00000042126	-0.556808	0.000282711	0.00688019	elmo3	engulfment and cell motility 3	553310	FALSE	miR-29	2	2
dre-miR-29b	ENSDARG00000055284	-0.540909	0.000454423	0.00701759	afap1	actin filament associated protein 1	568356	FALSE	miR-29	2	2
dre-miR-29b	ENSDARG00000012593	-0.535848	0.000525964	0.00762648	col5a1	procollagen, type V, alpha 1	100334431	TRUE	miR-29	2	2
dre-miR-29b	ENSDARG00000029865	-0.427655	0.00740218	0.0351907	rassf2a	Ras association (RalGDS/AF-6) domain family member 2a	447938	FALSE	miR-29	2	2
dre-miR-29b	ENSDARG00000009350	-0.435788	0.00624128	0.0317539	atg3	autophagy related 3	336632	FALSE	miR-29	2	2
dre-miR-29b	ENSDARG00000039576	-0.580354	0.000133755	0.00484862	fstl1b	follistatin-like 1b	324309	TRUE	miR-29	2	2
dre-miR-29b	ENSDARG00000032083	-0.547434	0.000375069	0.00701759	dpysl2b	dihydropyrimidinase-like 2b	553412	TRUE	miR-29	2	2
dre-miR-29b	ENSDARG00000016470	-0.464006	0.00334237	0.0230782	anxa5b	annexin A5b	337132	FALSE	miR-29	2	2
dre-miR-29b	ENSDARG00000019353	-0.611488	4.53205e-05	0.00295031	sparc	secreted protein, acidic, cysteine-rich (osteonectin)	321357	TRUE	miR-29	2	2
dre-miR-29b	ENSDARG00000055175	-0.502545	0.00130301	0.0134853	c1qtnf6a	C1q and tumor necrosis factor related protein 6a	565113	TRUE	miR-29	2	2
dre-miR-29b	ENSDARG00000057323	-0.432744	0.00665598	0.0332799	e2f8	E2F transcription factor 8	565952	FALSE	miR-29	2	2
dre-miR-29b	ENSDARG00000070568	-0.44623	0.00498344	0.0291145	atad5a	ATPase family, AAA domain containing 5a	560591	FALSE	miR-29	2	2
dre-miR-29b	ENSDARG00000061758	-0.554878	0.000299862	0.00688019	sh3pxd2ab	SH3 and PX domains 2Ab	567923	FALSE	miR-29	2	2
dre-miR-29b	ENSDARG00000075707	-0.431576	0.00682118	0.0334528	wu:fb77a09	wu:fb77a09	322921	FALSE	miR-29	2	2
dre-miR-29b	ENSDARG00000035880	-0.489518	0.00181361	0.0164359	atp6v1c1b	ATPase, H+ transporting, lysosomal, V1 subunit C1b	449655	FALSE	miR-29	2	2
dre-miR-29b	ENSDARG00000055945	-0.542331	0.000435958	0.00701759	asph	aspartate beta-hydroxylase	323659	FALSE	miR-29	2	2
dre-miR-29b	ENSDARG00000052402	-0.501483	0.00133928	0.0134853	dnmt3ba	DNA (cytosine-5-)-methyltransferase 3 beta, duplicate a	321084	FALSE	miR-29	2	2
dre-miR-29b	ENSDARG00000078508	-0.443543	0.00528406	0.0291145	si:dkey-266m15.6	si:dkey-266m15.6	569039	FALSE	miR-29	2	2
dre-miR-29b	ENSDARG00000040036	-0.449829	0.00460402	0.0291145	tcf19l	transcription factor 19 (SC1), like	558431	FALSE	miR-29	2	2
dre-miR-29b	ENSDARG00000032340	-0.680797	2.55767e-06	0.000741725	serhl	serine hydrolase-like	322648	FALSE	miR-29	2	2
dre-miR-29b	ENSDARG00000002192	-0.446812	0.00492024	0.0291145	aspn	asporin (LRR class 1)	65228	FALSE	miR-29	2	2
dre-miR-29b	ENSDARG00000026137	-0.544478	0.000409334	0.00701759	sfxn5b	sideroflexin 5b	561995	FALSE	miR-29	2	2
dre-miR-29b	ENSDARG00000001313	-0.462905	0.0034282	0.0231204	g2e3	G2/M-phase specific E3 ubiquitin protein ligase	368848	FALSE	miR-29	2	2
dre-miR-29b	ENSDARG00000015156	-0.558784	0.000266071	0.00688019	fbln2	fibulin 2	553503	FALSE	miR-29	2	2
dre-miR-29b	ENSDARG00000069425	-0.501216	0.00134853	0.0134853	hsbp1a	heat shock factor binding protein 1a	541432	FALSE	miR-29	2	2
dre-miR-29b	ENSDARG00000075041	-0.48642	0.00195829	0.0167031	fmnl2b	formin-like 2b	492608	FALSE	miR-29	2	2
dre-miR-29b	ENSDARG00000077590	-0.585181	0.000113913	0.00471926	LOC559800	arylsulfatase J	559800	FALSE	miR-29	2	2
dre-miR-29b	ENSDARG00000059743	-0.445137	0.0051039	0.0291145	tmem98	transmembrane protein 98	569392	FALSE	miR-29	2	2
dre-miR-29b	ENSDARG00000032010	-0.477538	0.00243072	0.0185503	slc15a2	solute carrier family 15 (oligopeptide transporter), member 2	556684	FALSE	miR-29	2	2
dre-miR-29b	ENSDARG00000058369	-0.441688	0.00550064	0.0295405	mex3b	mex-3 RNA binding family member B	569582	TRUE	miR-29	2	2
dre-miR-29b	ENSDARG00000054609	-0.467691	0.00306855	0.0217043	slco2b1	solute carrier organic anion transporter family, member 2B1	792084	FALSE	miR-29	2	2
dre-miR-29b	ENSDARG00000075565	-0.439097	0.00581596	0.0306569	lzts1	leucine zipper, putative tumor suppressor 1	569281	FALSE	miR-29	2	2
dre-miR-29b	ENSDARG00000053583	-0.572016	0.000175479	0.00565431	cers6	ceramide synthase 6	564867	FALSE	miR-29	2	2
dre-miR-29b	ENSDARG00000003383	-0.509782	0.00107822	0.0120263	asb8	ankyrin repeat and SOCS box containing 8	327200	FALSE	miR-29	2	2
dre-miR-29b	ENSDARG00000060500	-0.622635	2.99007e-05	0.0028904	l2hgdh	L-2-hydroxyglutarate dehydrogenase	566872	FALSE	miR-29	2	2
dre-miR-29b	ENSDARG00000057881	-0.478868	0.00235418	0.0184517	si:dkey-33c12.3	si:dkey-33c12.3	335380	FALSE	miR-29	2	2
dre-miR-29b	ENSDARG00000038788	-0.415226	0.00953278	0.0445888	dnai1.2	dynein, axonemal, intermediate chain 1, paralog 2	555705	FALSE	miR-29	2	2
dre-miR-29b	ENSDARG00000027903	-0.443222	0.00532093	0.0291145	adamtsl3	ADAMTS-like 3	100534944	FALSE	miR-29	2	4
dre-miR-29b	ENSDARG00000044074	-0.516288	0.000906173	0.0117381	loxl2b	lysyl oxidase-like 2b	791144	FALSE	miR-29	2	4
dre-miR-29b	ENSDARG00000075930	-0.482255	0.00216869	0.0179691	adamts2	ADAM metallopeptidase with thrombospondin type 1 motif, 2	571682	TRUE	miR-29	2	4
dre-miR-29b	ENSDARG00000003533	-0.514862	0.000941634	0.0117381	col8a1b	collagen, type VIII, alpha 1b	562442	TRUE	miR-29	2	4
dre-miR-29b	ENSDARG00000013687	-0.517263	0.000882599	0.0117381	cilp2	cartilage intermediate layer protein 2	557778	TRUE	miR-29	2	4
dre-miR-29b	ENSDARG00000043806	-0.438269	0.00591996	0.0306569	postna	periostin, osteoblast specific factor a	378983	FALSE	miR-29	2	4
dre-miR-29b	ENSDARG00000094132	-0.512172	0.00101191	0.0117381	igf1	insulin-like growth factor 1	114433	TRUE	miR-29	2	4
dre-miR-30a-5p	ENSDARG00000015749	-0.521934	0.000777075	0.0120447	hps3	Hermansky-Pudlak syndrome 3	777758	FALSE	miR-30	2	1
dre-miR-30a-5p	ENSDARG00000006639	-0.421878	0.0083352	0.04891	lnpb	limb and neural patterns b	337509	TRUE	miR-30	2	1
dre-miR-30a-5p	ENSDARG00000017757	-0.447199	0.00487872	0.0368879	pik3cg	phosphatidylinositol-4,5-bisphosphate 3-kinase, catalytic subunit gamma	406598	FALSE	miR-30	2	1
dre-miR-30a-5p	ENSDARG00000067670	-0.440815	0.00560517	0.0386134	pomt1	protein-O-mannosyltransferase 1	569769	FALSE	miR-30	2	1
dre-miR-30a-5p	ENSDARG00000076544	-0.534707	0.000543405	0.00990915	aldh5a1	aldehyde dehydrogenase 5 family, member A1 (succinate-semialdehyde dehydrogenase)	565235	FALSE	miR-30	2	1
dre-miR-30a-5p	ENSDARG00000011724	-0.504502	0.00123847	0.015357	marveld1	MARVEL domain containing 1	497317	FALSE	miR-30	2	1
dre-miR-30a-5p	ENSDARG00000035961	-0.54531	0.000399424	0.00825475	kcng2	potassium voltage-gated channel, subfamily G, member 2	562421	FALSE	miR-30	2	1
dre-miR-30a-5p	ENSDARG00000063159	-0.44925	0.00466332	0.0361408	si:dkey-32e23.4	si:dkey-32e23.4	566871	FALSE	miR-30	2	1
dre-miR-30a-5p	ENSDARG00000090687	-0.457893	0.00384358	0.032203	rcbtb2	regulator of chromosome condensation (RCC1) and BTB (POZ) domain containing protein 2	794652	FALSE	miR-30	2	1
dre-miR-30a-5p	ENSDARG00000037506	-0.502301	0.00131128	0.0156345	prps1b	phosphoribosyl pyrophosphate synthetase 1B	560827	FALSE	miR-30	2	1
dre-miR-30a-5p	ENSDARG00000077044	-0.481946	0.00218509	0.0233579	arl6ip5a	ADP-ribosylation factor-like 6 interacting protein 5a	450076	FALSE	miR-30	2	1
dre-miR-30a-5p	ENSDARG00000091418	-0.602292	6.31282e-05	0.00526353	snx17	sorting nexin 17	568263	FALSE	miR-30	2	1
dre-miR-30a-5p	ENSDARG00000022807	-0.419947	0.00866873	0.04891	zgc:101640	zgc:101640	492803	FALSE	miR-30	2	1
dre-miR-30a-5p	ENSDARG00000040911	-0.420632	0.00854922	0.04891	meox2a	mesenchyme homeobox 2a	556898	FALSE	miR-30	2	1
dre-miR-30a-5p	ENSDARG00000061066	-0.426831	0.00752954	0.0457678	c2cd2l	c2cd2-like	566488	FALSE	miR-30	2	1
dre-miR-30a-5p	ENSDARG00000019963	-0.507685	0.00113954	0.014719	sfxn1	sideroflexin 1	445143	FALSE	miR-30	2	2
dre-miR-30a-5p	ENSDARG00000008287	-0.43044	0.00698528	0.0437825	fam114a1	family with sequence similarity 114, member A1	560911	FALSE	miR-30	2	2
dre-miR-30a-5p	ENSDARG00000055731	-0.565961	0.000212767	0.00732863	si:dkeyp-69e1.8	si:dkeyp-69e1.8	100001340	FALSE	miR-30	2	2
dre-miR-30a-5p	ENSDARG00000013838	-0.586174	0.000110176	0.00554017	sulf2b	sulfatase 2b	322056	FALSE	miR-30	2	2
dre-miR-30a-5p	ENSDARG00000062821	-0.496438	0.00152396	0.0168724	slc6a15	solute carrier family 6 (neutral amino acid transporter), member 15	565315	TRUE	miR-30	2	2
dre-miR-30a-5p	ENSDARG00000077009	-0.552806	0.000319298	0.00749401	wdfy4	WDFY family member 4	572477	FALSE	miR-30	2	2
dre-miR-30a-5p	ENSDARG00000021250	-0.458337	0.00380507	0.032203	slc25a48	solute carrier family 25, member 48	436640	FALSE	miR-30	2	2
dre-miR-30a-5p	ENSDARG00000002479	-0.441902	0.00547523	0.0385755	ercc6l	excision repair cross-complementation group 6-like	100005291	FALSE	miR-30	2	2
dre-miR-30a-5p	ENSDARG00000075007	-0.467799	0.00306085	0.0283396	chst2a	carbohydrate (N-acetylglucosamine-6-O) sulfotransferase 2a	561896	TRUE	miR-30	2	2
dre-miR-30a-5p	ENSDARG00000062222	-0.528578	0.000646287	0.0111305	mxra8a	matrix-remodelling associated 8a	562784	FALSE	miR-30	2	2
dre-miR-30a-5p	ENSDARG00000058587	-0.419897	0.00867758	0.04891	ccdc79	coiled-coil domain containing 79	559140	FALSE	miR-30	2	2
dre-miR-30a-5p	ENSDARG00000009350	-0.429919	0.0070617	0.0437825	atg3	autophagy related 3	336632	FALSE	miR-30	2	2
dre-miR-30a-5p	ENSDARG00000028327	-0.438061	0.00594639	0.0400735	gmfb	glia maturation factor, beta	406384	FALSE	miR-30	2	2
dre-miR-30a-5p	ENSDARG00000078050	-0.652108	9.17958e-06	0.00284567	phf19	PHD finger protein 19	560078	FALSE	miR-30	2	2
dre-miR-30a-5p	ENSDARG00000030759	-0.453654	0.00422847	0.0336109	melk	maternal embryonic leucine zipper kinase	30724	FALSE	miR-30	2	2
dre-miR-30a-5p	ENSDARG00000070651	-0.515573	0.000923798	0.0130171	prkcdb	protein kinase C, delta b	100150844	FALSE	miR-30	2	2
dre-miR-30a-5p	ENSDARG00000060070	-0.513458	0.000977754	0.0131784	adcy7	adenylate cyclase 7	568726	FALSE	miR-30	2	2
dre-miR-30a-5p	ENSDARG00000070917	-0.435197	0.00632001	0.0412601	kitlga	kit ligand a	553179	FALSE	miR-30	2	2
dre-miR-30a-5p	ENSDARG00000004049	-0.566074	0.000212009	0.00732863	marcksa	myristoylated alanine-rich protein kinase C substrate a	554102	FALSE	miR-30	2	2
dre-miR-30a-5p	ENSDARG00000015623	-0.446001	0.00500838	0.0369666	cecr1b	cat eye syndrome chromosome region, candidate 1b	559295	FALSE	miR-30	2	2
dre-miR-30a-5p	ENSDARG00000002192	-0.541395	0.000448032	0.00868062	aspn	asporin (LRR class 1)	65228	FALSE	miR-30	2	2
dre-miR-30a-5p	ENSDARG00000040917	-0.556797	0.000282806	0.00749401	cbfb	core-binding factor, beta subunit	30744	FALSE	miR-30	2	2
dre-miR-30a-5p	ENSDARG00000042688	-0.468428	0.0030162	0.0283396	bora	bora, aurora kinase A activator	555606	FALSE	miR-30	2	2
dre-miR-30a-5p	ENSDARG00000063191	-0.600225	6.79165e-05	0.00526353	extl2	exostosin-like glycosyltransferase 2	558373	TRUE	miR-30	2	2
dre-miR-30a-5p	ENSDARG00000052644	-0.496515	0.00152098	0.0168724	ca10a	carbonic anhydrase Xa	641327	TRUE	miR-30	2	2
dre-miR-30a-5p	ENSDARG00000094025	-0.51669	0.000896392	0.0130171	si:dkey-237j10.2	si:dkey-237j10.2	568721	FALSE	miR-30	2	2
dre-miR-30a-5p	ENSDARG00000044191	-0.46407	0.00333741	0.0295599	gxylt2	glucoside xylosyltransferase 2	567541	FALSE	miR-30	2	2
dre-miR-30a-5p	ENSDARG00000056407	-0.471329	0.00281765	0.0281765	irf8	interferon regulatory factor 8	436895	FALSE	miR-30	2	2
dre-miR-30a-5p	ENSDARG00000074622	-0.524272	0.000728589	0.0118875	myo5ab	myosin VAb	565267	FALSE	miR-30	2	2
dre-miR-30a-5p	ENSDARG00000079537	-0.434686	0.00638866	0.0412601	ftr13	finTRIM family, member 13	571442	FALSE	miR-30	2	2
dre-miR-30a-5p	ENSDARG00000074947	-0.557412	0.000277526	0.00749401	fam26e.1	family with sequence similarity 26, member E, tandem duplicate 1	100037308	FALSE	miR-30	2	2
dre-miR-30a-5p	ENSDARG00000056381	-0.604068	5.92623e-05	0.00526353	cfap97	cilia and flagella associated protein 97	337459	FALSE	miR-30	2	2
dre-miR-30a-5p	ENSDARG00000033042	-0.479804	0.00230157	0.0237829	ptprja	protein tyrosine phosphatase, receptor type, J a	559679	FALSE	miR-30	2	2
dre-miR-30a-5p	ENSDARG00000079199	-0.593288	8.64833e-05	0.00536196	megf6a	multiple EGF-like-domains 6a	565108	FALSE	miR-30	2	4
dre-miR-30a-5p	ENSDARG00000043806	-0.550874	0.000338439	0.00749401	postna	periostin, osteoblast specific factor a	378983	FALSE	miR-30	2	4
dre-miR-30a-5p	ENSDARG00000067566	-0.46714	0.00310822	0.0283396	sftpbb	surfactant protein Bb	100001978	FALSE	miR-30	2	4
dre-miR-30a-5p	ENSDARG00000027041	-0.454709	0.00412968	0.0336109	pcdh17	protocadherin 17	561336	FALSE	miR-30	2	4
dre-miR-30a-5p	ENSDARG00000036086	-0.552715	0.000320177	0.00749401	itga11a	integrin, alpha 11a	541475	FALSE	miR-30	2	4
dre-miR-30a-5p	ENSDARG00000015686	-0.582374	0.000125101	0.00554017	bmp6	bone morphogenetic protein 6	503761	FALSE	miR-30	2	4
dre-miR-30a-5p	ENSDARG00000058799	-0.442402	0.00541634	0.0385755	mybpha	myosin binding protein Ha	393530	FALSE	miR-30	2	4
dre-miR-30c-5p	ENSDARG00000044485	-0.622729	2.97941e-05	0.00912227	sall4	spalt-like transcription factor 4	572527	FALSE	miR-30	2	1
dre-miR-30c-5p	ENSDARG00000053452	-0.585613	0.000112274	0.00912227	pop5	POP5 homolog, ribonuclease P/MRP subunit	541421	FALSE	miR-30	2	1
dre-miR-30c-5p	ENSDARG00000055868	-0.605396	5.6512e-05	0.00912227	rsl1d1	ribosomal L1 domain containing 1	563247	FALSE	miR-30	2	5
dre-miR-30c-5p	ENSDARG00000007385	-0.589478	9.85245e-05	0.00912227	cct7	chaperonin containing TCP1, subunit 7 (eta)	192324	FALSE	miR-30	2	5
dre-miR-30c-3p	ENSDARG00000030289	-0.66461	5.34912e-06	0.00173846	jag1a	jagged 1a	140421	FALSE	miR-30	2	4
dre-miR-30e-5p	ENSDARG00000056200	-0.594378	8.32915e-05	0.0276528	abcb9	ATP-binding cassette, sub-family B (MDR/TAP), member 9	570148	FALSE	miR-30	2	5
dre-miR-30e-3p	ENSDARG00000022807	-0.524487	0.000724266	0.0315831	zgc:101640	zgc:101640	492803	FALSE	miR-30	2	1
dre-miR-30e-3p	ENSDARG00000018165	-0.537846	0.000496595	0.0315831	depdc1a	DEP domain containing 1a	100003959	FALSE	miR-30	2	2
dre-miR-30e-3p	ENSDARG00000028896	-0.544046	0.000414574	0.0315831	plpp2b	phospholipid phosphatase 2b	335485	FALSE	miR-30	2	2
dre-miR-30e-3p	ENSDARG00000009401	-0.524337	0.000727293	0.0315831	vcanb	versican b	323465	FALSE	miR-30	2	2
dre-miR-30e-3p	ENSDARG00000035907	-0.522693	0.000761038	0.0315831	fam49a	family with sequence similarity 49, member A	445212	FALSE	miR-30	2	2
dre-miR-30e-3p	ENSDARG00000007396	-0.559931	0.000256819	0.0315831	rnd3b	Rho family GTPase 3b	436864	FALSE	miR-30	2	4
dre-miR-30e-3p	ENSDARG00000043010	-0.544949	0.000403694	0.0315831	camk2d1	calcium/calmodulin-dependent protein kinase (CaM kinase) II delta 1	445208	TRUE	miR-30	2	4
dre-miR-30e-3p	ENSDARG00000030289	-0.533339	0.000565013	0.0315831	jag1a	jagged 1a	140421	FALSE	miR-30	2	4
dre-miR-92a-5p	ENSDARG00000063330	-0.491099	0.00174348	0.0433934	mgat4a	mannosyl (alpha-1,3-)-glycoprotein beta-1,4-N-acetylglucosaminyltransferase, isozyme A	563038	FALSE	miR-25/92ab/363	2	3
dre-miR-92a-5p	ENSDARG00000056141	-0.567671	0.000201575	0.0233609	coq10b	coenzyme Q10B	550442	FALSE	miR-25/92ab/363	2	3
dre-miR-92a-5p	ENSDARG00000062469	-0.542814	0.000429835	0.0240708	hipk3a	homeodomain interacting protein kinase 3a	564413	TRUE	miR-25/92ab/363	2	3
dre-miR-92a-5p	ENSDARG00000022045	-0.476635	0.00248394	0.0463668	map1ab	microtubule-associated protein 1Ab	797545	FALSE	miR-25/92ab/363	2	3
dre-miR-92a-5p	ENSDARG00000073771	-0.493781	0.00162996	0.0433934	tbc1d12b	TBC1 domain family, member 12b	100332088	FALSE	miR-25/92ab/363	2	3
dre-miR-92a-5p	ENSDARG00000060788	-0.482655	0.00214765	0.0455864	lrrc14b	leucine rich repeat containing 14B	566643	FALSE	miR-25/92ab/363	2	3
dre-miR-92a-5p	ENSDARG00000007184	-0.480949	0.00223862	0.0455864	zbtb16a	zinc finger and BTB domain containing 16a	323269	FALSE	miR-25/92ab/363	2	5
dre-miR-92a-5p	ENSDARG00000004745	-0.496486	0.00152209	0.0433934	lmbr1l	limb development membrane protein 1-like	321314	TRUE	miR-25/92ab/363	2	5
dre-miR-92a-5p	ENSDARG00000070846	-0.507706	0.00113889	0.0425185	dazap1	DAZ associated protein 1	561459	FALSE	miR-25/92ab/363	2	5
dre-miR-92a-5p	ENSDARG00000079578	-0.564184	0.000224979	0.0233609	rbpms2b	RNA binding protein with multiple splicing 2b	393229	TRUE	miR-25/92ab/363	2	5
dre-miR-92a-5p	ENSDARG00000075405	-0.553479	0.000312869	0.0233609	adck5	aarF domain containing kinase 5	100001584	FALSE	miR-25/92ab/363	2	5
dre-miR-92a-5p	ENSDARG00000015199	-0.512886	0.00099282	0.0425185	cblb	Cbl proto-oncogene B, E3 ubiquitin protein ligase	556277	FALSE	miR-25/92ab/363	2	5
dre-miR-92a-3p	ENSDARG00000012506	-0.553631	0.000311428	0.0342904	rnpep	arginyl aminopeptidase (aminopeptidase B)	437014	FALSE	miR-25/92ab/363	2	2
dre-miR-92a-3p	ENSDARG00000025089	-0.62463	2.77083e-05	0.00620666	loxl4	lysyl oxidase-like 4	100320658	FALSE	miR-25/92ab/363	2	2
dre-miR-92a-3p	ENSDARG00000055459	-0.540546	0.000459247	0.0342904	dlgap3	discs, large (Drosophila) homolog-associated protein 3	557556	FALSE	miR-25/92ab/363	2	4
dre-miR-92a-2-5p	ENSDARG00000052000	-0.605663	5.5974e-05	0.00731744	cav2	caveolin 2	415240	FALSE	miR-25/92ab/363	2	3
dre-miR-92a-2-5p	ENSDARG00000087749	-0.601323	6.53343e-05	0.00731744	ccser2a	coiled-coil serine-rich protein 2a	793969	FALSE	miR-25/92ab/363	2	3
dre-miR-99	ENSDARG00000062302	-0.602487	6.26926e-05	0.00272713	znf652	zinc finger protein 652	557571	FALSE	miR-99/100	2	1
dre-miR-99	ENSDARG00000025032	-0.526521	0.000684506	0.0198507	nr3c1	nuclear receptor subfamily 3, group C, member 1 (glucocorticoid receptor)	553740	FALSE	miR-99/100	2	1
dre-miR-99	ENSDARG00000015158	-0.629854	2.26436e-05	0.00197	slc50a1	solute carrier family 50 (sugar efflux transporter), member 1	503533	FALSE	miR-99/100	2	1
dre-miR-99	ENSDARG00000088356	-0.512709	0.000997532	0.0216963	LOC108179049	transmembrane protein 117-like	108179049	FALSE	miR-99/100	2	1
dre-miR-100-5p	ENSDARG00000062302	-0.606858	5.36182e-05	0.00241282	znf652	zinc finger protein 652	557571	FALSE	miR-99/100	2	1
dre-miR-100-5p	ENSDARG00000077988	-0.474188	0.00263326	0.0473987	abcc10	ATP-binding cassette, sub-family C (CFTR/MRP), member 10	556709	FALSE	miR-99/100	2	1
dre-miR-100-5p	ENSDARG00000025032	-0.483165	0.00212109	0.0473987	nr3c1	nuclear receptor subfamily 3, group C, member 1 (glucocorticoid receptor)	553740	FALSE	miR-99/100	2	1
dre-miR-100-5p	ENSDARG00000015158	-0.650679	9.74886e-06	0.000877398	slc50a1	solute carrier family 50 (sugar efflux transporter), member 1	503533	FALSE	miR-99/100	2	1
dre-miR-100-5p	ENSDARG00000088356	-0.573429	0.000167675	0.00503026	LOC108179049	transmembrane protein 117-like	108179049	FALSE	miR-99/100	2	1
dre-miR-100-3p	ENSDARG00000074287	-0.453685	0.0042255	0.0435003	sptlc2b	serine palmitoyltransferase, long chain base subunit 2b	557286	FALSE	miR-99/100	2	3
dre-miR-100-3p	ENSDARG00000060071	-0.486103	0.00197363	0.0435003	papd5	PAP associated domain containing 5	568678	FALSE	miR-99/100	2	3
dre-miR-100-3p	ENSDARG00000059712	-0.58612	0.000110375	0.00993374	slc19a2	solute carrier family 19 (thiamine transporter), member 2	569085	FALSE	miR-99/100	2	3
dre-miR-100-3p	ENSDARG00000042859	-0.459574	0.00369962	0.0435003	slc5a6a	solute carrier family 5 (sodium/multivitamin and iodide cotransporter), member 6a	563356	FALSE	miR-99/100	2	3
dre-miR-100-3p	ENSDARG00000037921	-0.493005	0.00166209	0.0435003	gng13b	guanine nucleotide binding protein (G protein), gamma 13b	436673	FALSE	miR-99/100	2	3
dre-miR-100-3p	ENSDARG00000019371	-0.452384	0.00435003	0.0435003	flt1	fms-related tyrosine kinase 1 (vascular endothelial growth factor/vascular permeability factor receptor)	544667	FALSE	miR-99/100	2	3
dre-miR-100-3p	ENSDARG00000020134	-0.474724	0.00259994	0.0435003	sipa1l1	signal-induced proliferation-associated 1 like 1	562521	FALSE	miR-99/100	2	3
dre-miR-100-3p	ENSDARG00000077749	-0.457535	0.00387484	0.0435003	usp54b	ubiquitin specific peptidase 54b	100535699	FALSE	miR-99/100	2	3
dre-miR-100-3p	ENSDARG00000055459	-0.468254	0.00302852	0.0435003	dlgap3	discs, large (Drosophila) homolog-associated protein 3	557556	FALSE	miR-99/100	2	4
dre-miR-101a	ENSDARG00000055108	-0.570794	0.000182492	0.00312383	gde1	glycerophosphodiester phosphodiesterase 1	393213	FALSE	miR-101	2	1
dre-miR-101a	ENSDARG00000063525	-0.451672	0.00441954	0.0307869	adpgk	ADP-dependent glucokinase	557919	FALSE	miR-101	2	2
dre-miR-101a	ENSDARG00000079327	-0.571008	0.000181249	0.00312383	hmcn2	hemicentin 2	565032	FALSE	miR-101	2	2
dre-miR-101a	ENSDARG00000008388	-0.544124	0.000413622	0.00570963	mmp14b	matrix metallopeptidase 14b (membrane-inserted)	566945	FALSE	miR-101	2	2
dre-miR-101a	ENSDARG00000019963	-0.543867	0.000416762	0.00570963	sfxn1	sideroflexin 1	445143	FALSE	miR-101	2	2
dre-miR-101a	ENSDARG00000024443	-0.503507	0.00127094	0.0121478	gnpda2	glucosamine-6-phosphate deaminase 2	556291	FALSE	miR-101	2	2
dre-miR-101a	ENSDARG00000012405	-0.585022	0.000114519	0.00312383	col1a1a	collagen, type I, alpha 1a	337158	FALSE	miR-101	2	2
dre-miR-101a	ENSDARG00000008287	-0.442772	0.00537313	0.0362026	fam114a1	family with sequence similarity 114, member A1	560911	FALSE	miR-101	2	2
dre-miR-101a	ENSDARG00000059367	-0.614014	4.13014e-05	0.0018861	mfap2	microfibrillar-associated protein 2	556677	FALSE	miR-101	2	2
dre-miR-101a	ENSDARG00000003961	-0.598213	7.28887e-05	0.00290866	parp3	poly (ADP-ribose) polymerase family, member 3	335495	FALSE	miR-101	2	2
dre-miR-101a	ENSDARG00000044541	-0.743507	8.90517e-08	2.40694e-05	ppp1r14ba	protein phosphatase 1, regulatory (inhibitor) subunit 14Ba	564838	FALSE	miR-101	2	2
dre-miR-101a	ENSDARG00000045129	-0.51642	0.000902954	0.0100301	fkbp10b	FK506 binding protein 10b	324381	FALSE	miR-101	2	2
dre-miR-101a	ENSDARG00000002479	-0.479148	0.00233834	0.0184819	ercc6l	excision repair cross-complementation group 6-like	100005291	FALSE	miR-101	2	2
dre-miR-101a	ENSDARG00000061140	-0.511268	0.00103655	0.0109236	colec12	collectin sub-family member 12	558942	FALSE	miR-101	2	2
dre-miR-101a	ENSDARG00000042876	-0.49542	0.00156382	0.0136751	abracl	ABRA C-terminal like	336650	FALSE	miR-101	2	2
dre-miR-101a	ENSDARG00000055813	-0.468922	0.00298154	0.0222802	si:dkey-225f5.5	si:dkey-225f5.5	100000140	FALSE	miR-101	2	2
dre-miR-101a	ENSDARG00000091150	-0.570944	0.000181622	0.00312383	mki67	marker of proliferation Ki-67	564521	FALSE	miR-101	2	2
dre-miR-101a	ENSDARG00000010948	-0.56185	0.000241986	0.00382524	kif11	kinesin family member 11	195818	FALSE	miR-101	2	2
dre-miR-101a	ENSDARG00000076228	-0.497266	0.00149216	0.0136284	kif2c	kinesin family member 2C	100136875	FALSE	miR-101	2	2
dre-miR-101a	ENSDARG00000015460	-0.5397	0.000470673	0.0060452	racgap1	Rac GTPase activating protein 1	323197	FALSE	miR-101	2	2
dre-miR-101a	ENSDARG00000060023	-0.48914	0.00183074	0.0156757	ncapg2	non-SMC condensin II complex, subunit G2	100037337	FALSE	miR-101	2	2
dre-miR-101a	ENSDARG00000042126	-0.576647	0.000151055	0.00312383	elmo3	engulfment and cell motility 3	553310	FALSE	miR-101	2	2
dre-miR-101a	ENSDARG00000055284	-0.461153	0.00356872	0.0257323	afap1	actin filament associated protein 1	568356	FALSE	miR-101	2	2
dre-miR-101a	ENSDARG00000018432	-0.576981	0.000149415	0.00312383	m6pr	mannose-6-phosphate receptor (cation dependent)	406486	FALSE	miR-101	2	2
dre-miR-101a	ENSDARG00000039576	-0.738975	1.17126e-07	2.40694e-05	fstl1b	follistatin-like 1b	324309	FALSE	miR-101	2	2
dre-miR-101a	ENSDARG00000077620	-0.581649	0.000128147	0.00312383	cdca7a	cell division cycle associated 7a	550236	FALSE	miR-101	2	2
dre-miR-101a	ENSDARG00000053468	-0.540431	0.000460782	0.0060452	adam10a	ADAM metallopeptidase domain 10a	566044	FALSE	miR-101	2	2
dre-miR-101a	ENSDARG00000030449	-0.591664	9.1443e-05	0.00290866	crabp2b	cellular retinoic acid binding protein 2, b	503502	FALSE	miR-101	2	2
dre-miR-101a	ENSDARG00000051748	-0.503558	0.00126925	0.0121478	ccnd2a	cyclin D2, a	799608	FALSE	miR-101	2	2
dre-miR-101a	ENSDARG00000030759	-0.56953	0.000190014	0.00312383	melk	maternal embryonic leucine zipper kinase	30724	FALSE	miR-101	2	2
dre-miR-101a	ENSDARG00000052402	-0.573441	0.000167611	0.00312383	dnmt3ba	DNA (cytosine-5-)-methyltransferase 3 beta, duplicate a	321084	FALSE	miR-101	2	2
dre-miR-101a	ENSDARG00000078508	-0.526769	0.000679802	0.00817703	si:dkey-266m15.6	si:dkey-266m15.6	569039	FALSE	miR-101	2	2
dre-miR-101a	ENSDARG00000061375	-0.450191	0.00456721	0.0312854	sgpl1	sphingosine-1-phosphate lyase 1	100037312	TRUE	miR-101	2	2
dre-miR-101a	ENSDARG00000008808	-0.519065	0.000840475	0.00959542	eml2	echinoderm microtubule associated protein like 2	569375	FALSE	miR-101	2	2
dre-miR-101a	ENSDARG00000001873	-0.691353	1.54126e-06	0.000158364	phgdh	phosphoglycerate dehydrogenase	321928	FALSE	miR-101	2	2
dre-miR-101a	ENSDARG00000019128	-0.496299	0.00152934	0.0136643	tpm4b	tropomyosin 4b	324244	FALSE	miR-101	2	2
dre-miR-101a	ENSDARG00000019564	-0.545892	0.000392613	0.00570963	asap2b	ArfGAP with SH3 domain, ankyrin repeat and PH domain 2b	560581	FALSE	miR-101	2	2
dre-miR-101a	ENSDARG00000083189	-0.574527	0.000161826	0.00312383	arhgap19	Rho GTPase activating protein 19	100537002	FALSE	miR-101	2	2
dre-miR-101a	ENSDARG00000040265	-0.504802	0.00122883	0.0121478	mpdu1b	mannose-P-dolichol utilization defect 1b	415220	FALSE	miR-101	2	2
dre-miR-101a	ENSDARG00000006029	-0.474281	0.00262745	0.0203751	lta4h	leukotriene A4 hydrolase	406575	FALSE	miR-101	2	2
dre-miR-101a	ENSDARG00000030694	-0.488258	0.00187127	0.0156958	atp6v1e1b	ATPase, H+ transporting, lysosomal, V1 subunit E1b	192335	FALSE	miR-101	2	2
dre-miR-101a	ENSDARG00000014907	-0.554366	0.000304562	0.00463612	htra1b	HtrA serine peptidase 1b	565082	FALSE	miR-101	2	2
dre-miR-101a	ENSDARG00000062951	-0.47323	0.00269384	0.0205031	tldc1	TBC/LysM-associated domain containing 1	561678	FALSE	miR-101	2	2
dre-miR-101a	ENSDARG00000078768	-0.499827	0.00139759	0.0130548	abhd15a	abhydrolase domain containing 15a	560644	FALSE	miR-101	2	2
dre-miR-101a	ENSDARG00000087869	-0.508314	0.00112081	0.0115163	si:ch211-11k18.4	si:ch211-11k18.4	559333	FALSE	miR-101	2	2
dre-miR-101a	ENSDARG00000016837	-0.45547	0.00405965	0.0287675	glipr2l	GLI pathogenesis-related 2, like	449805	FALSE	miR-101	2	2
dre-miR-101a	ENSDARG00000016463	-0.633192	1.9865e-05	0.00159632	trappc6b	trafficking protein particle complex 6b	450008	FALSE	miR-101	2	2
dre-miR-101a	ENSDARG00000037598	-0.617686	3.60346e-05	0.00185128	prf1.5	perforin 1.5	559384	FALSE	miR-101	2	2
dre-miR-101a	ENSDARG00000057738	-0.435861	0.00623156	0.0413092	hells	helicase, lymphoid-specific	553328	FALSE	miR-101	2	2
dre-miR-101a	ENSDARG00000058369	-0.511608	0.00102722	0.0109236	mex3b	mex-3 RNA binding family member B	569582	FALSE	miR-101	2	2
dre-miR-101a	ENSDARG00000020718	-0.525905	0.000696341	0.00817703	si:dkey-201c1.2	si:dkey-201c1.2	571044	FALSE	miR-101	2	2
dre-miR-101a	ENSDARG00000021480	-0.702627	8.76148e-07	0.000120032	olfml2bb	olfactomedin-like 2Bb	567907	FALSE	miR-101	2	2
dre-miR-101a	ENSDARG00000024229	-0.618373	3.51196e-05	0.00185128	ubl7a	ubiquitin-like 7a (bone marrow stromal cell-derived)	550462	FALSE	miR-101	2	2
dre-miR-101a	ENSDARG00000037262	-0.589552	9.82796e-05	0.00290866	cdkn2a/b	cyclin-dependent kinase inhibitor 2A/B (p15, inhibits CDK4)	100329528	FALSE	miR-101	2	2
dre-miR-101a	ENSDARG00000025089	-0.52719	0.000671864	0.00817703	loxl4	lysyl oxidase-like 4	100320658	FALSE	miR-101	2	2
dre-miR-101a	ENSDARG00000070951	-0.465574	0.00322337	0.0236572	hmga1b	high mobility group AT-hook 1b	768130	FALSE	miR-101	2	4
dre-miR-101a	ENSDARG00000044074	-0.589314	9.90783e-05	0.00290866	loxl2b	lysyl oxidase-like 2b	791144	FALSE	miR-101	2	4
dre-miR-101a	ENSDARG00000043010	-0.483338	0.00211216	0.0173619	camk2d1	calcium/calmodulin-dependent protein kinase (CaM kinase) II delta 1	445208	FALSE	miR-101	2	4
dre-miR-101a	ENSDARG00000044132	-0.629116	2.33039e-05	0.00159632	ogn	osteoglycin	541445	FALSE	miR-101	2	4
dre-miR-101a	ENSDARG00000067566	-0.578974	0.000139976	0.00312383	sftpbb	surfactant protein Bb	100001978	FALSE	miR-101	2	4
dre-miR-101a	ENSDARG00000061830	-0.482122	0.00217571	0.0175337	prss12	protease, serine, 12 (neurotrypsin, motopsin)	566809	FALSE	miR-101	2	4
dre-miR-101a	ENSDARG00000068996	-0.591455	9.20994e-05	0.00290866	hist2h2l	histone 2, H2, like	386920	FALSE	miR-101	2	4
dre-miR-101b	ENSDARG00000044541	-0.597475	7.47941e-05	0.010172	ppp1r14ba	protein phosphatase 1, regulatory (inhibitor) subunit 14Ba	564838	FALSE	miR-101	2	2
dre-miR-101b	ENSDARG00000039576	-0.527234	0.00067105	0.0391126	fstl1b	follistatin-like 1b	324309	FALSE	miR-101	2	2
dre-miR-101b	ENSDARG00000001873	-0.538746	0.000483863	0.0329027	phgdh	phosphoglycerate dehydrogenase	321928	FALSE	miR-101	2	2
dre-miR-101b	ENSDARG00000037598	-0.544579	0.000408127	0.0329027	prf1.5	perforin 1.5	559384	FALSE	miR-101	2	2
dre-miR-101b	ENSDARG00000021480	-0.623497	2.89349e-05	0.00590273	olfml2bb	olfactomedin-like 2Bb	567907	FALSE	miR-101	2	2
dre-miR-101b	ENSDARG00000024229	-0.521405	0.00078844	0.0402105	ubl7a	ubiquitin-like 7a (bone marrow stromal cell-derived)	550462	FALSE	miR-101	2	2
dre-miR-101b	ENSDARG00000070951	-0.514382	0.000953851	0.0432412	hmga1b	high mobility group AT-hook 1b	768130	FALSE	miR-101	2	4
dre-miR-101b	ENSDARG00000044132	-0.636959	1.71042e-05	0.00590273	ogn	osteoglycin	541445	FALSE	miR-101	2	4
dre-miR-101b	ENSDARG00000068996	-0.544667	0.000407069	0.0329027	hist2h2l	histone 2, H2, like	386920	FALSE	miR-101	2	4
dre-miR-122	ENSDARG00000016260	-0.682812	2.32573e-06	0.000159313	fxr2	fragile X mental retardation, autosomal homolog 2	393180	FALSE	miR-122	2	3
dre-miR-122	ENSDARG00000034409	-0.614517	4.05411e-05	0.00185138	pik3r3b	phosphoinositide-3-kinase, regulatory subunit 3b (gamma)	100000252	FALSE	miR-122	2	3
dre-miR-122	ENSDARG00000052331	-0.516209	0.000908099	0.012441	abcf2b	ATP-binding cassette, sub-family F (GCN20), member 2b	100000576	FALSE	miR-122	2	3
dre-miR-122	ENSDARG00000045302	-0.554876	0.000299873	0.00549885	smpx	small muscle protein, X-linked	431732	FALSE	miR-122	2	3
dre-miR-122	ENSDARG00000031048	-0.584625	0.000116053	0.00317986	gspt1	G1 to S phase transition 1	445485	FALSE	miR-122	2	3
dre-miR-122	ENSDARG00000030905	-0.576903	0.000149796	0.00342034	cited2	Cbp/p300-interacting transactivator, with Glu/Asp-rich carboxy-terminal domain, 2	450024	FALSE	miR-122	2	3
dre-miR-122	ENSDARG00000016977	-0.525999	0.000694523	0.0105722	snx27b	sorting nexin family member 27b	393512	FALSE	miR-122	2	3
dre-miR-122	ENSDARG00000087377	-0.492828	0.00166951	0.0182072	lbh	limb bud and heart development	393492	FALSE	miR-122	2	3
dre-miR-122	ENSDARG00000006607	-0.694774	1.302e-06	0.000159313	gpr27	G protein-coupled receptor 27	567355	FALSE	miR-122	2	3
dre-miR-122	ENSDARG00000078552	-0.509217	0.00109444	0.0136307	grhl3	grainyhead-like transcription factor 3	794613	FALSE	miR-122	2	3
dre-miR-122	ENSDARG00000059432	-0.470616	0.00286535	0.0280395	fsd1l	fibronectin type III and SPRY domain containing 1-like	100004668	FALSE	miR-122	2	3
dre-miR-122	ENSDARG00000001498	-0.602848	6.18937e-05	0.00211986	skap1	src kinase associated phosphoprotein 1	563784	FALSE	miR-122	2	3
dre-miR-122	ENSDARG00000054060	-0.55262	0.000321101	0.00549885	pof1b	premature ovarian failure, 1B	564098	FALSE	miR-122	2	3
dre-miR-122	ENSDARG00000011672	-0.455174	0.00408678	0.0373259	sema3b	sema domain, immunoglobulin domain (Ig), short basic domain, secreted, (semaphorin) 3B	567064	FALSE	miR-122	2	3
dre-miR-122	ENSDARG00000053624	-0.491463	0.00172769	0.0182072	csf1rb	colony stimulating factor 1 receptor, b	568405	FALSE	miR-122	2	4
dre-miR-125a	ENSDARG00000061901	-0.622337	3.02412e-05	0.00441923	ankrd13a	ankyrin repeat domain 13A	556837	FALSE	miR-125	2	1
dre-miR-125a	ENSDARG00000071562	-0.583751	0.000119494	0.00441923	mtus1a	microtubule associated tumor suppressor 1a	563853	TRUE	miR-125	2	1
dre-miR-125a	ENSDARG00000026941	-0.463804	0.00335797	0.0184541	fbxl4	F-box and leucine-rich repeat protein 4	492349	FALSE	miR-125	2	1
dre-miR-125a	ENSDARG00000032482	-0.546539	0.000385168	0.00722189	si:dkey-40c11.2	si:dkey-40c11.2	798260	FALSE	miR-125	2	1
dre-miR-125a	ENSDARG00000088799	-0.501306	0.00134541	0.00978405	xxylt1	xyloside xylosyltransferase 1	449721	FALSE	miR-125	2	1
dre-miR-125a	ENSDARG00000020834	-0.48903	0.00183577	0.0114736	si:dkey-230p4.1	si:dkey-230p4.1	564101	FALSE	miR-125	2	1
dre-miR-125a	ENSDARG00000078139	-0.52007	0.00081777	0.00833036	appl2	adaptor protein, phosphotyrosine interaction, PH domain and leucine zipper containing 2	100000135	FALSE	miR-125	2	1
dre-miR-125a	ENSDARG00000000837	-0.502708	0.00129753	0.00978405	snx9a	sorting nexin 9a	368424	FALSE	miR-125	2	1
dre-miR-125a	ENSDARG00000000760	-0.503403	0.00127436	0.00978405	znf511	zinc finger protein 511	368916	FALSE	miR-125	2	1
dre-miR-125a	ENSDARG00000003208	-0.601314	6.53534e-05	0.00441923	pomk	protein-O-mannose kinase	492773	FALSE	miR-125	2	1
dre-miR-125a	ENSDARG00000011594	-0.580997	0.000130945	0.00441923	smarcb1b	SWI/SNF related, matrix associated, actin dependent regulator of chromatin, subfamily b, member 1b	30731	FALSE	miR-125	2	1
dre-miR-125a	ENSDARG00000006011	-0.498796	0.00143499	0.00978405	klhl42	kelch-like family, member 42	567545	FALSE	miR-125	2	1
dre-miR-125a	ENSDARG00000010862	-0.577416	0.000147308	0.00441923	amt	aminomethyltransferase	450000	FALSE	miR-125	2	1
dre-miR-125a	ENSDARG00000056638	-0.462695	0.00344477	0.0184541	pir	pirin	436823	FALSE	miR-125	2	1
dre-miR-125a	ENSDARG00000086712	-0.519391	0.000833036	0.00833036	si:dkeyp-97b10.3	si:dkeyp-97b10.3	100007012	FALSE	miR-125	2	1
dre-miR-125a	ENSDARG00000063242	-0.500705	0.0013664	0.00978405	ttc13	tetratricopeptide repeat domain 13	100170789	FALSE	miR-125	2	1
dre-miR-125a	ENSDARG00000039270	-0.563369	0.00023079	0.00576974	vti1b	vesicle transport through interaction with t-SNAREs 1B	394011	FALSE	miR-125	2	1
dre-miR-125a	ENSDARG00000088036	-0.536542	0.00051559	0.00833036	si:dkey-106g10.7	si:dkey-106g10.7	793997	FALSE	miR-125	2	1
dre-miR-125a	ENSDARG00000069729	-0.419308	0.0087817	0.0424921	mpg	N-methylpurine DNA glycosylase	566516	FALSE	miR-125	2	1
dre-miR-125a	ENSDARG00000087994	-0.491546	0.00172407	0.0112439	si:ch211-114c17.1	si:ch211-114c17.1	100334796	FALSE	miR-125	2	1
dre-miR-125a	ENSDARG00000078315	-0.526377	0.000687265	0.00833036	zgc:110063	zgc:110063	553772	FALSE	miR-125	2	1
dre-miR-125a	ENSDARG00000075954	-0.504438	0.00124055	0.00978405	serpinh1a	serpin peptidase inhibitor, clade H (heat shock protein 47), member 1a	555328	FALSE	miR-125	2	2
dre-miR-125a	ENSDARG00000029856	-0.499091	0.00142423	0.00978405	cnn3b	calponin 3, acidic b	337142	FALSE	miR-125	2	2
dre-miR-125a	ENSDARG00000061758	-0.527767	0.000661136	0.00833036	sh3pxd2ab	SH3 and PX domains 2Ab	567923	FALSE	miR-125	2	2
dre-miR-125a	ENSDARG00000040076	-0.44048	0.00564575	0.0282287	pycard	PYD and CARD domain containing	57923	FALSE	miR-125	2	2
dre-miR-125a	ENSDARG00000015156	-0.482417	0.00216018	0.0129611	fbln2	fibulin 2	553503	FALSE	miR-125	2	2
dre-miR-125a	ENSDARG00000010792	-0.448838	0.00470591	0.0243409	cdc25b	cell division cycle 25B	57925	FALSE	miR-125	2	2
dre-miR-125a	ENSDARG00000077399	-0.528822	0.000641888	0.00833036	ubash3bb	ubiquitin associated and SH3 domain containing Bb	569827	FALSE	miR-125	2	2
dre-miR-125a	ENSDARG00000029474	-0.467443	0.00308638	0.0178061	camk1b	calcium/calmodulin-dependent protein kinase Ib	794026	FALSE	miR-125	2	2
dre-miR-125a	ENSDARG00000029718	-0.557098	0.000280209	0.00600448	p2rx3b	purinergic receptor P2X, ligand-gated ion channel, 3b	387300	FALSE	miR-125	2	4
dre-miR-125a	ENSDARG00000070538	-0.524588	0.000722252	0.00833036	hey1	hes-related family bHLH transcription factor with YRPW motif 1	58008	FALSE	miR-125	2	4
dre-miR-125b-5p	ENSDARG00000061901	-0.52205	0.000774617	0.0124799	ankrd13a	ankyrin repeat domain 13A	556837	FALSE	miR-125	2	1
dre-miR-125b-5p	ENSDARG00000088799	-0.547252	0.000377104	0.006835	xxylt1	xyloside xylosyltransferase 1	449721	FALSE	miR-125	2	1
dre-miR-125b-5p	ENSDARG00000020834	-0.641886	1.40218e-05	0.000738818	si:dkey-230p4.1	si:dkey-230p4.1	564101	FALSE	miR-125	2	1
dre-miR-125b-5p	ENSDARG00000078139	-0.572527	0.000172624	0.00582192	appl2	adaptor protein, phosphotyrosine interaction, PH domain and leucine zipper containing 2	100000135	FALSE	miR-125	2	1
dre-miR-125b-5p	ENSDARG00000000837	-0.450885	0.0044975	0.0460931	snx9a	sorting nexin 9a	368424	FALSE	miR-125	2	1
dre-miR-125b-5p	ENSDARG00000000760	-0.567799	0.000200756	0.00582192	znf511	zinc finger protein 511	368916	FALSE	miR-125	2	1
dre-miR-125b-5p	ENSDARG00000003208	-0.645352	1.21669e-05	0.000738818	pomk	protein-O-mannose kinase	492773	FALSE	miR-125	2	1
dre-miR-125b-5p	ENSDARG00000074009	-0.44824	0.00476825	0.0460931	znf1059	zinc finger protein 1059	563440	FALSE	miR-125	2	1
dre-miR-125b-5p	ENSDARG00000010862	-0.453362	0.00425612	0.0460931	amt	aminomethyltransferase	450000	FALSE	miR-125	2	1
dre-miR-125b-5p	ENSDARG00000056638	-0.47019	0.00289421	0.038151	pir	pirin	436823	FALSE	miR-125	2	1
dre-miR-125b-5p	ENSDARG00000086712	-0.550348	0.000343826	0.006835	si:dkeyp-97b10.3	si:dkeyp-97b10.3	100007012	FALSE	miR-125	2	1
dre-miR-125b-5p	ENSDARG00000063242	-0.464046	0.00333924	0.0403492	ttc13	tetratricopeptide repeat domain 13	100170789	FALSE	miR-125	2	1
dre-miR-125b-5p	ENSDARG00000088036	-0.639757	1.52859e-05	0.000738818	si:dkey-106g10.7	si:dkey-106g10.7	793997	FALSE	miR-125	2	1
dre-miR-125b-5p	ENSDARG00000087994	-0.554451	0.000303774	0.006835	si:ch211-114c17.1	si:ch211-114c17.1	100334796	FALSE	miR-125	2	1
dre-miR-125b-5p	ENSDARG00000056680	-0.508611	0.00111208	0.0161252	stc2a	stanniocalcin 2a	544665	FALSE	miR-125	2	1
dre-miR-125b-1-3p	ENSDARG00000010437	-0.460958	0.00358466	0.0399827	fam46c	family with sequence similarity 46, member C	327154	FALSE	miR-125	2	3
dre-miR-125b-1-3p	ENSDARG00000045519	-0.476797	0.00247429	0.0358773	sfmbt2	Scm-like with four mbt domains 2	555450	FALSE	miR-125	2	3
dre-miR-125b-1-3p	ENSDARG00000022213	-0.60572	5.58591e-05	0.00404979	uck2b	uridine-cytidine kinase 2b	327057	TRUE	miR-125	2	3
dre-miR-125b-1-3p	ENSDARG00000004132	-0.471222	0.0028248	0.037236	usp19	ubiquitin specific peptidase 19	324335	FALSE	miR-125	2	3
dre-miR-125b-1-3p	ENSDARG00000025325	-0.437733	0.00598819	0.0489893	ccsapa	centriole, cilia and spindle-associated protein a	101883094	FALSE	miR-125	2	3
dre-miR-125b-1-3p	ENSDARG00000009299	-0.500769	0.00136416	0.0250051	dusp8a	dual specificity phosphatase 8a	393854	FALSE	miR-125	2	3
dre-miR-125b-1-3p	ENSDARG00000045422	-0.500331	0.00137959	0.0250051	otulina	OTU deubiquitinase with linear linkage specificity a	406416	FALSE	miR-125	2	3
dre-miR-125b-1-3p	ENSDARG00000018111	-0.633438	1.9673e-05	0.00285259	kdm7aa	lysine (K)-specific demethylase 7Aa	321248	FALSE	miR-125	2	3
dre-miR-125b-1-3p	ENSDARG00000038429	-0.463405	0.00338893	0.0399827	csrnp1b	cysteine-serine-rich nuclear protein 1b	322795	FALSE	miR-125	2	3
dre-miR-125b-1-3p	ENSDARG00000067713	-0.437008	0.00608143	0.0489893	snx18a	sorting nexin 18a	562372	TRUE	miR-125	2	3
dre-miR-125b-1-3p	ENSDARG00000013397	-0.457183	0.00390582	0.0401319	bnip2	BCL2/adenovirus E1B interacting protein 2	394197	TRUE	miR-125	2	3
dre-miR-125b-1-3p	ENSDARG00000074752	-0.451969	0.00439049	0.0401319	hlfa	hepatic leukemia factor a	768192	FALSE	miR-125	2	3
dre-miR-125b-1-3p	ENSDARG00000045706	-0.577986	0.000144587	0.00670563	tspan9b	tetraspanin 9b	431733	FALSE	miR-125	2	3
dre-miR-125b-1-3p	ENSDARG00000055080	-0.451583	0.00442835	0.0401319	rbm4.2	RNA binding motif protein 4.2	557528	FALSE	miR-125	2	3
dre-miR-125b-1-3p	ENSDARG00000067950	-0.477107	0.00245598	0.0358773	zcchc2	zinc finger, CCHC domain containing 2	564789	FALSE	miR-125	2	3
dre-miR-125b-1-3p	ENSDARG00000001880	-0.512978	0.000990384	0.0250051	stx3a	syntaxin 3A	393515	FALSE	miR-125	2	5
dre-miR-125b-1-3p	ENSDARG00000071524	-0.57037	0.000184983	0.00670563	insrb	insulin receptor b	245700	FALSE	miR-125	2	5
dre-miR-125b-1-3p	ENSDARG00000006395	-0.509794	0.00107787	0.0250051	rbm25b	RNA binding motif protein 25b	327336	FALSE	miR-125	2	5
dre-miR-125b-2-3p	ENSDARG00000055792	-0.62904	2.3373e-05	0.00338908	foxo4	forkhead box O4	563719	FALSE	miR-125	2	5
dre-miR-125b-3-3p	ENSDARG00000090751	-0.508353	0.00111967	0.0231931	zc3h3	zinc finger CCCH-type containing 3	561182	FALSE	miR-125	2	1
dre-miR-125b-3-3p	ENSDARG00000055295	-0.730952	1.87711e-07	2.72181e-05	cyb561d1	cytochrome b561 family, member D1	447851	FALSE	miR-125	2	1
dre-miR-125b-3-3p	ENSDARG00000029402	-0.579869	0.000135912	0.00492683	sort1a	sortilin 1a	406511	FALSE	miR-125	2	1
dre-miR-125b-3-3p	ENSDARG00000031240	-0.525353	0.000707103	0.020506	kidins220a	kinase D-interacting substrate 220a	570732	FALSE	miR-125	2	1
dre-miR-125b-3-3p	ENSDARG00000055792	-0.60572	5.58598e-05	0.00269989	foxo4	forkhead box O4	563719	FALSE	miR-125	2	5
dre-miR-125b-3-3p	ENSDARG00000015869	-0.653679	8.58901e-06	0.000622703	slc22a16	solute carrier family 22 (organic cation/carnitine transporter), member 16	557279	FALSE	miR-125	2	5
dre-miR-125b-3-3p	ENSDARG00000060922	-0.509926	0.00107412	0.0231931	dgcr14	DiGeorge syndrome critical region gene 14	324123	FALSE	miR-125	2	5
dre-miR-125c-5p	ENSDARG00000061901	-0.626441	2.58467e-05	0.00183511	ankrd13a	ankyrin repeat domain 13A	556837	FALSE	miR-125	2	1
dre-miR-125c-5p	ENSDARG00000071562	-0.5304	0.000614029	0.00760141	mtus1a	microtubule associated tumor suppressor 1a	563853	TRUE	miR-125	2	1
dre-miR-125c-5p	ENSDARG00000026941	-0.451319	0.00445441	0.0297049	fbxl4	F-box and leucine-rich repeat protein 4	492349	FALSE	miR-125	2	1
dre-miR-125c-5p	ENSDARG00000088799	-0.535659	0.000528814	0.00760141	xxylt1	xyloside xylosyltransferase 1	449721	FALSE	miR-125	2	1
dre-miR-125c-5p	ENSDARG00000020834	-0.510842	0.00104835	0.00992439	si:dkey-230p4.1	si:dkey-230p4.1	564101	FALSE	miR-125	2	1
dre-miR-125c-5p	ENSDARG00000059982	-0.449847	0.00460216	0.0297049	poc5	POC5 centriolar protein homolog (Chlamydomonas)	562608	FALSE	miR-125	2	1
dre-miR-125c-5p	ENSDARG00000078139	-0.42807	0.00733866	0.0385959	appl2	adaptor protein, phosphotyrosine interaction, PH domain and leucine zipper containing 2	100000135	FALSE	miR-125	2	1
dre-miR-125c-5p	ENSDARG00000000837	-0.518765	0.000847369	0.00859474	snx9a	sorting nexin 9a	368424	FALSE	miR-125	2	1
dre-miR-125c-5p	ENSDARG00000000760	-0.64104	1.45125e-05	0.00183511	znf511	zinc finger protein 511	368916	FALSE	miR-125	2	1
dre-miR-125c-5p	ENSDARG00000003208	-0.542725	0.000430964	0.00760141	pomk	protein-O-mannose kinase	492773	FALSE	miR-125	2	1
dre-miR-125c-5p	ENSDARG00000006011	-0.454583	0.00414138	0.0294038	klhl42	kelch-like family, member 42	567545	FALSE	miR-125	2	1
dre-miR-125c-5p	ENSDARG00000010862	-0.530267	0.000616334	0.00760141	amt	aminomethyltransferase	450000	FALSE	miR-125	2	1
dre-miR-125c-5p	ENSDARG00000056638	-0.42995	0.00705709	0.0385426	pir	pirin	436823	FALSE	miR-125	2	1
dre-miR-125c-5p	ENSDARG00000086712	-0.525928	0.000695904	0.00760141	si:dkeyp-97b10.3	si:dkeyp-97b10.3	100007012	FALSE	miR-125	2	1
dre-miR-125c-5p	ENSDARG00000063242	-0.526382	0.000687164	0.00760141	ttc13	tetratricopeptide repeat domain 13	100170789	FALSE	miR-125	2	1
dre-miR-125c-5p	ENSDARG00000039270	-0.583858	0.000119069	0.00563593	vti1b	vesicle transport through interaction with t-SNAREs 1B	394011	FALSE	miR-125	2	1
dre-miR-125c-5p	ENSDARG00000088036	-0.419679	0.00871595	0.0412555	si:dkey-106g10.7	si:dkey-106g10.7	793997	FALSE	miR-125	2	1
dre-miR-125c-5p	ENSDARG00000071013	-0.539573	0.000472414	0.00760141	arl6ip6	ADP-ribosylation factor-like 6 interacting protein 6	100037347	FALSE	miR-125	2	1
dre-miR-125c-5p	ENSDARG00000074254	-0.474614	0.00260671	0.020564	abcb6b	ATP-binding cassette, sub-family B (MDR/TAP), member 6b	100004801	FALSE	miR-125	2	1
dre-miR-125c-5p	ENSDARG00000016038	-0.466658	0.00314324	0.0234916	hacd3	3-hydroxyacyl-CoA dehydratase 3	393441	FALSE	miR-125	2	1
dre-miR-125c-5p	ENSDARG00000057365	-0.496762	0.00151146	0.0134142	elovl8b	ELOVL fatty acid elongase 8b	554145	FALSE	miR-125	2	1
dre-miR-125c-5p	ENSDARG00000078315	-0.553297	0.000314593	0.00760141	zgc:110063	zgc:110063	553772	FALSE	miR-125	2	1
dre-miR-125c-5p	ENSDARG00000076318	-0.424431	0.00791111	0.0388393	atp6v1ab	ATPase, H+ transporting, lysosomal, V1 subunit Ab	337583	FALSE	miR-125	2	2
dre-miR-125c-5p	ENSDARG00000075954	-0.555334	0.000295722	0.00760141	serpinh1a	serpin peptidase inhibitor, clade H (heat shock protein 47), member 1a	555328	FALSE	miR-125	2	2
dre-miR-125c-5p	ENSDARG00000002131	-0.442922	0.0053557	0.0330657	celf2	cugbp, Elav-like family member 2	373117	FALSE	miR-125	2	2
dre-miR-125c-5p	ENSDARG00000061890	-0.424303	0.00793198	0.0388393	atp13a2	ATPase type 13A2	568666	FALSE	miR-125	2	2
dre-miR-125c-5p	ENSDARG00000042793	-0.430045	0.00704323	0.0385426	tpp1	tripeptidyl peptidase I	798347	FALSE	miR-125	2	2
dre-miR-125c-5p	ENSDARG00000052074	-0.536946	0.000509635	0.00760141	si:ch211-122f10.4	si:ch211-122f10.4	792966	FALSE	miR-125	2	2
dre-miR-125c-5p	ENSDARG00000010792	-0.437416	0.0060288	0.0356704	cdc25b	cell division cycle 25B	57925	FALSE	miR-125	2	2
dre-miR-125c-5p	ENSDARG00000040265	-0.493798	0.00162925	0.013609	mpdu1b	mannose-P-dolichol utilization defect 1b	415220	FALSE	miR-125	2	2
dre-miR-125c-3p	ENSDARG00000070122	-0.60559	5.6121e-05	0.00178974	stk11ip	serine/threonine kinase 11 interacting protein	795019	FALSE	miR-125	2	1
dre-miR-125c-3p	ENSDARG00000090751	-0.678352	2.86764e-06	0.000407205	zc3h3	zinc finger CCCH-type containing 3	561182	FALSE	miR-125	2	1
dre-miR-125c-3p	ENSDARG00000055295	-0.582602	0.000124157	0.00220378	cyb561d1	cytochrome b561 family, member D1	447851	FALSE	miR-125	2	1
dre-miR-125c-3p	ENSDARG00000008485	-0.492927	0.00166538	0.0181911	lrp3	low density lipoprotein receptor-related protein 3	100170796	FALSE	miR-125	2	1
dre-miR-125c-3p	ENSDARG00000078139	-0.468146	0.00303618	0.0255383	appl2	adaptor protein, phosphotyrosine interaction, PH domain and leucine zipper containing 2	100000135	FALSE	miR-125	2	1
dre-miR-125c-3p	ENSDARG00000000837	-0.467847	0.0030574	0.0255383	snx9a	sorting nexin 9a	368424	FALSE	miR-125	2	1
dre-miR-125c-3p	ENSDARG00000003208	-0.448745	0.00471555	0.0334804	pomk	protein-O-mannose kinase	492773	FALSE	miR-125	2	1
dre-miR-125c-3p	ENSDARG00000011809	-0.587359	0.000105861	0.00217905	mical1	microtubule associated monooxygenase, calponin and LIM domain containing 1	568573	FALSE	miR-125	2	1
dre-miR-125c-3p	ENSDARG00000031240	-0.563033	0.000233228	0.00367982	kidins220a	kinase D-interacting substrate 220a	570732	FALSE	miR-125	2	1
dre-miR-125c-3p	ENSDARG00000074009	-0.449632	0.00462407	0.0334804	znf1059	zinc finger protein 1059	563440	FALSE	miR-125	2	1
dre-miR-125c-3p	ENSDARG00000076934	-0.503756	0.00126274	0.0149424	wdr60	WD repeat domain 60	100330581	FALSE	miR-125	2	1
dre-miR-125c-3p	ENSDARG00000045754	-0.602341	6.30191e-05	0.00178974	mettl25	methyltransferase like 25	678519	FALSE	miR-125	2	1
dre-miR-125c-3p	ENSDARG00000056638	-0.488415	0.00186399	0.0189061	pir	pirin	436823	FALSE	miR-125	2	1
dre-miR-125c-3p	ENSDARG00000057231	-0.514872	0.000941392	0.0121525	rorca	RAR-related orphan receptor C a	559245	FALSE	miR-125	2	1
dre-miR-125c-3p	ENSDARG00000088036	-0.451188	0.00446742	0.0334804	si:dkey-106g10.7	si:dkey-106g10.7	793997	FALSE	miR-125	2	1
dre-miR-125c-3p	ENSDARG00000087994	-0.546981	0.000380151	0.00539815	si:ch211-114c17.1	si:ch211-114c17.1	100334796	FALSE	miR-125	2	1
dre-miR-125c-3p	ENSDARG00000056680	-0.586927	0.000107418	0.00217905	stc2a	stanniocalcin 2a	544665	FALSE	miR-125	2	1
dre-miR-125c-3p	ENSDARG00000055792	-0.613634	4.18838e-05	0.00178974	foxo4	forkhead box O4	563719	FALSE	miR-125	2	5
dre-miR-125c-3p	ENSDARG00000015869	-0.643277	1.32485e-05	0.000940646	slc22a16	solute carrier family 22 (organic cation/carnitine transporter), member 16	557279	FALSE	miR-125	2	5
dre-miR-125c-3p	ENSDARG00000060922	-0.484602	0.00204781	0.0193859	dgcr14	DiGeorge syndrome critical region gene 14	324123	FALSE	miR-125	2	5
dre-miR-126a-5p	ENSDARG00000001634	-0.52116	0.000793743	0.0238123	kirrela	kin of IRRE like a	405804	FALSE	miR-126	2	2
dre-miR-126a-5p	ENSDARG00000089795	-0.598919	7.1107e-05	0.00426642	sertad4	SERTA domain containing 4	797299	FALSE	miR-126	2	2
dre-miR-126a-3p	ENSDARG00000044265	-0.492671	0.00167612	0.0126124	cdc37l1	cell division cycle 37-like 1	569357	FALSE	miR-126	2	1
dre-miR-126a-3p	ENSDARG00000079835	-0.474131	0.00263684	0.015821	man2c1	mannosidase, alpha, class 2C, member 1	569595	FALSE	miR-126	2	1
dre-miR-126a-3p	ENSDARG00000075417	-0.480921	0.00224014	0.0149342	zgc:175107	zgc:175107	794317	FALSE	miR-126	2	1
dre-miR-126a-3p	ENSDARG00000076544	-0.591765	9.11274e-05	0.00182255	aldh5a1	aldehyde dehydrogenase 5 family, member A1 (succinate-semialdehyde dehydrogenase)	565235	FALSE	miR-126	2	1
dre-miR-126a-3p	ENSDARG00000054984	-0.423321	0.00809324	0.0404662	zbtb41	zinc finger and BTB domain containing 41	573743	FALSE	miR-126	2	1
dre-miR-126a-3p	ENSDARG00000060096	-0.530389	0.000614219	0.00701827	tbc1d10ab	TBC1 domain family, member 10Ab	562628	FALSE	miR-126	2	1
dre-miR-126a-3p	ENSDARG00000028222	-0.525623	0.000701827	0.00701827	itgb8	integrin, beta 8	556752	FALSE	miR-126	2	1
dre-miR-126a-3p	ENSDARG00000087446	-0.533079	0.000569213	0.00701827	mmd2a	monocyte to macrophage differentiation-associated 2a	558749	FALSE	miR-126	2	1
dre-miR-126a-3p	ENSDARG00000037097	-0.653547	8.63734e-06	0.00051824	slc7a2	solute carrier family 7 (cationic amino acid transporter, y+ system), member 2	494041	FALSE	miR-126	2	2
dre-miR-126a-3p	ENSDARG00000090421	-0.466866	0.0031281	0.0170624	sh2b2	SH2B adaptor protein 2	100535524	FALSE	miR-126	2	2
dre-miR-126a-3p	ENSDARG00000056554	-0.49254	0.00168165	0.0126124	rap1gap	RAP1 GTPase activating protein	100144557	FALSE	miR-126	2	4
dre-miR-126a-3p	ENSDARG00000022254	-0.594232	8.37108e-05	0.00182255	prkcbb	protein kinase C, beta b	393953	FALSE	miR-126	2	4
dre-miR-130b	ENSDARG00000075347	-0.531594	0.000593679	0.0317816	chfr	checkpoint with forkhead and ring finger domains, E3 ubiquitin protein ligase	564271	FALSE	miR-130/301/454	2	1
dre-miR-130b	ENSDARG00000077988	-0.552141	0.000325781	0.0317816	abcc10	ATP-binding cassette, sub-family C (CFTR/MRP), member 10	556709	FALSE	miR-130/301/454	2	1
dre-miR-130b	ENSDARG00000088123	-0.528107	0.000654871	0.0317816	znf217	zinc finger protein 217	100537540	TRUE	miR-130/301/454	2	1
dre-miR-130b	ENSDARG00000003257	-0.470915	0.0028453	0.0442445	zgc:101559	zgc:101559	492776	FALSE	miR-130/301/454	2	1
dre-miR-130b	ENSDARG00000030478	-0.521193	0.000793021	0.0317816	zgc:66484	zgc:66484	327557	FALSE	miR-130/301/454	2	1
dre-miR-130b	ENSDARG00000015482	-0.471757	0.00278936	0.0442445	zgc:113518	zgc:113518	503531	FALSE	miR-130/301/454	2	1
dre-miR-130b	ENSDARG00000039270	-0.470053	0.00290355	0.0442445	vti1b	vesicle transport through interaction with t-SNAREs 1B	394011	FALSE	miR-130/301/454	2	1
dre-miR-130b	ENSDARG00000061257	-0.516794	0.000893857	0.0317816	zgc:153240	zgc:153240	751673	FALSE	miR-130/301/454	2	1
dre-miR-130b	ENSDARG00000055731	-0.480557	0.00226001	0.0429984	si:dkeyp-69e1.8	si:dkeyp-69e1.8	100001340	FALSE	miR-130/301/454	2	2
dre-miR-130b	ENSDARG00000070463	-0.496947	0.00150433	0.0427935	e2f3	E2F transcription factor 3	791146	FALSE	miR-130/301/454	2	2
dre-miR-130b	ENSDARG00000051962	-0.471342	0.00281678	0.0442445	mmp15a	matrix metallopeptidase 15a	561041	FALSE	miR-130/301/454	2	2
dre-miR-130b	ENSDARG00000015070	-0.51891	0.000844031	0.0317816	pola2	polymerase (DNA directed), alpha 2	322059	FALSE	miR-130/301/454	2	2
dre-miR-130b	ENSDARG00000029856	-0.482611	0.00214999	0.0429984	cnn3b	calponin 3, acidic b	337142	FALSE	miR-130/301/454	2	2
dre-miR-130b	ENSDARG00000078050	-0.534794	0.000542064	0.0317816	phf19	PHD finger protein 19	560078	FALSE	miR-130/301/454	2	2
dre-miR-130b	ENSDARG00000032340	-0.494398	0.00160475	0.0427935	serhl	serine hydrolase-like	322648	FALSE	miR-130/301/454	2	2
dre-miR-130b	ENSDARG00000069549	-0.480344	0.00227169	0.0429984	zgc:162396	zgc:162396	555292	FALSE	miR-130/301/454	2	2
dre-miR-130b	ENSDARG00000077465	-0.484889	0.00203343	0.0429984	sorcs2	sortilin-related VPS10 domain containing receptor 2	100330371	FALSE	miR-130/301/454	2	2
dre-miR-130b	ENSDARG00000077155	-0.570165	0.000186202	0.0317816	si:ch211-157p22.10	si:ch211-157p22.10	100003849	FALSE	miR-130/301/454	2	2
dre-miR-130b	ENSDARG00000055592	-0.480116	0.00228429	0.0429984	capn2b	calpain 2, (m/II) large subunit b	563053	FALSE	miR-130/301/454	2	2
dre-miR-130b	ENSDARG00000056250	-0.550879	0.000338388	0.0317816	add3b	adducin 3 (gamma) b	553243	FALSE	miR-130/301/454	2	4
dre-miR-130b	ENSDARG00000061915	-0.497073	0.00149951	0.0427935	git2a	G protein-coupled receptor kinase interacting ArfGAP 2a	793882	FALSE	miR-130/301/454	2	4
dre-miR-130c-5p	ENSDARG00000075100	-0.605863	5.55723e-05	0.00296275	neo1	neogenin 1	100332721	FALSE	miR-130/301/454	2	1
dre-miR-130c-5p	ENSDARG00000077308	-0.672198	3.80643e-06	0.000599513	gpr84	G protein-coupled receptor 84	100126017	FALSE	miR-130/301/454	2	1
dre-miR-130c-5p	ENSDARG00000052330	-0.533847	0.000556906	0.011695	slc4a2b	solute carrier family 4 (anion exchanger), member 2b	570716	FALSE	miR-130/301/454	2	1
dre-miR-130c-5p	ENSDARG00000021521	-0.539659	0.000471239	0.0106029	rgs14a	regulator of G-protein signaling 14a	327368	FALSE	miR-130/301/454	2	1
dre-miR-130c-5p	ENSDARG00000076058	-0.500849	0.00136135	0.0169649	gba	glucosidase, beta, acid	559072	FALSE	miR-130/301/454	2	1
dre-miR-130c-5p	ENSDARG00000006775	-0.524302	0.000727996	0.0127399	cass4	Cas scaffolding protein family member 4	100000938	FALSE	miR-130/301/454	2	1
dre-miR-130c-5p	ENSDARG00000055759	-0.502925	0.00129026	0.0169649	efhd2	EF-hand domain family, member D2	571114	FALSE	miR-130/301/454	2	2
dre-miR-130c-5p	ENSDARG00000031749	-0.575508	0.000156757	0.00617231	c3ar1	C3a anaphylatoxin chemotactic receptor	794255	FALSE	miR-130/301/454	2	2
dre-miR-130c-5p	ENSDARG00000034368	-0.497702	0.0014757	0.0172165	hexb	hexosaminidase B (beta polypeptide)	323613	FALSE	miR-130/301/454	2	2
dre-miR-130c-5p	ENSDARG00000044073	-0.530542	0.000611578	0.0120405	fuca2	fucosidase, alpha-L- 2, plasma	445487	FALSE	miR-130/301/454	2	2
dre-miR-130c-5p	ENSDARG00000076754	-0.504129	0.00125055	0.0169649	slc9a7	solute carrier family 9, subfamily A (NHE7, cation proton antiporter 7), member 7	554532	FALSE	miR-130/301/454	2	2
dre-miR-130c-5p	ENSDARG00000053468	-0.518123	0.000862275	0.0142956	adam10a	ADAM metallopeptidase domain 10a	566044	FALSE	miR-130/301/454	2	2
dre-miR-130c-5p	ENSDARG00000037997	-0.499752	0.00140027	0.0169649	tubb5	tubulin, beta 5	386701	FALSE	miR-130/301/454	2	2
dre-miR-130c-5p	ENSDARG00000039150	-0.605435	5.64333e-05	0.00296275	lgmn	legumain	406625	FALSE	miR-130/301/454	2	2
dre-miR-130c-5p	ENSDARG00000031715	-0.606982	5.33792e-05	0.00296275	lyn	LYN proto-oncogene, Src family tyrosine kinase	447804	FALSE	miR-130/301/454	2	2
dre-miR-130c-5p	ENSDARG00000009313	-0.552084	0.000326341	0.00934521	zgc:63831	zgc:63831	336746	FALSE	miR-130/301/454	2	2
dre-miR-130c-5p	ENSDARG00000054827	-0.471685	0.00279411	0.0258866	ssuh2.4	ssu-2 homolog, tandem duplicate 4	100038788	FALSE	miR-130/301/454	2	2
dre-miR-130c-5p	ENSDARG00000059693	-0.471903	0.00277979	0.0258866	adam19a	ADAM metallopeptidase domain 19a	565342	FALSE	miR-130/301/454	2	2
dre-miR-130c-5p	ENSDARG00000013800	-0.48022	0.00227856	0.0231531	snrpd3	small nuclear ribonucleoprotein D3 polypeptide	415171	FALSE	miR-130/301/454	2	2
dre-miR-130c-5p	ENSDARG00000013050	-0.468721	0.00299561	0.0262116	abcc12	ATP-binding cassette, sub-family C (CFTR/MRP), member 12	568482	FALSE	miR-130/301/454	2	2
dre-miR-130c-5p	ENSDARG00000054340	-0.502534	0.00130339	0.0169649	sla1	Src-like-adaptor 1	571922	FALSE	miR-130/301/454	2	2
dre-miR-130c-5p	ENSDARG00000071009	-0.487618	0.00190119	0.0210649	kif20ba	kinesin family member 20Ba	449979	FALSE	miR-130/301/454	2	2
dre-miR-130c-5p	ENSDARG00000074447	-0.47564	0.00254374	0.0250399	dapk3	death-associated protein kinase 3	562194	FALSE	miR-130/301/454	2	3
dre-miR-130c-5p	ENSDARG00000088593	-0.587511	0.000105321	0.00473943	chst1	carbohydrate (keratan sulfate Gal-6) sulfotransferase 1	445124	TRUE	miR-130/301/454	2	3
dre-miR-130c-5p	ENSDARG00000045556	-0.486815	0.00193931	0.0210649	si:dkey-37f18.2	si:dkey-37f18.2	559455	FALSE	miR-130/301/454	2	3
dre-miR-130c-5p	ENSDARG00000037861	-0.567225	0.000204441	0.00715542	slc2a3b	solute carrier family 2 (facilitated glucose transporter), member 3b	100330897	FALSE	miR-130/301/454	2	3
dre-miR-130c-5p	ENSDARG00000029695	-0.509939	0.00107376	0.0169117	pgp	phosphoglycolate phosphatase	792824	FALSE	miR-130/301/454	2	5
dre-miR-130c-5p	ENSDARG00000003820	-0.483362	0.0021109	0.0221645	nr1d2a	nuclear receptor subfamily 1, group D, member 2a	402815	FALSE	miR-130/301/454	2	5
dre-miR-130c-5p	ENSDARG00000078185	-0.50567	0.00120133	0.0169649	pacs2	phosphofurin acidic cluster sorting protein 2	794778	FALSE	miR-130/301/454	2	5
dre-miR-130c-5p	ENSDARG00000062271	-0.525302	0.000708107	0.0127399	slc25a15b	solute carrier family 25 (mitochondrial carrier; ornithine transporter) member 15b	565335	FALSE	miR-130/301/454	2	5
dre-miR-130c-5p	ENSDARG00000001803	-0.635328	1.82537e-05	0.00191664	kcnh6a	potassium voltage-gated channel, subfamily H (eag-related), member 6a	405763	FALSE	miR-130/301/454	2	5
dre-miR-130c-5p	ENSDARG00000045074	-0.561706	0.000243067	0.00765661	arl4d	ADP-ribosylation factor-like 4D	323573	FALSE	miR-130/301/454	2	5
dre-miR-130c-5p	ENSDARG00000062757	-0.543373	0.000422854	0.0102461	zgc:158403	zgc:158403	790939	FALSE	miR-130/301/454	2	5
dre-miR-130c-5p	ENSDARG00000053091	-0.729981	1.98509e-07	6.25302e-05	si:ch211-204c21.1	si:ch211-204c21.1	368323	FALSE	miR-130/301/454	2	5
dre-miR-130c-5p	ENSDARG00000061233	-0.545714	0.000394686	0.0102461	abcc5	ATP-binding cassette, sub-family C (CFTR/MRP), member 5	336147	FALSE	miR-130/301/454	2	5
dre-miR-130c-5p	ENSDARG00000009106	-0.4704	0.00287998	0.0259198	serinc1	serine incorporator 1	325690	FALSE	miR-130/301/454	2	5
dre-miR-130c-3p	ENSDARG00000075347	-0.55812	0.000271557	0.0311395	chfr	checkpoint with forkhead and ring finger domains, E3 ubiquitin protein ligase	564271	FALSE	miR-130/301/454	2	1
dre-miR-130c-3p	ENSDARG00000015070	-0.555241	0.000296567	0.0311395	pola2	polymerase (DNA directed), alpha 2	322059	FALSE	miR-130/301/454	2	2
dre-miR-130c-3p	ENSDARG00000032340	-0.534091	0.00055305	0.0435527	serhl	serine hydrolase-like	322648	FALSE	miR-130/301/454	2	2
dre-miR-130c-3p	ENSDARG00000077155	-0.567295	0.000203991	0.0311395	si:ch211-157p22.10	si:ch211-157p22.10	100003849	FALSE	miR-130/301/454	2	2
dre-miR-130c-3p	ENSDARG00000056250	-0.522742	0.000760001	0.04788	add3b	adducin 3 (gamma) b	553243	FALSE	miR-130/301/454	2	4
dre-miR-133a-2-5p	ENSDARG00000012642	-0.470777	0.00285454	0.034635	si:ch211-266d19.4	si:ch211-266d19.4	793549	FALSE	miR-133	2	1
dre-miR-133a-2-5p	ENSDARG00000077988	-0.474545	0.00261102	0.034635	abcc10	ATP-binding cassette, sub-family C (CFTR/MRP), member 10	556709	FALSE	miR-133	2	1
dre-miR-133a-2-5p	ENSDARG00000004866	-0.505302	0.00121291	0.0315356	fam63a	family with sequence similarity 63, member A	563470	FALSE	miR-133	2	1
dre-miR-133a-2-5p	ENSDARG00000026170	-0.482206	0.00217127	0.0329309	hps1	Hermansky-Pudlak syndrome 1	563067	FALSE	miR-133	2	1
dre-miR-133a-2-5p	ENSDARG00000069940	-0.451523	0.00443423	0.0424753	ppap2d	phosphatidic acid phosphatase type 2D	559124	FALSE	miR-133	2	1
dre-miR-133a-2-5p	ENSDARG00000036094	-0.493849	0.00162717	0.0329049	pias1a	protein inhibitor of activated STAT, 1a	564496	FALSE	miR-133	2	1
dre-miR-133a-2-5p	ENSDARG00000045900	-0.533763	0.000558237	0.0253498	agbl5	ATP/GTP binding protein-like 5	445479	FALSE	miR-133	2	1
dre-miR-133a-2-5p	ENSDARG00000075296	-0.49996	0.00139282	0.0316866	fam83c	family with sequence similarity 83, member C	570133	FALSE	miR-133	2	1
dre-miR-133a-2-5p	ENSDARG00000060096	-0.471599	0.00279979	0.034635	tbc1d10ab	TBC1 domain family, member 10Ab	562628	FALSE	miR-133	2	1
dre-miR-133a-2-5p	ENSDARG00000017266	-0.525901	0.000696423	0.0253498	scml4	sex comb on midleg-like 4 (Drosophila)	794170	FALSE	miR-133	2	1
dre-miR-133a-2-5p	ENSDARG00000069430	-0.511452	0.00103151	0.0312891	tp53i11a	tumor protein p53 inducible protein 11a	503774	FALSE	miR-133	2	1
dre-miR-133a-2-5p	ENSDARG00000039270	-0.454356	0.00416247	0.0420872	vti1b	vesicle transport through interaction with t-SNAREs 1B	394011	FALSE	miR-133	2	1
dre-miR-133a-2-5p	ENSDARG00000052091	-0.489479	0.0018154	0.0329309	rbpjb	recombination signal binding protein for immunoglobulin kappa J region b	563306	TRUE	miR-133	2	1
dre-miR-133a-2-5p	ENSDARG00000061257	-0.639605	1.53798e-05	0.00279912	zgc:153240	zgc:153240	751673	FALSE	miR-133	2	1
dre-miR-133a-2-5p	ENSDARG00000056979	-0.563112	0.000232652	0.0211713	lhx9	LIM homeobox 9	550405	TRUE	miR-133	2	1
dre-miR-133a-2-5p	ENSDARG00000008858	-0.485695	0.00199359	0.0329309	cyp7b1	cytochrome P450, family 7, subfamily B, polypeptide 1	570455	FALSE	miR-133	2	1
dre-miR-133a-2-5p	ENSDARG00000035609	-0.467911	0.00305283	0.0347259	mtnr1c	melatonin receptor 1C	30661	FALSE	miR-133	2	1
dre-miR-133a-2-5p	ENSDARG00000059305	-0.534069	0.00055339	0.0253498	tmem37	transmembrane protein 37	406453	FALSE	miR-133	2	1
dre-miR-133a-2-5p	ENSDARG00000094133	-0.464471	0.00330665	0.0354006	wu:fc21g02	wu:fc21g02	324205	FALSE	miR-133	2	2
dre-miR-133a-3p	ENSDARG00000080009	-0.732981	1.66861e-07	1.51844e-05	bahcc1b	BAH domain and coiled-coil containing 1b	794333	FALSE	miR-133	2	1
dre-miR-133a-3p	ENSDARG00000009557	-0.599183	7.0451e-05	0.00103261	wrap73	WD repeat containing, antisense to TP73	334381	FALSE	miR-133	2	1
dre-miR-133a-3p	ENSDARG00000060101	-0.409615	0.0106541	0.0334319	trappc12	trafficking protein particle complex 12	791162	FALSE	miR-133	2	1
dre-miR-133a-3p	ENSDARG00000004866	-0.521497	0.000786446	0.00456591	fam63a	family with sequence similarity 63, member A	563470	FALSE	miR-133	2	1
dre-miR-133a-3p	ENSDARG00000026170	-0.642917	1.34451e-05	0.000305876	hps1	Hermansky-Pudlak syndrome 1	563067	FALSE	miR-133	2	1
dre-miR-133a-3p	ENSDARG00000045900	-0.550925	0.000337921	0.00307508	agbl5	ATP/GTP binding protein-like 5	445479	FALSE	miR-133	2	1
dre-miR-133a-3p	ENSDARG00000060921	-0.418159	0.0089878	0.0287104	pla2g6	phospholipase A2, group VI (cytosolic, calcium-independent)	406370	FALSE	miR-133	2	1
dre-miR-133a-3p	ENSDARG00000075296	-0.447061	0.00489343	0.0178121	fam83c	family with sequence similarity 83, member C	570133	FALSE	miR-133	2	1
dre-miR-133a-3p	ENSDARG00000011049	-0.548408	0.000364353	0.00315773	slc17a9b	solute carrier family 17 (vesicular nucleotide transporter), member 9b	436908	FALSE	miR-133	2	1
dre-miR-133a-3p	ENSDARG00000055190	-0.448651	0.0047253	0.0175511	slc17a5	solute carrier family 17 (acidic sugar transporter), member 5	767760	FALSE	miR-133	2	1
dre-miR-133a-3p	ENSDARG00000075092	-0.519619	0.000827885	0.00456591	si:dkey-52l18.4	si:dkey-52l18.4	560708	FALSE	miR-133	2	1
dre-miR-133a-3p	ENSDARG00000061006	-0.530862	0.000606087	0.00456591	cyb5d2	cytochrome b5 domain containing 2	795950	FALSE	miR-133	2	1
dre-miR-133a-3p	ENSDARG00000060900	-0.505006	0.00122233	0.0055616	znf362a	zinc finger protein 362a	777625	FALSE	miR-133	2	1
dre-miR-133a-3p	ENSDARG00000077648	-0.509875	0.00107557	0.00501935	si:ch211-42i9.8	si:ch211-42i9.8	797213	FALSE	miR-133	2	1
dre-miR-133a-3p	ENSDARG00000045289	-0.597874	7.3758e-05	0.00103261	gpr137ba	G protein-coupled receptor 137ba	492792	FALSE	miR-133	2	1
dre-miR-133a-3p	ENSDARG00000026028	-0.493559	0.00163909	0.00727596	ankrd44	ankyrin repeat domain 44	561373	TRUE	miR-133	2	1
dre-miR-133a-3p	ENSDARG00000076120	-0.543637	0.000419581	0.00344852	foxp4	forkhead box P4	557245	TRUE	miR-133	2	1
dre-miR-133a-3p	ENSDARG00000053609	-0.521153	0.000793902	0.00456591	pddc1	Parkinson disease 7 domain containing 1	100148360	FALSE	miR-133	2	1
dre-miR-133a-3p	ENSDARG00000057921	-0.450185	0.0045678	0.0173196	LOC100330186	coiled-coil domain-containing protein 136-like	100330186	FALSE	miR-133	2	1
dre-miR-133a-3p	ENSDARG00000069430	-0.65057	9.79356e-06	0.000254632	tp53i11a	tumor protein p53 inducible protein 11a	503774	FALSE	miR-133	2	1
dre-miR-133a-3p	ENSDARG00000077081	-0.697511	1.13571e-06	4.134e-05	slc38a10	solute carrier family 38, member 10	561739	FALSE	miR-133	2	1
dre-miR-133a-3p	ENSDARG00000014180	-0.70131	9.37125e-07	4.134e-05	ildr2	immunoglobulin-like domain containing receptor 2	564738	FALSE	miR-133	2	1
dre-miR-133a-3p	ENSDARG00000053792	-0.583772	0.000119411	0.0013583	si:rp71-1g18.1	si:rp71-1g18.1	559922	FALSE	miR-133	2	1
dre-miR-133a-3p	ENSDARG00000039270	-0.678071	2.90531e-06	8.81276e-05	vti1b	vesicle transport through interaction with t-SNAREs 1B	394011	FALSE	miR-133	2	1
dre-miR-133a-3p	ENSDARG00000052091	-0.636951	1.71102e-05	0.000346005	rbpjb	recombination signal binding protein for immunoglobulin kappa J region b	563306	TRUE	miR-133	2	1
dre-miR-133a-3p	ENSDARG00000077709	-0.581211	0.000130018	0.00139196	iqsec2b	IQ motif and Sec7 domain 2b	797187	FALSE	miR-133	2	1
dre-miR-133a-3p	ENSDARG00000071469	-0.454508	0.00414832	0.0164529	znf618	zinc finger protein 618	100330008	FALSE	miR-133	2	1
dre-miR-133a-3p	ENSDARG00000078094	-0.512642	0.000999325	0.0049156	lmf2a	lipase maturation factor 2a	571852	FALSE	miR-133	2	1
dre-miR-133a-3p	ENSDARG00000077224	-0.518068	0.000863559	0.00462258	ypel2a	yippee-like 2a	100004727	TRUE	miR-133	2	1
dre-miR-133a-3p	ENSDARG00000061257	-0.571206	0.000180101	0.00182102	zgc:153240	zgc:153240	751673	FALSE	miR-133	2	1
dre-miR-133a-3p	ENSDARG00000028857	-0.592554	8.86919e-05	0.00115299	sgsm1a	small G protein signaling modulator 1a	100270734	FALSE	miR-133	2	1
dre-miR-133a-3p	ENSDARG00000056979	-0.418137	0.00899172	0.0287104	lhx9	LIM homeobox 9	550405	TRUE	miR-133	2	1
dre-miR-133a-3p	ENSDARG00000008858	-0.432047	0.00675411	0.0231934	cyp7b1	cytochrome P450, family 7, subfamily B, polypeptide 1	570455	FALSE	miR-133	2	1
dre-miR-133a-3p	ENSDARG00000077962	-0.49044	0.0017724	0.00750178	gltpb	glycolipid transfer protein b	568746	FALSE	miR-133	2	1
dre-miR-133a-3p	ENSDARG00000035609	-0.491458	0.00172791	0.00748761	mtnr1c	melatonin receptor 1C	30661	FALSE	miR-133	2	1
dre-miR-133a-3p	ENSDARG00000019815	-0.51674	0.000895163	0.00465485	fn1a	fibronectin 1a	100005469	FALSE	miR-133	2	2
dre-miR-133a-3p	ENSDARG00000017811	-0.514324	0.000955345	0.0048298	si:ch211-210c8.6	si:ch211-210c8.6	564023	FALSE	miR-133	2	2
dre-miR-133a-3p	ENSDARG00000061140	-0.584328	0.000117211	0.0013583	colec12	collectin sub-family member 12	558942	FALSE	miR-133	2	2
dre-miR-133a-3p	ENSDARG00000016505	-0.542343	0.000435803	0.00344852	apbb1ip	amyloid beta (A4) precursor protein-binding, family B, member 1 interacting protein	393607	FALSE	miR-133	2	2
dre-miR-133a-3p	ENSDARG00000044491	-0.527073	0.000674062	0.00456591	kif20a	kinesin family member 20A	325449	FALSE	miR-133	2	2
dre-miR-133a-3p	ENSDARG00000055284	-0.443087	0.00533657	0.0190442	afap1	actin filament associated protein 1	568356	TRUE	miR-133	2	2
dre-miR-133a-3p	ENSDARG00000058358	-0.738856	1.1796e-07	1.51844e-05	krt8	keratin 8	797433	FALSE	miR-133	2	2
dre-miR-133a-3p	ENSDARG00000051923	-0.521417	0.000788186	0.00456591	ccnb1	cyclin B1	58025	FALSE	miR-133	2	2
dre-miR-133a-3p	ENSDARG00000052438	-0.614657	4.03311e-05	0.000667297	actr2a	ARP2 actin-related protein 2a homolog (yeast)	406820	FALSE	miR-133	2	2
dre-miR-133a-3p	ENSDARG00000004635	-0.421941	0.00832454	0.0280568	epha7	eph receptor A7	562195	TRUE	miR-133	2	2
dre-miR-133a-3p	ENSDARG00000088560	-0.701102	9.4712e-07	4.134e-05	tmem104	transmembrane protein 104	565387	FALSE	miR-133	2	2
dre-miR-133a-3p	ENSDARG00000044406	-0.524628	0.000721454	0.00456591	lurap1	leucine rich adaptor protein 1	100126029	FALSE	miR-133	2	2
dre-miR-133a-3p	ENSDARG00000094133	-0.434237	0.00644969	0.0225739	wu:fc21g02	wu:fc21g02	324205	FALSE	miR-133	2	2
dre-miR-133a-3p	ENSDARG00000061301	-0.521504	0.000786305	0.00456591	gmpr2	guanosine monophosphate reductase 2	678545	FALSE	miR-133	2	2
dre-miR-133a-3p	ENSDARG00000004049	-0.418874	0.00885898	0.0287104	marcksa	myristoylated alanine-rich protein kinase C substrate a	554102	FALSE	miR-133	2	2
dre-miR-133a-3p	ENSDARG00000061985	-0.554355	0.000304661	0.00291833	rbm47	RNA binding motif protein 47	562991	FALSE	miR-133	2	2
dre-miR-133a-3p	ENSDARG00000079049	-0.526713	0.000680858	0.00456591	cercam	cerebral endothelial cell adhesion molecule	558337	FALSE	miR-133	2	2
dre-miR-133a-3p	ENSDARG00000076789	-0.454399	0.00415843	0.0164529	cx32.2	connexin 32.2	566647	FALSE	miR-133	2	2
dre-miR-133a-3p	ENSDARG00000017320	-0.621731	3.09441e-05	0.000563183	f11r.1	F11 receptor, tandem duplicate 1	323696	FALSE	miR-133	2	2
dre-miR-133a-3p	ENSDARG00000058048	-0.475589	0.00254684	0.0105347	ugt5e1	UDP glucuronosyltransferase 5 family, polypeptide E1	100002993	FALSE	miR-133	2	2
dre-miR-133a-3p	ENSDARG00000079125	-0.519696	0.000826139	0.00456591	sowahab	sosondowah ankyrin repeat domain family member Ab	101882405	FALSE	miR-133	2	2
dre-miR-133a-3p	ENSDARG00000079826	-0.510571	0.0010559	0.00501935	gpr174	G protein-coupled receptor 174	100151331	FALSE	miR-133	2	2
dre-miR-133a-3p	ENSDARG00000068219	-0.452912	0.00429909	0.0166476	b3gnt2l	UDP-GlcNAc:betaGal beta-1,3-N-acetylglucosaminyltransferase 2, like	797513	FALSE	miR-133	2	2
dre-miR-133a-5p	ENSDARG00000012642	-0.470384	0.00288108	0.0339766	si:ch211-266d19.4	si:ch211-266d19.4	793549	FALSE	miR-133	2	1
dre-miR-133a-5p	ENSDARG00000077988	-0.473547	0.00267371	0.0339766	abcc10	ATP-binding cassette, sub-family C (CFTR/MRP), member 10	556709	FALSE	miR-133	2	1
dre-miR-133a-5p	ENSDARG00000004866	-0.507077	0.00115788	0.0301049	fam63a	family with sequence similarity 63, member A	563470	FALSE	miR-133	2	1
dre-miR-133a-5p	ENSDARG00000026170	-0.48298	0.00213073	0.032316	hps1	Hermansky-Pudlak syndrome 1	563067	FALSE	miR-133	2	1
dre-miR-133a-5p	ENSDARG00000069940	-0.451989	0.00438854	0.0420376	ppap2d	phosphatidic acid phosphatase type 2D	559124	FALSE	miR-133	2	1
dre-miR-133a-5p	ENSDARG00000036094	-0.493374	0.00164675	0.0315567	pias1a	protein inhibitor of activated STAT, 1a	564496	FALSE	miR-133	2	1
dre-miR-133a-5p	ENSDARG00000045900	-0.534022	0.000554133	0.0244869	agbl5	ATP/GTP binding protein-like 5	445479	FALSE	miR-133	2	1
dre-miR-133a-5p	ENSDARG00000075296	-0.499793	0.00139881	0.0315567	fam83c	family with sequence similarity 83, member C	570133	FALSE	miR-133	2	1
dre-miR-133a-5p	ENSDARG00000060096	-0.470843	0.0028501	0.0339766	tbc1d10ab	TBC1 domain family, member 10Ab	562628	FALSE	miR-133	2	1
dre-miR-133a-5p	ENSDARG00000017266	-0.527145	0.000672716	0.0244869	scml4	sex comb on midleg-like 4 (Drosophila)	794170	FALSE	miR-133	2	1
dre-miR-133a-5p	ENSDARG00000069430	-0.511432	0.00103206	0.0301049	tp53i11a	tumor protein p53 inducible protein 11a	503774	FALSE	miR-133	2	1
dre-miR-133a-5p	ENSDARG00000039270	-0.454784	0.00412269	0.0416849	vti1b	vesicle transport through interaction with t-SNAREs 1B	394011	FALSE	miR-133	2	1
dre-miR-133a-5p	ENSDARG00000052091	-0.49132	0.00173389	0.0315567	rbpjb	recombination signal binding protein for immunoglobulin kappa J region b	563306	TRUE	miR-133	2	1
dre-miR-133a-5p	ENSDARG00000061257	-0.640035	1.51149e-05	0.00275091	zgc:153240	zgc:153240	751673	FALSE	miR-133	2	1
dre-miR-133a-5p	ENSDARG00000056979	-0.563651	0.000228768	0.0208179	lhx9	LIM homeobox 9	550405	TRUE	miR-133	2	1
dre-miR-133a-5p	ENSDARG00000008858	-0.485957	0.00198073	0.032316	cyp7b1	cytochrome P450, family 7, subfamily B, polypeptide 1	570455	FALSE	miR-133	2	1
dre-miR-133a-5p	ENSDARG00000035609	-0.468845	0.00298695	0.0339766	mtnr1c	melatonin receptor 1C	30661	FALSE	miR-133	2	1
dre-miR-133a-5p	ENSDARG00000059305	-0.53374	0.00055861	0.0244869	tmem37	transmembrane protein 37	406453	FALSE	miR-133	2	1
dre-miR-133a-5p	ENSDARG00000094133	-0.462449	0.00346431	0.0370885	wu:fc21g02	wu:fc21g02	324205	FALSE	miR-133	2	2
dre-miR-133b-3p	ENSDARG00000080009	-0.733212	1.64636e-07	1.49818e-05	bahcc1b	BAH domain and coiled-coil containing 1b	794333	FALSE	miR-133	2	1
dre-miR-133b-3p	ENSDARG00000009557	-0.599172	7.04792e-05	0.00102041	wrap73	WD repeat containing, antisense to TP73	334381	FALSE	miR-133	2	1
dre-miR-133b-3p	ENSDARG00000060101	-0.409995	0.0105749	0.0331832	trappc12	trafficking protein particle complex 12	791162	FALSE	miR-133	2	1
dre-miR-133b-3p	ENSDARG00000004866	-0.521414	0.000788236	0.00458393	fam63a	family with sequence similarity 63, member A	563470	FALSE	miR-133	2	1
dre-miR-133b-3p	ENSDARG00000026170	-0.643244	1.32666e-05	0.000301814	hps1	Hermansky-Pudlak syndrome 1	563067	FALSE	miR-133	2	1
dre-miR-133b-3p	ENSDARG00000045900	-0.551324	0.000333895	0.00303844	agbl5	ATP/GTP binding protein-like 5	445479	FALSE	miR-133	2	1
dre-miR-133b-3p	ENSDARG00000060921	-0.418674	0.00889484	0.0284956	pla2g6	phospholipase A2, group VI (cytosolic, calcium-independent)	406370	FALSE	miR-133	2	1
dre-miR-133b-3p	ENSDARG00000075296	-0.447465	0.00485026	0.017655	fam83c	family with sequence similarity 83, member C	570133	FALSE	miR-133	2	1
dre-miR-133b-3p	ENSDARG00000011049	-0.548294	0.000365598	0.00316851	slc17a9b	solute carrier family 17 (vesicular nucleotide transporter), member 9b	436908	FALSE	miR-133	2	1
dre-miR-133b-3p	ENSDARG00000055190	-0.448663	0.00472405	0.0175465	slc17a5	solute carrier family 17 (acidic sugar transporter), member 5	767760	FALSE	miR-133	2	1
dre-miR-133b-3p	ENSDARG00000075092	-0.519614	0.000827998	0.00458393	si:dkey-52l18.4	si:dkey-52l18.4	560708	FALSE	miR-133	2	1
dre-miR-133b-3p	ENSDARG00000061006	-0.530855	0.000606211	0.00458393	cyb5d2	cytochrome b5 domain containing 2	795950	FALSE	miR-133	2	1
dre-miR-133b-3p	ENSDARG00000060900	-0.505406	0.00120964	0.00550387	znf362a	zinc finger protein 362a	777625	FALSE	miR-133	2	1
dre-miR-133b-3p	ENSDARG00000077648	-0.510092	0.0010694	0.00499052	si:ch211-42i9.8	si:ch211-42i9.8	797213	FALSE	miR-133	2	1
dre-miR-133b-3p	ENSDARG00000045289	-0.598214	7.28864e-05	0.00102041	gpr137ba	G protein-coupled receptor 137ba	492792	FALSE	miR-133	2	1
dre-miR-133b-3p	ENSDARG00000026028	-0.493727	0.00163216	0.00724518	ankrd44	ankyrin repeat domain 44	561373	TRUE	miR-133	2	1
dre-miR-133b-3p	ENSDARG00000076120	-0.543666	0.000419234	0.0034258	foxp4	forkhead box P4	557245	TRUE	miR-133	2	1
dre-miR-133b-3p	ENSDARG00000053609	-0.521473	0.000786975	0.00458393	pddc1	Parkinson disease 7 domain containing 1	100148360	FALSE	miR-133	2	1
dre-miR-133b-3p	ENSDARG00000057921	-0.450524	0.00453366	0.0171901	LOC100330186	coiled-coil domain-containing protein 136-like	100330186	FALSE	miR-133	2	1
dre-miR-133b-3p	ENSDARG00000069430	-0.650809	9.69555e-06	0.000252084	tp53i11a	tumor protein p53 inducible protein 11a	503774	FALSE	miR-133	2	1
dre-miR-133b-3p	ENSDARG00000077081	-0.697681	1.12607e-06	4.09889e-05	slc38a10	solute carrier family 38, member 10	561739	FALSE	miR-133	2	1
dre-miR-133b-3p	ENSDARG00000014180	-0.701208	9.42043e-07	4.09889e-05	ildr2	immunoglobulin-like domain containing receptor 2	564738	FALSE	miR-133	2	1
dre-miR-133b-3p	ENSDARG00000053792	-0.584047	0.000118319	0.00134587	si:rp71-1g18.1	si:rp71-1g18.1	559922	FALSE	miR-133	2	1
dre-miR-133b-3p	ENSDARG00000039270	-0.678472	2.8516e-06	8.64985e-05	vti1b	vesicle transport through interaction with t-SNAREs 1B	394011	FALSE	miR-133	2	1
dre-miR-133b-3p	ENSDARG00000052091	-0.637136	1.69838e-05	0.000343449	rbpjb	recombination signal binding protein for immunoglobulin kappa J region b	563306	TRUE	miR-133	2	1
dre-miR-133b-3p	ENSDARG00000077709	-0.581398	0.000129216	0.00138337	iqsec2b	IQ motif and Sec7 domain 2b	797187	FALSE	miR-133	2	1
dre-miR-133b-3p	ENSDARG00000071469	-0.454836	0.00411791	0.0164527	znf618	zinc finger protein 618	100330008	FALSE	miR-133	2	1
dre-miR-133b-3p	ENSDARG00000078094	-0.512931	0.000991623	0.00487771	lmf2a	lipase maturation factor 2a	571852	FALSE	miR-133	2	1
dre-miR-133b-3p	ENSDARG00000077224	-0.518027	0.000864519	0.00462772	ypel2a	yippee-like 2a	100004727	TRUE	miR-133	2	1
dre-miR-133b-3p	ENSDARG00000061257	-0.571685	0.000177357	0.00179327	zgc:153240	zgc:153240	751673	FALSE	miR-133	2	1
dre-miR-133b-3p	ENSDARG00000028857	-0.592481	8.89147e-05	0.00115589	sgsm1a	small G protein signaling modulator 1a	100270734	FALSE	miR-133	2	1
dre-miR-133b-3p	ENSDARG00000056979	-0.418509	0.00892444	0.0284956	lhx9	LIM homeobox 9	550405	TRUE	miR-133	2	1
dre-miR-133b-3p	ENSDARG00000008858	-0.432224	0.00672904	0.0231073	cyp7b1	cytochrome P450, family 7, subfamily B, polypeptide 1	570455	FALSE	miR-133	2	1
dre-miR-133b-3p	ENSDARG00000077962	-0.490589	0.00176582	0.00747393	gltpb	glycolipid transfer protein b	568746	FALSE	miR-133	2	1
dre-miR-133b-3p	ENSDARG00000035609	-0.491549	0.00172395	0.00747045	mtnr1c	melatonin receptor 1C	30661	FALSE	miR-133	2	1
dre-miR-133b-3p	ENSDARG00000019815	-0.516949	0.000890122	0.00462863	fn1a	fibronectin 1a	100005469	FALSE	miR-133	2	2
dre-miR-133b-3p	ENSDARG00000017811	-0.514792	0.000943414	0.00476948	si:ch211-210c8.6	si:ch211-210c8.6	564023	FALSE	miR-133	2	2
dre-miR-133b-3p	ENSDARG00000061140	-0.584601	0.000116146	0.00134587	colec12	collectin sub-family member 12	558942	FALSE	miR-133	2	2
dre-miR-133b-3p	ENSDARG00000016505	-0.542569	0.000432931	0.0034258	apbb1ip	amyloid beta (A4) precursor protein-binding, family B, member 1 interacting protein	393607	FALSE	miR-133	2	2
dre-miR-133b-3p	ENSDARG00000044491	-0.527268	0.000670412	0.00458393	kif20a	kinesin family member 20A	325449	FALSE	miR-133	2	2
dre-miR-133b-3p	ENSDARG00000055284	-0.443534	0.00528508	0.0188605	afap1	actin filament associated protein 1	568356	TRUE	miR-133	2	2
dre-miR-133b-3p	ENSDARG00000058358	-0.738775	1.18532e-07	1.49818e-05	krt8	keratin 8	797433	FALSE	miR-133	2	2
dre-miR-133b-3p	ENSDARG00000051923	-0.521711	0.000781856	0.00458393	ccnb1	cyclin B1	58025	FALSE	miR-133	2	2
dre-miR-133b-3p	ENSDARG00000052438	-0.614836	4.00645e-05	0.000662885	actr2a	ARP2 actin-related protein 2a homolog (yeast)	406820	FALSE	miR-133	2	2
dre-miR-133b-3p	ENSDARG00000004635	-0.422353	0.00825478	0.0278217	epha7	eph receptor A7	562195	TRUE	miR-133	2	2
dre-miR-133b-3p	ENSDARG00000088560	-0.701175	9.43635e-07	4.09889e-05	tmem104	transmembrane protein 104	565387	FALSE	miR-133	2	2
dre-miR-133b-3p	ENSDARG00000044406	-0.524789	0.000718251	0.00458393	lurap1	leucine rich adaptor protein 1	100126029	FALSE	miR-133	2	2
dre-miR-133b-3p	ENSDARG00000094133	-0.434812	0.00637165	0.0223008	wu:fc21g02	wu:fc21g02	324205	FALSE	miR-133	2	2
dre-miR-133b-3p	ENSDARG00000061301	-0.521546	0.000785398	0.00458393	gmpr2	guanosine monophosphate reductase 2	678545	FALSE	miR-133	2	2
dre-miR-133b-3p	ENSDARG00000004049	-0.419053	0.00882703	0.0284956	marcksa	myristoylated alanine-rich protein kinase C substrate a	554102	FALSE	miR-133	2	2
dre-miR-133b-3p	ENSDARG00000061985	-0.55438	0.000304431	0.00291613	rbm47	RNA binding motif protein 47	562991	FALSE	miR-133	2	2
dre-miR-133b-3p	ENSDARG00000079049	-0.527034	0.000674798	0.00458393	cercam	cerebral endothelial cell adhesion molecule	558337	FALSE	miR-133	2	2
dre-miR-133b-3p	ENSDARG00000076789	-0.4544	0.00415838	0.0164527	cx32.2	connexin 32.2	566647	FALSE	miR-133	2	2
dre-miR-133b-3p	ENSDARG00000017320	-0.621771	3.0897e-05	0.000562326	f11r.1	F11 receptor, tandem duplicate 1	323696	FALSE	miR-133	2	2
dre-miR-133b-3p	ENSDARG00000058048	-0.47604	0.00251953	0.0104217	ugt5e1	UDP glucuronosyltransferase 5 family, polypeptide E1	100002993	FALSE	miR-133	2	2
dre-miR-133b-3p	ENSDARG00000079125	-0.519475	0.000831152	0.00458393	sowahab	sosondowah ankyrin repeat domain family member Ab	101882405	FALSE	miR-133	2	2
dre-miR-133b-3p	ENSDARG00000079826	-0.51052	0.00105735	0.00499052	gpr174	G protein-coupled receptor 174	100151331	FALSE	miR-133	2	2
dre-miR-133b-3p	ENSDARG00000068219	-0.45272	0.0043176	0.0167192	b3gnt2l	UDP-GlcNAc:betaGal beta-1,3-N-acetylglucosaminyltransferase 2, like	797513	FALSE	miR-133	2	2
dre-miR-133c-3p	ENSDARG00000080009	-0.540787	0.000456045	0.00397411	bahcc1b	BAH domain and coiled-coil containing 1b	794333	FALSE	miR-133	2	1
dre-miR-133c-3p	ENSDARG00000077988	-0.436288	0.00617534	0.0256838	abcc10	ATP-binding cassette, sub-family C (CFTR/MRP), member 10	556709	FALSE	miR-133	2	1
dre-miR-133c-3p	ENSDARG00000026170	-0.58359	0.000120139	0.00183211	hps1	Hermansky-Pudlak syndrome 1	563067	FALSE	miR-133	2	1
dre-miR-133c-3p	ENSDARG00000045900	-0.412139	0.0101365	0.0386452	agbl5	ATP/GTP binding protein-like 5	445479	FALSE	miR-133	2	1
dre-miR-133c-3p	ENSDARG00000060921	-0.483111	0.00212391	0.0107969	pla2g6	phospholipase A2, group VI (cytosolic, calcium-independent)	406370	FALSE	miR-133	2	1
dre-miR-133c-3p	ENSDARG00000075296	-0.418394	0.00894522	0.0355864	fam83c	family with sequence similarity 83, member C	570133	FALSE	miR-133	2	1
dre-miR-133c-3p	ENSDARG00000077648	-0.457651	0.00386467	0.0176809	si:ch211-42i9.8	si:ch211-42i9.8	797213	FALSE	miR-133	2	1
dre-miR-133c-3p	ENSDARG00000057230	-0.439929	0.00571302	0.0243136	LOC797436	neutral cholesterol ester hydrolase 1-like	797436	FALSE	miR-133	2	1
dre-miR-133c-3p	ENSDARG00000045289	-0.465524	0.00322707	0.0151424	gpr137ba	G protein-coupled receptor 137ba	492792	FALSE	miR-133	2	1
dre-miR-133c-3p	ENSDARG00000026028	-0.562184	0.000239483	0.00300836	ankrd44	ankyrin repeat domain 44	561373	TRUE	miR-133	2	1
dre-miR-133c-3p	ENSDARG00000076120	-0.558605	0.000267541	0.00306	foxp4	forkhead box P4	557245	TRUE	miR-133	2	1
dre-miR-133c-3p	ENSDARG00000053609	-0.479902	0.00229614	0.0113566	pddc1	Parkinson disease 7 domain containing 1	100148360	FALSE	miR-133	2	1
dre-miR-133c-3p	ENSDARG00000069430	-0.561244	0.000246587	0.00300836	tp53i11a	tumor protein p53 inducible protein 11a	503774	FALSE	miR-133	2	1
dre-miR-133c-3p	ENSDARG00000077081	-0.530297	0.000615823	0.0048573	slc38a10	solute carrier family 38, member 10	561739	FALSE	miR-133	2	1
dre-miR-133c-3p	ENSDARG00000014180	-0.516677	0.000896705	0.00586061	ildr2	immunoglobulin-like domain containing receptor 2	564738	FALSE	miR-133	2	1
dre-miR-133c-3p	ENSDARG00000039270	-0.527308	0.000669655	0.0048573	vti1b	vesicle transport through interaction with t-SNAREs 1B	394011	FALSE	miR-133	2	1
dre-miR-133c-3p	ENSDARG00000052091	-0.425221	0.00778368	0.0316536	rbpjb	recombination signal binding protein for immunoglobulin kappa J region b	563306	TRUE	miR-133	2	1
dre-miR-133c-3p	ENSDARG00000061257	-0.51111	0.00104092	0.00634961	zgc:153240	zgc:153240	751673	FALSE	miR-133	2	1
dre-miR-133c-3p	ENSDARG00000019815	-0.587904	0.000103931	0.00172903	fn1a	fibronectin 1a	100005469	FALSE	miR-133	2	2
dre-miR-133c-3p	ENSDARG00000017811	-0.69391	1.35896e-06	0.000248689	si:ch211-210c8.6	si:ch211-210c8.6	564023	FALSE	miR-133	2	2
dre-miR-133c-3p	ENSDARG00000051962	-0.625041	2.72751e-05	0.000998269	mmp15a	matrix metallopeptidase 15a	561041	TRUE	miR-133	2	2
dre-miR-133c-3p	ENSDARG00000061140	-0.673162	3.64281e-06	0.000333317	colec12	collectin sub-family member 12	558942	FALSE	miR-133	2	2
dre-miR-133c-3p	ENSDARG00000016505	-0.564932	0.000219764	0.00300836	apbb1ip	amyloid beta (A4) precursor protein-binding, family B, member 1 interacting protein	393607	FALSE	miR-133	2	2
dre-miR-133c-3p	ENSDARG00000044491	-0.608688	5.01878e-05	0.00153073	kif20a	kinesin family member 20A	325449	FALSE	miR-133	2	2
dre-miR-133c-3p	ENSDARG00000001634	-0.413333	0.0098993	0.0385441	kirrela	kin of IRRE like a	405804	FALSE	miR-133	2	2
dre-miR-133c-3p	ENSDARG00000055284	-0.544389	0.000410414	0.00385368	afap1	actin filament associated protein 1	568356	TRUE	miR-133	2	2
dre-miR-133c-3p	ENSDARG00000058358	-0.636419	1.74775e-05	0.000799594	krt8	keratin 8	797433	FALSE	miR-133	2	2
dre-miR-133c-3p	ENSDARG00000051923	-0.654852	8.17075e-06	0.000498416	ccnb1	cyclin B1	58025	FALSE	miR-133	2	2
dre-miR-133c-3p	ENSDARG00000052438	-0.599587	6.94596e-05	0.00158889	actr2a	ARP2 actin-related protein 2a homolog (yeast)	406820	FALSE	miR-133	2	2
dre-miR-133c-3p	ENSDARG00000004635	-0.590145	9.63146e-05	0.00172903	epha7	eph receptor A7	562195	TRUE	miR-133	2	2
dre-miR-133c-3p	ENSDARG00000088560	-0.596011	7.87089e-05	0.00160041	tmem104	transmembrane protein 104	565387	FALSE	miR-133	2	2
dre-miR-133c-3p	ENSDARG00000094133	-0.602076	6.36152e-05	0.00158889	wu:fc21g02	wu:fc21g02	324205	FALSE	miR-133	2	2
dre-miR-133c-3p	ENSDARG00000061301	-0.444417	0.00518461	0.0225901	gmpr2	guanosine monophosphate reductase 2	678545	FALSE	miR-133	2	2
dre-miR-133c-3p	ENSDARG00000062129	-0.520522	0.000807732	0.00547463	mxra8b	matrix-remodelling associated 8b	556385	FALSE	miR-133	2	2
dre-miR-133c-3p	ENSDARG00000061852	-0.483109	0.00212399	0.0107969	olfml3a	olfactomedin-like 3a	568106	FALSE	miR-133	2	2
dre-miR-133c-3p	ENSDARG00000056181	-0.497202	0.00149461	0.00882303	ncam1a	neural cell adhesion molecule 1a	30447	FALSE	miR-133	2	2
dre-miR-133c-3p	ENSDARG00000004049	-0.511331	0.00103482	0.00634961	marcksa	myristoylated alanine-rich protein kinase C substrate a	554102	FALSE	miR-133	2	2
dre-miR-133c-3p	ENSDARG00000061985	-0.546148	0.000389654	0.00385368	rbm47	RNA binding motif protein 47	562991	FALSE	miR-133	2	2
dre-miR-133c-3p	ENSDARG00000079049	-0.526229	0.000690109	0.0048573	cercam	cerebral endothelial cell adhesion molecule	558337	FALSE	miR-133	2	2
dre-miR-133c-3p	ENSDARG00000076789	-0.533994	0.000554576	0.00461306	cx32.2	connexin 32.2	566647	FALSE	miR-133	2	2
dre-miR-133c-3p	ENSDARG00000017320	-0.526465	0.000685573	0.0048573	f11r.1	F11 receptor, tandem duplicate 1	323696	FALSE	miR-133	2	2
dre-miR-133c-3p	ENSDARG00000020956	-0.545653	0.000395398	0.00385368	pck2	phosphoenolpyruvate carboxykinase 2 (mitochondrial)	406473	FALSE	miR-133	2	2
dre-miR-133c-3p	ENSDARG00000058048	-0.450115	0.00457493	0.0204198	ugt5e1	UDP glucuronosyltransferase 5 family, polypeptide E1	100002993	FALSE	miR-133	2	2
dre-miR-133c-3p	ENSDARG00000079125	-0.466196	0.00317721	0.0151424	sowahab	sosondowah ankyrin repeat domain family member Ab	101882405	FALSE	miR-133	2	2
dre-miR-133c-3p	ENSDARG00000079826	-0.495538	0.00155916	0.00891646	gpr174	G protein-coupled receptor 174	100151331	FALSE	miR-133	2	2
dre-miR-133c-3p	ENSDARG00000094854	-0.543509	0.000421167	0.00385368	ms4a17a.8	membrane-spanning 4-domains, subfamily A, member 17A.8	100002785	FALSE	miR-133	2	2
dre-miR-133c-3p	ENSDARG00000095580	-0.491558	0.00172359	0.00946999	si:ch211-67e16.11	si:ch211-67e16.11	558829	FALSE	miR-133	2	2
dre-miR-133c-3p	ENSDARG00000038788	-0.490734	0.00175945	0.00946999	dnai1.2	dynein, axonemal, intermediate chain 1, paralog 2	555705	FALSE	miR-133	2	2
dre-miR-133c-3p	ENSDARG00000040291	-0.408604	0.0108677	0.0405876	cadm4	cell adhesion molecule 4	492787	FALSE	miR-133	2	4
dre-miR-135c	ENSDARG00000056024	-0.551095	0.000336195	0.03093	eva1c	eva-1 homolog C (C. elegans)	564385	FALSE	miR-135	2	5
dre-miR-135c	ENSDARG00000005772	-0.64968	1.01659e-05	0.00187052	tsr2	TSR2, 20S rRNA accumulation, homolog (S. cerevisiae)	317639	FALSE	miR-135	2	5
dre-miR-137-3p	ENSDARG00000075265	-0.568045	0.000199199	0.0159359	plaua	plasminogen activator, urokinase a	100008445	FALSE	miR-137	2	2
dre-miR-137-3p	ENSDARG00000026577	-0.540715	0.000456998	0.0243732	cdk2	cyclin-dependent kinase 2	406715	FALSE	miR-137	2	2
dre-miR-137-3p	ENSDARG00000014488	-0.584853	0.00011517	0.0159359	ca2	carbonic anhydrase II	387526	FALSE	miR-137	2	2
dre-miR-140-5p	ENSDARG00000013351	-0.553762	0.000310192	0.0310133	cirbpb	cold inducible RNA binding protein b	678563	FALSE	miR-140	2	3
dre-miR-140-5p	ENSDARG00000030563	-0.533913	0.000555858	0.0310133	zgc:77880	zgc:77880	393865	FALSE	miR-140	2	5
dre-miR-140-5p	ENSDARG00000059610	-0.53177	0.00059073	0.0310133	gpr146	G protein-coupled receptor 146	565192	FALSE	miR-140	2	5
dre-miR-140-5p	ENSDARG00000071215	-0.704937	7.77912e-07	0.000163362	palm3	paralemmin 3	790940	FALSE	miR-140	2	5
dre-miR-142a-3p	ENSDARG00000016143	-0.413445	0.00987717	0.0422334	xiap	X-linked inhibitor of apoptosis	373108	FALSE	miR-142a-3p	2	3
dre-miR-142a-3p	ENSDARG00000012625	-0.61196	4.45431e-05	0.000920558	prkag2a	protein kinase, AMP-activated, gamma 2 non-catalytic subunit a	570761	FALSE	miR-142a-3p	2	3
dre-miR-142a-3p	ENSDARG00000032651	-0.505073	0.00122018	0.0087585	ppp1r10	protein phosphatase 1, regulatory subunit 10	192329	FALSE	miR-142a-3p	2	3
dre-miR-142a-3p	ENSDARG00000002377	-0.44694	0.00490643	0.0238587	mief2	mitochondrial elongation factor 2	767710	FALSE	miR-142a-3p	2	3
dre-miR-142a-3p	ENSDARG00000011824	-0.503265	0.00127893	0.00881039	pbxip1b	pre-B-cell leukemia homeobox interacting protein 1b	553293	FALSE	miR-142a-3p	2	3
dre-miR-142a-3p	ENSDARG00000019383	-0.602313	6.30814e-05	0.00111744	cdc42bpb	CDC42 binding protein kinase beta (DMPK-like)	567039	FALSE	miR-142a-3p	2	3
dre-miR-142a-3p	ENSDARG00000008433	-0.40898	0.0107879	0.0453456	unc45b	unc-45 myosin chaperone B	266640	FALSE	miR-142a-3p	2	3
dre-miR-142a-3p	ENSDARG00000001729	-0.441541	0.00551815	0.0258208	strn3	striatin, calmodulin binding protein 3	563124	TRUE	miR-142a-3p	2	3
dre-miR-142a-3p	ENSDARG00000060071	-0.465994	0.00319214	0.0164404	papd5	PAP associated domain containing 5	568678	FALSE	miR-142a-3p	2	3
dre-miR-142a-3p	ENSDARG00000058644	-0.543217	0.000424784	0.00363263	dnajb2	DnaJ (Hsp40) homolog, subfamily B, member 2	561686	FALSE	miR-142a-3p	2	3
dre-miR-142a-3p	ENSDARG00000004074	-0.482675	0.00214662	0.0126753	bach2b	BTB and CNC homology 1, basic leucine zipper transcription factor 2b	555350	TRUE	miR-142a-3p	2	3
dre-miR-142a-3p	ENSDARG00000062562	-0.475837	0.0025318	0.0139531	egln2	egl-9 family hypoxia-inducible factor 2	559569	FALSE	miR-142a-3p	2	3
dre-miR-142a-3p	ENSDARG00000086808	-0.442029	0.00546027	0.0258208	ddhd1a	DDHD domain containing 1a	562868	TRUE	miR-142a-3p	2	3
dre-miR-142a-3p	ENSDARG00000026519	-0.594994	8.15331e-05	0.00134801	ralgps2	Ral GEF with PH domain and SH3 binding motif 2	393446	FALSE	miR-142a-3p	2	3
dre-miR-142a-3p	ENSDARG00000070617	-0.541509	0.000446551	0.00369149	vhl	von Hippel-Lindau tumor suppressor	791202	FALSE	miR-142a-3p	2	3
dre-miR-142a-3p	ENSDARG00000012914	-0.572618	0.000172119	0.00213427	arhgef4	Rho guanine nucleotide exchange factor (GEF) 4	559017	FALSE	miR-142a-3p	2	3
dre-miR-142a-3p	ENSDARG00000016977	-0.522333	0.000768609	0.00577621	snx27b	sorting nexin family member 27b	393512	FALSE	miR-142a-3p	2	3
dre-miR-142a-3p	ENSDARG00000077101	-0.414087	0.00975187	0.0422334	zbtb10	zinc finger and BTB domain containing 10	566269	FALSE	miR-142a-3p	2	3
dre-miR-142a-3p	ENSDARG00000042409	-0.47218	0.00276165	0.0147788	si:ch211-251j10.3	si:ch211-251j10.3	799483	FALSE	miR-142a-3p	2	3
dre-miR-142a-3p	ENSDARG00000073753	-0.48311	0.00212394	0.0126753	tacc1	transforming, acidic coiled-coil containing protein 1	565711	FALSE	miR-142a-3p	2	3
dre-miR-142a-3p	ENSDARG00000035942	-0.404105	0.0118627	0.0490323	hrh3	histamine receptor H3	561773	FALSE	miR-142a-3p	2	3
dre-miR-142a-3p	ENSDARG00000030224	-0.685818	2.01529e-06	7.13987e-05	ppp2ca	protein phosphatase 2, catalytic subunit, alpha isozyme	550585	FALSE	miR-142a-3p	2	3
dre-miR-142a-3p	ENSDARG00000069527	-0.557053	0.000280602	0.00271657	ube2g1b	ubiquitin-conjugating enzyme E2G 1b (UBC7 homolog, yeast)	100000479	FALSE	miR-142a-3p	2	3
dre-miR-142a-3p	ENSDARG00000076560	-0.575937	0.000154585	0.00212984	apbb1	amyloid beta (A4) precursor protein-binding, family B, member 1 (Fe65)	565164	FALSE	miR-142a-3p	2	3
dre-miR-142a-3p	ENSDARG00000016200	-0.435821	0.00623689	0.0281227	trib3	tribbles pseudokinase 3	405805	FALSE	miR-142a-3p	2	3
dre-miR-142a-3p	ENSDARG00000069421	-0.489847	0.00179881	0.0114386	grpel2	GrpE-like 2, mitochondrial	100004941	FALSE	miR-142a-3p	2	3
dre-miR-142a-3p	ENSDARG00000052386	-0.572985	0.000170095	0.00213427	cldnd1b	claudin domain containing 1b	554386	FALSE	miR-142a-3p	2	3
dre-miR-142a-3p	ENSDARG00000043313	-0.62136	3.13821e-05	0.000707523	ank2b	ankyrin 2b, neuronal	450043	FALSE	miR-142a-3p	2	3
dre-miR-142a-3p	ENSDARG00000021987	-0.56144	0.000245086	0.00270733	si:ch211-165e15.1	si:ch211-165e15.1	100321011	FALSE	miR-142a-3p	2	3
dre-miR-142a-3p	ENSDARG00000045706	-0.471584	0.00280082	0.0147788	tspan9b	tetraspanin 9b	431733	FALSE	miR-142a-3p	2	3
dre-miR-142a-3p	ENSDARG00000056605	-0.556567	0.000284801	0.00271657	wbp2	WW domain binding protein 2	553565	FALSE	miR-142a-3p	2	3
dre-miR-142a-3p	ENSDARG00000058746	-0.402468	0.0122434	0.0497766	ubap1	ubiquitin associated protein 1	393183	FALSE	miR-142a-3p	2	3
dre-miR-142a-3p	ENSDARG00000054010	-0.58128	0.000129722	0.00201069	scaf1	SR-related CTD-associated factor 1	553490	FALSE	miR-142a-3p	2	3
dre-miR-142a-3p	ENSDARG00000038306	-0.45092	0.00449407	0.0222906	tsc22d1	TSC22 domain family, member 1	335842	FALSE	miR-142a-3p	2	3
dre-miR-142a-3p	ENSDARG00000054060	-0.609325	4.90408e-05	0.000935547	pof1b	premature ovarian failure, 1B	564098	FALSE	miR-142a-3p	2	3
dre-miR-142a-3p	ENSDARG00000011672	-0.437545	0.00601224	0.0276118	sema3b	sema domain, immunoglobulin domain (Ig), short basic domain, secreted, (semaphorin) 3B	567064	FALSE	miR-142a-3p	2	3
dre-miR-142a-3p	ENSDARG00000080021	-0.557001	0.000281042	0.00271657	zmat3	zinc finger, matrin-type 3	561535	FALSE	miR-142a-3p	2	3
dre-miR-142a-3p	ENSDARG00000029751	-0.491366	0.00173189	0.0113028	wbp1lb	WW domain binding protein 1-like b	553658	FALSE	miR-142a-3p	2	5
dre-miR-142a-3p	ENSDARG00000042557	-0.637892	1.64774e-05	0.000454043	rnf144ab	ring finger protein 144ab	437000	FALSE	miR-142a-3p	2	5
dre-miR-142a-3p	ENSDARG00000014577	-0.41885	0.00886328	0.0392516	rhpn2	rhophilin, Rho GTPase binding protein 2	321330	FALSE	miR-142a-3p	2	5
dre-miR-142a-3p	ENSDARG00000062280	-0.566035	0.000212267	0.00250678	hace1	HECT domain and ankyrin repeat containing E3 ubiquitin protein ligase 1	572430	FALSE	miR-142a-3p	2	5
dre-miR-142a-3p	ENSDARG00000053323	-0.495433	0.00156329	0.0104783	zgc:112285	zgc:112285	561476	FALSE	miR-142a-3p	2	5
dre-miR-142a-3p	ENSDARG00000075017	-0.77784	9.13578e-09	2.26567e-06	myzap	myocardial zonula adherens protein	555796	FALSE	miR-142a-3p	2	5
dre-miR-142a-3p	ENSDARG00000041896	-0.54546	0.000397658	0.00352211	dnajc5ga	DnaJ (Hsp40) homolog, subfamily C, member 5 gamma a	322863	FALSE	miR-142a-3p	2	5
dre-miR-142a-3p	ENSDARG00000060215	-0.689266	1.70645e-06	7.05334e-05	cep85	centrosomal protein 85	561994	FALSE	miR-142a-3p	2	5
dre-miR-142a-3p	ENSDARG00000055966	-0.724566	2.70044e-07	2.23237e-05	cflara	CASP8 and FADD-like apoptosis regulator a	373114	FALSE	miR-142a-3p	2	5
dre-miR-142a-3p	ENSDARG00000016396	-0.741158	1.02715e-07	1.27367e-05	fam219aa	family with sequence similarity 219, member Aa	445197	FALSE	miR-142a-3p	2	5
dre-miR-142a-3p	ENSDARG00000003512	-0.712701	5.17216e-07	3.20674e-05	anks1b	ankyrin repeat and sterile alpha motif domain containing 1B	565408	FALSE	miR-142a-3p	2	5
dre-miR-142a-3p	ENSDARG00000032868	-0.504577	0.00123608	0.0087585	pde4ba	phosphodiesterase 4B, cAMP-specific a	565706	TRUE	miR-142a-3p	2	5
dre-miR-142a-3p	ENSDARG00000036864	-0.649176	1.03822e-05	0.000321849	slc34a2b	solute carrier family 34 (type II sodium/phosphate cotransporter), member 2b	359838	FALSE	miR-142a-3p	2	5
dre-miR-142a-3p	ENSDARG00000034181	-0.631407	2.13093e-05	0.000528471	esr2b	estrogen receptor 2b	317733	FALSE	miR-142a-3p	2	5
dre-miR-142a-3p	ENSDARG00000036820	-0.538654	0.000485146	0.00388117	mgll	monoglyceride lipase	378960	FALSE	miR-142a-3p	2	5
dre-miR-142a-3p	ENSDARG00000058821	-0.479786	0.00230258	0.0129782	sema5a	sema domain, seven thrombospondin repeats (type 1 and type 1-like), transmembrane domain (TM) and short cytoplasmic domain, (semaphorin) 5A	561295	FALSE	miR-142a-3p	2	5
dre-miR-142a-3p	ENSDARG00000062519	-0.546844	0.000381696	0.00350595	abcc13	ATP-binding cassette, sub-family C (CFTR/MRP), member 13	559093	FALSE	miR-142a-3p	2	5
dre-miR-142a-3p	ENSDARG00000062397	-0.529863	0.000623393	0.00483129	ndst1a	N-deacetylase/N-sulfotransferase (heparan glucosaminyl) 1a	100329944	FALSE	miR-142a-3p	2	5
dre-miR-142a-3p	ENSDARG00000077955	-0.578982	0.000139939	0.00204147	rnf6	ring finger protein (C3H2C3 type) 6	100359398	FALSE	miR-142a-3p	2	5
dre-miR-142a-3p	ENSDARG00000003751	-0.700873	9.58211e-07	4.75273e-05	lats1	large tumor suppressor kinase 1	553164	FALSE	miR-142a-3p	2	5
dre-miR-142a-3p	ENSDARG00000087762	-0.483277	0.00211534	0.0126753	rab27b	RAB27B, member RAS oncogene family	561717	FALSE	miR-142a-3p	2	5
dre-miR-142a-3p	ENSDARG00000033609	-0.479796	0.00230203	0.0129782	map1lc3a	microtubule-associated protein 1 light chain 3 alpha	406466	FALSE	miR-142a-3p	2	5
dre-miR-142a-3p	ENSDARG00000030512	-0.560661	0.000251083	0.00270733	tsnaxip1	translin-associated factor X interacting protein 1	565917	FALSE	miR-142a-3p	2	5
dre-miR-142a-3p	ENSDARG00000062518	-0.465241	0.00324831	0.0164404	ulk1a	unc-51 like autophagy activating kinase 1a	100170793	FALSE	miR-142a-3p	2	5
dre-miR-142b-5p	ENSDARG00000077782	-0.51628	0.000906363	0.0222059	acer2	alkaline ceramidase 2	100331179	FALSE	miR-142a-5p/142b-5p	0	5
dre-miR-142b-5p	ENSDARG00000041569	-0.571813	0.000176627	0.00865474	ces2	carboxylesterase 2 (intestine, liver)	566132	FALSE	miR-142a-5p/142b-5p	0	5
dre-miR-143	ENSDARG00000061357	-0.454301	0.0041676	0.0313476	zgc:194879	zgc:194879	100170782	FALSE	miR-143	2	1
dre-miR-143	ENSDARG00000019815	-0.553072	0.000316743	0.00540217	fn1a	fibronectin 1a	100005469	FALSE	miR-143	2	2
dre-miR-143	ENSDARG00000079327	-0.447713	0.00482391	0.0333814	hmcn2	hemicentin 2	565032	FALSE	miR-143	2	2
dre-miR-143	ENSDARG00000003931	-0.429521	0.00712062	0.0439953	cndp2	CNDP dipeptidase 2 (metallopeptidase M20 family)	327288	FALSE	miR-143	2	2
dre-miR-143	ENSDARG00000012405	-0.6143	4.08677e-05	0.00117835	col1a1a	collagen, type I, alpha 1a	337158	TRUE	miR-143	2	2
dre-miR-143	ENSDARG00000035809	-0.669627	4.27611e-06	0.000369884	col1a1b	collagen, type I, alpha 1b	325675	TRUE	miR-143	2	2
dre-miR-143	ENSDARG00000055133	-0.445602	0.00505232	0.0336174	cenpf	centromere protein F	497403	FALSE	miR-143	2	2
dre-miR-143	ENSDARG00000076754	-0.457187	0.00390546	0.0307111	slc9a7	solute carrier family 9, subfamily A (NHE7, cation proton antiporter 7), member 7	554532	FALSE	miR-143	2	2
dre-miR-143	ENSDARG00000021948	-0.636494	1.74254e-05	0.00100486	tnc	tenascin C	30037	FALSE	miR-143	2	2
dre-miR-143	ENSDARG00000038709	-0.589337	9.9001e-05	0.00244674	si:dkeyp-66d1.7	si:dkeyp-66d1.7	561899	FALSE	miR-143	2	2
dre-miR-143	ENSDARG00000034534	-0.512176	0.0010118	0.0112282	atp6v1aa	ATPase, H+ transporting, lysosomal, V1 subunit Aa	394110	FALSE	miR-143	2	2
dre-miR-143	ENSDARG00000059789	-0.511199	0.00103845	0.0112282	parp8	poly (ADP-ribose) polymerase family, member 8	568910	FALSE	miR-143	2	2
dre-miR-143	ENSDARG00000056122	-0.450184	0.00456798	0.0329275	gdi1	GDP dissociation inhibitor 1	554985	FALSE	miR-143	2	2
dre-miR-143	ENSDARG00000007990	-0.49199	0.00170503	0.0161206	wt1b	wilms tumor 1b	568416	FALSE	miR-143	2	2
dre-miR-143	ENSDARG00000035506	-0.53929	0.000476295	0.00633839	entpd2a.1	ectonucleoside triphosphate diphosphohydrolase 2a, tandem duplicate 1	447905	FALSE	miR-143	2	2
dre-miR-143	ENSDARG00000002401	-0.55038	0.00034349	0.00540217	gale	UDP-galactose-4-epimerase	678540	FALSE	miR-143	2	2
dre-miR-143	ENSDARG00000015506	-0.516199	0.000908335	0.0112244	klf5a	Kruppel-like factor 5a	100006043	FALSE	miR-143	2	2
dre-miR-143	ENSDARG00000074670	-0.617845	3.58205e-05	0.00117835	matk	megakaryocyte-associated tyrosine kinase	567405	FALSE	miR-143	2	2
dre-miR-143	ENSDARG00000044276	-0.547399	0.000375461	0.0054129	spp1	secreted phosphoprotein 1	432385	FALSE	miR-143	2	2
dre-miR-143	ENSDARG00000077054	-0.67088	4.04103e-06	0.000369884	fam198b	family with sequence similarity 198, member B	566369	FALSE	miR-143	2	3
dre-miR-143	ENSDARG00000070743	-0.621789	3.08766e-05	0.00117835	tmem45a	transmembrane protein 45a	553643	FALSE	miR-143	2	3
dre-miR-143	ENSDARG00000016963	-0.490484	0.00177047	0.0161206	slc16a1a	solute carrier family 16 (monocarboxylate transporter), member 1a	100534752	FALSE	miR-143	2	3
dre-miR-143	ENSDARG00000061288	-0.434784	0.00637543	0.04085	kcnc4	potassium voltage-gated channel, Shaw-related subfamily, member 4	799410	FALSE	miR-143	2	3
dre-miR-143	ENSDARG00000007396	-0.555691	0.000292523	0.00540217	rnd3b	Rho family GTPase 3b	436864	FALSE	miR-143	2	4
dre-miR-143	ENSDARG00000058692	-0.472744	0.00272506	0.0224493	fzd3b	frizzled class receptor 3b	567746	FALSE	miR-143	2	4
dre-miR-143	ENSDARG00000042245	-0.473661	0.00266643	0.0224493	myl13	myosin, light chain 13	393488	FALSE	miR-143	2	4
dre-miR-143	ENSDARG00000053091	-0.492059	0.00170206	0.0161206	si:ch211-204c21.1	si:ch211-204c21.1	368323	FALSE	miR-143	2	5
dre-miR-143	ENSDARG00000045486	-0.55351	0.000312568	0.00540217	pawr	PRKC, apoptosis, WT1, regulator	449994	FALSE	miR-143	2	5
dre-miR-144-5p	ENSDARG00000063307	-0.683483	2.2528e-06	0.000111031	sgsm2	small G protein signaling modulator 2	799094	FALSE	miR-144	2	3
dre-miR-144-5p	ENSDARG00000039486	-0.657388	7.32963e-06	0.000170133	bag3	BCL2-associated athanogene 3	445139	FALSE	miR-144	2	3
dre-miR-144-5p	ENSDARG00000003789	-0.679471	2.72174e-06	0.000113112	dennd5b	DENN/MADD domain containing 5B	323528	FALSE	miR-144	2	3
dre-miR-144-5p	ENSDARG00000068934	-0.467061	0.0031139	0.0162772	cyp1b1	cytochrome P450, family 1, subfamily B, polypeptide 1	100150054	FALSE	miR-144	2	3
dre-miR-144-5p	ENSDARG00000005368	-0.491253	0.00173677	0.0093623	mcamb	melanoma cell adhesion molecule b	338313	FALSE	miR-144	2	3
dre-miR-144-5p	ENSDARG00000013422	-0.544497	0.000409116	0.00320784	slc8a1a	solute carrier family 8 (sodium/calcium exchanger), member 1a	553489	FALSE	miR-144	2	3
dre-miR-144-5p	ENSDARG00000010784	-0.533487	0.000562636	0.00412999	ppp1r12a	protein phosphatase 1, regulatory subunit 12A	445393	FALSE	miR-144	2	3
dre-miR-144-5p	ENSDARG00000036252	-0.494481	0.00160139	0.00904339	rras2	related RAS viral (r-ras) oncogene homolog 2	550513	FALSE	miR-144	2	3
dre-miR-144-5p	ENSDARG00000056725	-0.57154	0.000178182	0.00161771	hmgb3a	high mobility group box 3a	561025	FALSE	miR-144	2	3
dre-miR-144-5p	ENSDARG00000007412	-0.658336	7.03611e-06	0.000170133	slc2a1b	solute carrier family 2 (facilitated glucose transporter), member 1b	100321338	FALSE	miR-144	2	3
dre-miR-144-5p	ENSDARG00000004078	-0.636657	1.73122e-05	0.000284415	acsl4a	acyl-CoA synthetase long-chain family member 4a	393622	FALSE	miR-144	2	3
dre-miR-144-5p	ENSDARG00000060457	-0.70164	9.2152e-07	6.35849e-05	pmp22b	peripheral myelin protein 22b	678607	FALSE	miR-144	2	3
dre-miR-144-5p	ENSDARG00000017741	-0.542538	0.000433327	0.00332218	g3bp1	GTPase activating protein (SH3 domain) binding protein 1	335512	FALSE	miR-144	2	3
dre-miR-144-5p	ENSDARG00000012625	-0.435593	0.0062672	0.0276445	prkag2a	protein kinase, AMP-activated, gamma 2 non-catalytic subunit a	570761	FALSE	miR-144	2	3
dre-miR-144-5p	ENSDARG00000010658	-0.423833	0.00800883	0.0332897	insig1	insulin induced gene 1	334189	FALSE	miR-144	2	3
dre-miR-144-5p	ENSDARG00000052331	-0.553515	0.000312525	0.00262979	abcf2b	ATP-binding cassette, sub-family F (GCN20), member 2b	100000576	FALSE	miR-144	2	3
dre-miR-144-5p	ENSDARG00000008867	-0.435121	0.0063302	0.0276445	rap1b	RAP1B, member of RAS oncogene family	321107	FALSE	miR-144	2	3
dre-miR-144-5p	ENSDARG00000062341	-0.427668	0.0074002	0.031135	wfs1a	Wolfram syndrome 1a (wolframin)	566876	FALSE	miR-144	2	3
dre-miR-144-5p	ENSDARG00000035883	-0.528491	0.000647866	0.00465654	nt5c1aa	5'-nucleotidase, cytosolic IAa	562627	FALSE	miR-144	2	3
dre-miR-144-5p	ENSDARG00000014804	-0.482798	0.00214016	0.0113593	cacna2d1a	calcium channel, voltage-dependent, alpha 2/delta subunit 1a	561434	FALSE	miR-144	2	3
dre-miR-144-5p	ENSDARG00000045886	-0.661241	6.20224e-06	0.000170133	slc38a2	solute carrier family 38, member 2	566537	FALSE	miR-144	2	3
dre-miR-144-5p	ENSDARG00000062082	-0.401036	0.0125849	0.047712	hipk3b	homeodomain interacting protein kinase 3b	569156	FALSE	miR-144	2	3
dre-miR-144-5p	ENSDARG00000033901	-0.644343	1.26823e-05	0.00021877	msi2a	musashi RNA-binding protein 2a	100002680	FALSE	miR-144	2	3
dre-miR-144-5p	ENSDARG00000068461	-0.601931	6.39412e-05	0.00084845	zgc:162939	zgc:162939	560737	FALSE	miR-144	2	3
dre-miR-144-5p	ENSDARG00000055493	-0.599026	7.08423e-05	0.000905207	hic1	hypermethylated in cancer 1	436585	FALSE	miR-144	2	3
dre-miR-144-5p	ENSDARG00000055429	-0.714714	4.64284e-07	4.50107e-05	kat6b	K(lysine) acetyltransferase 6B	568932	FALSE	miR-144	2	3
dre-miR-144-5p	ENSDARG00000088087	-0.657175	7.3971e-06	0.000170133	kdm6ba	lysine (K)-specific demethylase 6B, a	556678	FALSE	miR-144	2	3
dre-miR-144-5p	ENSDARG00000052881	-0.658082	7.11354e-06	0.000170133	dnajb5	DnaJ (Hsp40) homolog, subfamily B, member 5	569466	FALSE	miR-144	2	3
dre-miR-144-5p	ENSDARG00000032072	-0.443793	0.00525538	0.0238567	cdk16	cyclin-dependent kinase 16	559750	FALSE	miR-144	2	3
dre-miR-144-5p	ENSDARG00000036005	-0.510504	0.00105781	0.00663533	pitpnb	phosphatidylinositol transfer protein, beta	393894	FALSE	miR-144	2	3
dre-miR-144-5p	ENSDARG00000010400	-0.56861	0.000195654	0.00173079	lrrfip2	leucine rich repeat (in FLII) interacting protein 2	335838	FALSE	miR-144	2	3
dre-miR-144-5p	ENSDARG00000024276	-0.583301	0.000121298	0.00123082	pcbp4	poly(rC) binding protein 4	406391	FALSE	miR-144	2	3
dre-miR-144-5p	ENSDARG00000068572	-0.565937	0.000212927	0.0018365	slc16a1b	solute carrier family 16 (monocarboxylate transporter), member 1b	368274	FALSE	miR-144	2	3
dre-miR-144-5p	ENSDARG00000078195	-0.436971	0.00608621	0.0272694	fhit	fragile histidine triad gene	393713	FALSE	miR-144	2	3
dre-miR-144-5p	ENSDARG00000031888	-0.574509	0.00016192	0.00150979	mapk8a	mitogen-activated protein kinase 8a	562720	FALSE	miR-144	2	3
dre-miR-144-5p	ENSDARG00000063649	-0.548237	0.000366216	0.00293825	tead3b	TEA domain family member 3 b	794293	FALSE	miR-144	2	3
dre-miR-144-5p	ENSDARG00000052468	-0.595058	8.13521e-05	0.000967809	si:dkeyp-80c12.7	si:dkeyp-80c12.7	557882	FALSE	miR-144	2	3
dre-miR-144-5p	ENSDARG00000043410	-0.522923	0.00075622	0.00521792	xkr6b	XK, Kell blood group complex subunit-related family, member 6b	792104	FALSE	miR-144	2	3
dre-miR-144-5p	ENSDARG00000063003	-0.497388	0.00148754	0.00855337	alkbh5	alkB homolog 5, RNA demethylase	570158	FALSE	miR-144	2	3
dre-miR-144-5p	ENSDARG00000019728	-0.55011	0.000346285	0.00284449	bmpr1aa	bone morphogenetic protein receptor, type IAa	58145	FALSE	miR-144	2	3
dre-miR-144-5p	ENSDARG00000035909	-0.581423	0.00012911	0.00127265	mfsd2ab	major facilitator superfamily domain containing 2ab	445176	FALSE	miR-144	2	3
dre-miR-144-5p	ENSDARG00000060854	-0.714156	4.78433e-07	4.50107e-05	kctd3	potassium channel tetramerization domain containing 3	569113	FALSE	miR-144	2	3
dre-miR-144-5p	ENSDARG00000009299	-0.645307	1.21895e-05	0.00021877	dusp8a	dual specificity phosphatase 8a	393854	FALSE	miR-144	2	3
dre-miR-144-5p	ENSDARG00000070213	-0.51136	0.00103404	0.00660635	etnk2	ethanolamine kinase 2	555330	FALSE	miR-144	2	3
dre-miR-144-5p	ENSDARG00000029911	-0.59116	9.30333e-05	0.00101786	casc3	cancer susceptibility candidate 3	403025	FALSE	miR-144	2	3
dre-miR-144-5p	ENSDARG00000073718	-0.588434	0.00010208	0.0010672	si:ch73-233k15.2	si:ch73-233k15.2	798813	FALSE	miR-144	2	3
dre-miR-144-5p	ENSDARG00000070162	-0.526592	0.000683168	0.00481006	stox2a	storkhead box 2a	571741	FALSE	miR-144	2	3
dre-miR-144-5p	ENSDARG00000002947	-0.447064	0.00489311	0.0228125	abcd3b	ATP-binding cassette, sub-family D (ALD), member 3b	100170781	FALSE	miR-144	2	3
dre-miR-144-5p	ENSDARG00000018111	-0.635256	1.83057e-05	0.000287066	kdm7aa	lysine (K)-specific demethylase 7Aa	321248	FALSE	miR-144	2	3
dre-miR-144-5p	ENSDARG00000070555	-0.576812	0.000150241	0.00143981	ldlrad4a	low density lipoprotein receptor class A domain containing 4a	562665	TRUE	miR-144	2	3
dre-miR-144-5p	ENSDARG00000052012	-0.421856	0.00833887	0.0341958	rtn4rl2a	reticulon 4 receptor-like 2 a	403307	FALSE	miR-144	2	3
dre-miR-144-5p	ENSDARG00000022689	-0.493897	0.00162519	0.00904339	itgb1b.2	integrin, beta 1b.2	405864	FALSE	miR-144	2	3
dre-miR-144-5p	ENSDARG00000086911	-0.653972	8.4827e-06	0.000182908	si:dkey-100n23.5	si:dkey-100n23.5	793886	FALSE	miR-144	2	3
dre-miR-144-5p	ENSDARG00000011023	-0.465896	0.00319939	0.0163531	pdlim3a	PDZ and LIM domain 3a	554148	FALSE	miR-144	2	3
dre-miR-144-5p	ENSDARG00000077726	-0.647239	1.12538e-05	0.000215699	nocta	nocturnin a	572044	FALSE	miR-144	2	3
dre-miR-144-5p	ENSDARG00000045608	-0.68828	1.79e-06	0.000102925	fam19a5b	family with sequence similarity 19 (chemokine (C-C motif)-like), member A5b	100536289	FALSE	miR-144	2	3
dre-miR-144-5p	ENSDARG00000009459	-0.715834	4.37045e-07	4.50107e-05	slc35e4	solute carrier family 35, member E4	550555	FALSE	miR-144	2	3
dre-miR-144-5p	ENSDARG00000060678	-0.458698	0.00377407	0.0183388	ndst2b	N-deacetylase/N-sulfotransferase (heparan glucosaminyl) 2b	798226	FALSE	miR-144	2	3
dre-miR-144-5p	ENSDARG00000032932	-0.597027	7.59716e-05	0.000936079	cnksr1	connector enhancer of kinase suppressor of Ras 1	402957	FALSE	miR-144	2	3
dre-miR-144-5p	ENSDARG00000074561	-0.59073	9.44101e-05	0.00101786	si:dkey-175a17.3	si:dkey-175a17.3	101886448	FALSE	miR-144	2	3
dre-miR-144-5p	ENSDARG00000004227	-0.677738	2.95075e-06	0.000113112	pde3a	phosphodiesterase 3A, cGMP-inhibited	567051	FALSE	miR-144	2	3
dre-miR-144-5p	ENSDARG00000016963	-0.462942	0.00342526	0.0171263	slc16a1a	solute carrier family 16 (monocarboxylate transporter), member 1a	100534752	FALSE	miR-144	2	3
dre-miR-144-5p	ENSDARG00000042840	-0.404795	0.0117053	0.0448702	eml1	echinoderm microtubule associated protein like 1	767643	FALSE	miR-144	2	3
dre-miR-144-5p	ENSDARG00000043646	-0.67051	4.10924e-06	0.000141769	slc6a8	solute carrier family 6 (neurotransmitter transporter), member 8	567544	FALSE	miR-144	2	3
dre-miR-144-5p	ENSDARG00000043283	-0.53937	0.000475199	0.00356399	prrg1	proline rich Gla (G-carboxyglutamic acid) 1	449775	FALSE	miR-144	2	3
dre-miR-144-5p	ENSDARG00000051970	-0.465576	0.00322321	0.0163531	smu1b	smu-1 suppressor of mec-8 and unc-52 homolog b (C. elegans)	570074	FALSE	miR-144	2	3
dre-miR-144-5p	ENSDARG00000069266	-0.4537	0.00422412	0.0199633	esrra	estrogen-related receptor alpha	405891	FALSE	miR-144	2	3
dre-miR-144-5p	ENSDARG00000038609	-0.417147	0.00917265	0.0367973	mpz	myelin protein zero	114417	FALSE	miR-144	2	3
dre-miR-144-5p	ENSDARG00000079393	-0.421352	0.00842504	0.0341958	tmprss15	transmembrane protease, serine 15	100148042	FALSE	miR-144	2	3
dre-miR-144-5p	ENSDARG00000089553	-0.626815	2.54762e-05	0.000382142	si:dkey-221l4.11	si:dkey-221l4.11	794676	FALSE	miR-144	2	3
dre-miR-144-5p	ENSDARG00000094708	-0.445547	0.00505838	0.0232685	sftpba	surfactant protein Ba	794185	FALSE	miR-144	2	3
dre-miR-144-5p	ENSDARG00000089724	-0.50798	0.00113071	0.00696596	cyldb	cylindromatosis (turban tumor syndrome), b	564158	FALSE	miR-144	2	3
dre-miR-144-5p	ENSDARG00000038306	-0.491625	0.00172066	0.0093623	tsc22d1	TSC22 domain family, member 1	335842	FALSE	miR-144	2	3
dre-miR-144-5p	ENSDARG00000011571	-0.52093	0.000798765	0.00540341	calcrlb	calcitonin receptor-like b	567131	FALSE	miR-144	2	3
dre-miR-144-5p	ENSDARG00000019686	-0.43372	0.00652039	0.0281192	fgl2b	fibrinogen-like 2b	100001116	FALSE	miR-144	2	3
dre-miR-144-5p	ENSDARG00000005800	-0.613283	4.2429e-05	0.00058552	ampd3a	adenosine monophosphate deaminase 3a	556578	FALSE	miR-144	2	5
dre-miR-144-5p	ENSDARG00000077300	-0.406059	0.0114214	0.044274	usp42	ubiquitin specific peptidase 42	327528	TRUE	miR-144	2	5
dre-miR-144-5p	ENSDARG00000007671	-0.50443	0.00124079	0.00751006	ghrb	growth hormone receptor b	560202	FALSE	miR-144	2	5
dre-miR-144-5p	ENSDARG00000057671	-0.512388	0.00100612	0.00654927	epas1b	endothelial PAS domain protein 1b	555192	FALSE	miR-144	2	5
dre-miR-144-5p	ENSDARG00000062271	-0.651806	9.2974e-06	0.000188683	slc25a15b	solute carrier family 25 (mitochondrial carrier; ornithine transporter) member 15b	565335	FALSE	miR-144	2	5
dre-miR-144-5p	ENSDARG00000036864	-0.500313	0.00138023	0.00807085	slc34a2b	solute carrier family 34 (type II sodium/phosphate cotransporter), member 2b	359838	FALSE	miR-144	2	5
dre-miR-144-5p	ENSDARG00000055412	-0.500756	0.00136459	0.00807085	mylk4b	myosin light chain kinase family, member 4b	449707	FALSE	miR-144	2	5
dre-miR-144-5p	ENSDARG00000042807	-0.620862	3.19795e-05	0.000459706	slc16a4	solute carrier family 16, member 4	567144	FALSE	miR-144	2	5
dre-miR-144-5p	ENSDARG00000061549	-0.712534	5.21863e-07	4.50107e-05	foxo1b	forkhead box O1 b	567969	FALSE	miR-144	2	5
dre-miR-144-5p	ENSDARG00000061665	-0.520191	0.00081506	0.00540761	hcn2b	hyperpolarization activated cyclic nucleotide-gated potassium channel 2b	557285	FALSE	miR-144	2	5
dre-miR-144-5p	ENSDARG00000030687	-0.462172	0.00348636	0.0171828	phka2	phosphorylase kinase, alpha 2 (liver)	556199	FALSE	miR-144	2	5
dre-miR-144-5p	ENSDARG00000018902	-0.414858	0.00960301	0.0380809	pes	pescadillo	30228	FALSE	miR-144	2	5
dre-miR-144-5p	ENSDARG00000070131	-0.592769	8.80416e-05	0.00101248	rpp25l	ribonuclease P/MRP 25 subunit-like	436813	FALSE	miR-144	2	5
dre-miR-144-5p	ENSDARG00000020176	-0.411231	0.0103202	0.0404597	zbtb22a	zinc finger and BTB domain containing 22a	566513	FALSE	miR-144	2	5
dre-miR-144-5p	ENSDARG00000015805	-0.453807	0.00421399	0.0199633	cgnl1	cingulin-like 1	553350	FALSE	miR-144	2	5
dre-miR-144-5p	ENSDARG00000091131	-0.431006	0.00690315	0.0294023	cry1bb	cryptochrome circadian clock 1bb	83780	FALSE	miR-144	2	5
dre-miR-144-3p	ENSDARG00000063307	-0.652695	8.95455e-06	0.000617864	sgsm2	small G protein signaling modulator 2	799094	FALSE	miR-144	2	3
dre-miR-144-3p	ENSDARG00000039486	-0.629092	2.33253e-05	0.0011496	bag3	BCL2-associated athanogene 3	445139	FALSE	miR-144	2	3
dre-miR-144-3p	ENSDARG00000003789	-0.618967	3.43451e-05	0.00116153	dennd5b	DENN/MADD domain containing 5B	323528	FALSE	miR-144	2	3
dre-miR-144-3p	ENSDARG00000068934	-0.44159	0.00551227	0.0292574	cyp1b1	cytochrome P450, family 1, subfamily B, polypeptide 1	100150054	FALSE	miR-144	2	3
dre-miR-144-3p	ENSDARG00000005368	-0.491096	0.0017436	0.0115681	mcamb	melanoma cell adhesion molecule b	338313	FALSE	miR-144	2	3
dre-miR-144-3p	ENSDARG00000032049	-0.478471	0.00237678	0.0154715	enah	enabled homolog (Drosophila)	541394	FALSE	miR-144	2	3
dre-miR-144-3p	ENSDARG00000013422	-0.669405	4.31913e-06	0.000434589	slc8a1a	solute carrier family 8 (sodium/calcium exchanger), member 1a	553489	FALSE	miR-144	2	3
dre-miR-144-3p	ENSDARG00000010784	-0.591264	9.2704e-05	0.00142688	ppp1r12a	protein phosphatase 1, regulatory subunit 12A	445393	FALSE	miR-144	2	3
dre-miR-144-3p	ENSDARG00000036252	-0.600657	6.68883e-05	0.00138545	rras2	related RAS viral (r-ras) oncogene homolog 2	550513	FALSE	miR-144	2	3
dre-miR-144-3p	ENSDARG00000007412	-0.565434	0.000216327	0.00257354	slc2a1b	solute carrier family 2 (facilitated glucose transporter), member 1b	100321338	FALSE	miR-144	2	3
dre-miR-144-3p	ENSDARG00000004078	-0.530519	0.000611978	0.00506042	acsl4a	acyl-CoA synthetase long-chain family member 4a	393622	FALSE	miR-144	2	3
dre-miR-144-3p	ENSDARG00000060457	-0.579836	0.00013606	0.00173854	pmp22b	peripheral myelin protein 22b	678607	FALSE	miR-144	2	3
dre-miR-144-3p	ENSDARG00000017741	-0.531752	0.000591038	0.00506042	g3bp1	GTPase activating protein (SH3 domain) binding protein 1	335512	FALSE	miR-144	2	3
dre-miR-144-3p	ENSDARG00000012625	-0.530397	0.000614083	0.00506042	prkag2a	protein kinase, AMP-activated, gamma 2 non-catalytic subunit a	570761	FALSE	miR-144	2	3
dre-miR-144-3p	ENSDARG00000010658	-0.454962	0.0041063	0.0228496	insig1	insulin induced gene 1	334189	FALSE	miR-144	2	3
dre-miR-144-3p	ENSDARG00000052331	-0.558329	0.000269819	0.00300283	abcf2b	ATP-binding cassette, sub-family F (GCN20), member 2b	100000576	FALSE	miR-144	2	3
dre-miR-144-3p	ENSDARG00000062341	-0.468193	0.00303285	0.0181005	wfs1a	Wolfram syndrome 1a (wolframin)	566876	FALSE	miR-144	2	3
dre-miR-144-3p	ENSDARG00000035883	-0.665959	5.03871e-06	0.000434589	nt5c1aa	5'-nucleotidase, cytosolic IAa	562627	FALSE	miR-144	2	3
dre-miR-144-3p	ENSDARG00000014804	-0.543312	0.000423608	0.00417557	cacna2d1a	calcium channel, voltage-dependent, alpha 2/delta subunit 1a	561434	FALSE	miR-144	2	3
dre-miR-144-3p	ENSDARG00000045886	-0.580042	0.000135137	0.00173854	slc38a2	solute carrier family 38, member 2	566537	FALSE	miR-144	2	3
dre-miR-144-3p	ENSDARG00000062082	-0.546397	0.000386792	0.0039248	hipk3b	homeodomain interacting protein kinase 3b	569156	FALSE	miR-144	2	3
dre-miR-144-3p	ENSDARG00000033901	-0.600303	6.77289e-05	0.00138545	msi2a	musashi RNA-binding protein 2a	100002680	FALSE	miR-144	2	3
dre-miR-144-3p	ENSDARG00000068461	-0.54144	0.000447441	0.00428798	zgc:162939	zgc:162939	560737	FALSE	miR-144	2	3
dre-miR-144-3p	ENSDARG00000055493	-0.547981	0.000369022	0.00385796	hic1	hypermethylated in cancer 1	436585	FALSE	miR-144	2	3
dre-miR-144-3p	ENSDARG00000055429	-0.621648	3.10418e-05	0.00116153	kat6b	K(lysine) acetyltransferase 6B	568932	FALSE	miR-144	2	3
dre-miR-144-3p	ENSDARG00000088087	-0.605892	5.55147e-05	0.00138545	kdm6ba	lysine (K)-specific demethylase 6B, a	556678	FALSE	miR-144	2	3
dre-miR-144-3p	ENSDARG00000052881	-0.599879	6.87492e-05	0.00138545	dnajb5	DnaJ (Hsp40) homolog, subfamily B, member 5	569466	FALSE	miR-144	2	3
dre-miR-144-3p	ENSDARG00000032072	-0.601485	6.49596e-05	0.00138545	cdk16	cyclin-dependent kinase 16	559750	FALSE	miR-144	2	3
dre-miR-144-3p	ENSDARG00000076017	-0.470215	0.00289252	0.0181005	tmem69	transmembrane protein 69	557512	FALSE	miR-144	2	3
dre-miR-144-3p	ENSDARG00000036005	-0.512063	0.00101485	0.00729425	pitpnb	phosphatidylinositol transfer protein, beta	393894	FALSE	miR-144	2	3
dre-miR-144-3p	ENSDARG00000010400	-0.594018	8.43316e-05	0.00138545	lrrfip2	leucine rich repeat (in FLII) interacting protein 2	335838	FALSE	miR-144	2	3
dre-miR-144-3p	ENSDARG00000024276	-0.570561	0.000183858	0.00226539	pcbp4	poly(rC) binding protein 4	406391	FALSE	miR-144	2	3
dre-miR-144-3p	ENSDARG00000068572	-0.590509	9.51251e-05	0.00142688	slc16a1b	solute carrier family 16 (monocarboxylate transporter), member 1b	368274	FALSE	miR-144	2	3
dre-miR-144-3p	ENSDARG00000078195	-0.455211	0.00408332	0.0228496	fhit	fragile histidine triad gene	393713	FALSE	miR-144	2	3
dre-miR-144-3p	ENSDARG00000031888	-0.595105	8.12224e-05	0.00138545	mapk8a	mitogen-activated protein kinase 8a	562720	FALSE	miR-144	2	3
dre-miR-144-3p	ENSDARG00000063649	-0.518628	0.00085053	0.00661286	tead3b	TEA domain family member 3 b	794293	FALSE	miR-144	2	3
dre-miR-144-3p	ENSDARG00000052468	-0.471112	0.00283214	0.0180942	si:dkeyp-80c12.7	si:dkeyp-80c12.7	557882	FALSE	miR-144	2	3
dre-miR-144-3p	ENSDARG00000043410	-0.616551	3.75934e-05	0.00116153	xkr6b	XK, Kell blood group complex subunit-related family, member 6b	792104	FALSE	miR-144	2	3
dre-miR-144-3p	ENSDARG00000063003	-0.594431	8.31373e-05	0.00138545	alkbh5	alkB homolog 5, RNA demethylase	570158	FALSE	miR-144	2	3
dre-miR-144-3p	ENSDARG00000019728	-0.552932	0.000318092	0.00342943	bmpr1aa	bone morphogenetic protein receptor, type IAa	58145	FALSE	miR-144	2	3
dre-miR-144-3p	ENSDARG00000035909	-0.517346	0.000880613	0.00661286	mfsd2ab	major facilitator superfamily domain containing 2ab	445176	FALSE	miR-144	2	3
dre-miR-144-3p	ENSDARG00000060854	-0.493828	0.00162802	0.0110131	kctd3	potassium channel tetramerization domain containing 3	569113	FALSE	miR-144	2	3
dre-miR-144-3p	ENSDARG00000009299	-0.61461	4.04012e-05	0.00116153	dusp8a	dual specificity phosphatase 8a	393854	FALSE	miR-144	2	3
dre-miR-144-3p	ENSDARG00000070213	-0.468642	0.00300115	0.0181005	etnk2	ethanolamine kinase 2	555330	FALSE	miR-144	2	3
dre-miR-144-3p	ENSDARG00000029911	-0.637101	1.70079e-05	0.000977956	casc3	cancer susceptibility candidate 3	403025	FALSE	miR-144	2	3
dre-miR-144-3p	ENSDARG00000073718	-0.497921	0.00146748	0.0101818	si:ch73-233k15.2	si:ch73-233k15.2	798813	FALSE	miR-144	2	3
dre-miR-144-3p	ENSDARG00000070162	-0.514717	0.000945305	0.00693894	stox2a	storkhead box 2a	571741	FALSE	miR-144	2	3
dre-miR-144-3p	ENSDARG00000002947	-0.536154	0.000521371	0.0047335	abcd3b	ATP-binding cassette, sub-family D (ALD), member 3b	100170781	FALSE	miR-144	2	3
dre-miR-144-3p	ENSDARG00000070555	-0.685446	2.0516e-06	0.000389338	ldlrad4a	low density lipoprotein receptor class A domain containing 4a	562665	TRUE	miR-144	2	3
dre-miR-144-3p	ENSDARG00000022689	-0.417666	0.00907735	0.0428998	itgb1b.2	integrin, beta 1b.2	405864	FALSE	miR-144	2	3
dre-miR-144-3p	ENSDARG00000086911	-0.433422	0.0065615	0.0342988	si:dkey-100n23.5	si:dkey-100n23.5	793886	FALSE	miR-144	2	3
dre-miR-144-3p	ENSDARG00000077726	-0.537492	0.000501687	0.00467789	nocta	nocturnin a	572044	FALSE	miR-144	2	3
dre-miR-144-3p	ENSDARG00000045608	-0.683444	2.25703e-06	0.000389338	fam19a5b	family with sequence similarity 19 (chemokine (C-C motif)-like), member A5b	100536289	FALSE	miR-144	2	3
dre-miR-144-3p	ENSDARG00000009459	-0.56067	0.000251013	0.00288665	slc35e4	solute carrier family 35, member E4	550555	FALSE	miR-144	2	3
dre-miR-144-3p	ENSDARG00000060678	-0.520275	0.000813189	0.00652443	ndst2b	N-deacetylase/N-sulfotransferase (heparan glucosaminyl) 2b	798226	FALSE	miR-144	2	3
dre-miR-144-3p	ENSDARG00000032932	-0.40917	0.0107477	0.0494396	cnksr1	connector enhancer of kinase suppressor of Ras 1	402957	FALSE	miR-144	2	3
dre-miR-144-3p	ENSDARG00000074561	-0.584134	0.000117977	0.00169591	si:dkey-175a17.3	si:dkey-175a17.3	101886448	FALSE	miR-144	2	3
dre-miR-144-3p	ENSDARG00000004227	-0.62555	2.67474e-05	0.00115348	pde3a	phosphodiesterase 3A, cGMP-inhibited	567051	FALSE	miR-144	2	3
dre-miR-144-3p	ENSDARG00000016963	-0.449628	0.00462451	0.0251797	slc16a1a	solute carrier family 16 (monocarboxylate transporter), member 1a	100534752	FALSE	miR-144	2	3
dre-miR-144-3p	ENSDARG00000090408	-0.46805	0.00304298	0.0181005	si:ch73-383l1.1	si:ch73-383l1.1	101885162	FALSE	miR-144	2	3
dre-miR-144-3p	ENSDARG00000042840	-0.421026	0.00848098	0.040638	eml1	echinoderm microtubule associated protein like 1	767643	FALSE	miR-144	2	3
dre-miR-144-3p	ENSDARG00000043646	-0.595304	8.06626e-05	0.00138545	slc6a8	solute carrier family 6 (neurotransmitter transporter), member 8	567544	FALSE	miR-144	2	3
dre-miR-144-3p	ENSDARG00000069440	-0.449175	0.00467102	0.0251797	dachd	dachshund d	791191	FALSE	miR-144	2	3
dre-miR-144-3p	ENSDARG00000043283	-0.456406	0.00397496	0.0228496	prrg1	proline rich Gla (G-carboxyglutamic acid) 1	449775	FALSE	miR-144	2	3
dre-miR-144-3p	ENSDARG00000069266	-0.530284	0.000616052	0.00506042	esrra	estrogen-related receptor alpha	405891	FALSE	miR-144	2	3
dre-miR-144-3p	ENSDARG00000038609	-0.424584	0.00788629	0.039021	mpz	myelin protein zero	114417	FALSE	miR-144	2	3
dre-miR-144-3p	ENSDARG00000079393	-0.424393	0.00791731	0.039021	tmprss15	transmembrane protease, serine 15	100148042	FALSE	miR-144	2	3
dre-miR-144-3p	ENSDARG00000038306	-0.581875	0.000127188	0.00173854	tsc22d1	TSC22 domain family, member 1	335842	FALSE	miR-144	2	3
dre-miR-144-3p	ENSDARG00000019686	-0.497704	0.00147563	0.0101818	fgl2b	fibrinogen-like 2b	100001116	FALSE	miR-144	2	3
dre-miR-144-3p	ENSDARG00000062271	-0.411321	0.0103018	0.0480285	slc25a15b	solute carrier family 25 (mitochondrial carrier; ornithine transporter) member 15b	565335	FALSE	miR-144	2	5
dre-miR-144-3p	ENSDARG00000036864	-0.46025	0.00364306	0.0213027	slc34a2b	solute carrier family 34 (type II sodium/phosphate cotransporter), member 2b	359838	FALSE	miR-144	2	5
dre-miR-144-3p	ENSDARG00000055412	-0.431822	0.00678611	0.0349434	mylk4b	myosin light chain kinase family, member 4b	449707	FALSE	miR-144	2	5
dre-miR-144-3p	ENSDARG00000042807	-0.430828	0.00692882	0.0351536	slc16a4	solute carrier family 16, member 4	567144	FALSE	miR-144	2	5
dre-miR-144-3p	ENSDARG00000061549	-0.5173	0.000881714	0.00661286	foxo1b	forkhead box O1 b	567969	FALSE	miR-144	2	5
dre-miR-144-3p	ENSDARG00000070131	-0.421575	0.00838685	0.040638	rpp25l	ribonuclease P/MRP 25 subunit-like	436813	FALSE	miR-144	2	5
dre-miR-145-5p	ENSDARG00000053362	-0.564928	0.000219795	0.0424204	cilp	cartilage intermediate layer protein, nucleotide pyrophosphohydrolase	553329	FALSE	miR-145	2	4
dre-miR-145-3p	ENSDARG00000017431	-0.589685	9.78363e-05	0.00944121	fam63b	family with sequence similarity 63, member B	570359	FALSE	miR-145	2	1
dre-miR-145-3p	ENSDARG00000044142	-0.495489	0.0015611	0.0430417	acss1	acyl-CoA synthetase short-chain family member 1	541435	FALSE	miR-145	2	1
dre-miR-145-3p	ENSDARG00000045936	-0.544291	0.000411593	0.0198594	pax6b	paired box 6b	60639	FALSE	miR-145	2	1
dre-miR-145-3p	ENSDARG00000087994	-0.53169	0.000592078	0.0228542	si:ch211-114c17.1	si:ch211-114c17.1	100334796	FALSE	miR-145	2	1
dre-miR-145-3p	ENSDARG00000034443	-0.566416	0.000209732	0.0134928	mpped2	metallophosphoesterase domain containing 2b	336959	FALSE	miR-145	2	1
dre-miR-145-3p	ENSDARG00000074231	-0.521247	0.000791853	0.0254713	LOC100535100	Na(+)/H(+) exchange regulatory cofactor NHE-RF2-like	100535100	FALSE	miR-145	2	1
dre-miR-145-3p	ENSDARG00000078250	-0.769404	1.65677e-08	3.19757e-06	zgc:194398	zgc:194398	100189615	FALSE	miR-145	2	4
dre-miR-146a	ENSDARG00000087186	-0.488431	0.00186326	0.0139028	si:ch211-232b12.5	si:ch211-232b12.5	378868	FALSE	miR-146	2	3
dre-miR-146a	ENSDARG00000078598	-0.467242	0.00310082	0.0214843	si:ch1073-184j22.2	si:ch1073-184j22.2	100005114	FALSE	miR-146	2	3
dre-miR-146a	ENSDARG00000034409	-0.449999	0.00458666	0.024717	pik3r3b	phosphoinositide-3-kinase, regulatory subunit 3b (gamma)	100000252	FALSE	miR-146	2	3
dre-miR-146a	ENSDARG00000008398	-0.630338	2.22197e-05	0.00074579	cacna1c	calcium channel, voltage-dependent, L type, alpha 1C subunit	170581	FALSE	miR-146	2	3
dre-miR-146a	ENSDARG00000062082	-0.721293	3.24124e-07	3.144e-05	hipk3b	homeodomain interacting protein kinase 3b	569156	FALSE	miR-146	2	3
dre-miR-146a	ENSDARG00000025299	-0.441235	0.00555468	0.0269402	tspan9a	tetraspanin 9a	555341	FALSE	miR-146	2	3
dre-miR-146a	ENSDARG00000062469	-0.601658	6.45626e-05	0.00125251	hipk3a	homeodomain interacting protein kinase 3a	564413	FALSE	miR-146	2	3
dre-miR-146a	ENSDARG00000022045	-0.430758	0.00693904	0.0320518	map1ab	microtubule-associated protein 1Ab	797545	FALSE	miR-146	2	3
dre-miR-146a	ENSDARG00000019160	-0.62938	2.30657e-05	0.00074579	sh3bp5la	SH3-binding domain protein 5-like, a	406439	FALSE	miR-146	2	3
dre-miR-146a	ENSDARG00000001498	-0.45709	0.00391407	0.0223332	skap1	src kinase associated phosphoprotein 1	563784	FALSE	miR-146	2	3
dre-miR-146a	ENSDARG00000067950	-0.46006	0.0036589	0.0221821	zcchc2	zinc finger, CCHC domain containing 2	564789	FALSE	miR-146	2	3
dre-miR-146a	ENSDARG00000059897	-0.44527	0.00508902	0.0259808	ntrk2a	neurotrophic tyrosine kinase, receptor, type 2a	65090	FALSE	miR-146	2	4
dre-miR-146a	ENSDARG00000007671	-0.499345	0.00141499	0.0124776	ghrb	growth hormone receptor b	560202	FALSE	miR-146	2	5
dre-miR-146a	ENSDARG00000074688	-0.461847	0.00351244	0.0221821	fbrs	fibrosin	100535921	FALSE	miR-146	2	5
dre-miR-146a	ENSDARG00000020594	-0.511511	0.00102988	0.00998982	txlnba	taxilin beta a	563018	FALSE	miR-146	2	5
dre-miR-146a	ENSDARG00000055223	-0.580743	0.000132045	0.00213473	ablim2	actin binding LIM protein family, member 2	568454	FALSE	miR-146	2	5
dre-miR-146a	ENSDARG00000001975	-0.538616	0.000485684	0.00588891	hsd11b2	hydroxysteroid (11-beta) dehydrogenase 2	334098	FALSE	miR-146	2	5
dre-miR-146a	ENSDARG00000040059	-0.546641	0.000384	0.00532114	gbp	glycogen synthase kinase binding protein	30719	FALSE	miR-146	2	5
dre-miR-146a	ENSDARG00000015164	-0.519709	0.000825852	0.00890085	mknk2b	MAP kinase interacting serine/threonine kinase 2b	373121	FALSE	miR-146	2	5
dre-miR-146a	ENSDARG00000018961	-0.488564	0.00185712	0.0139028	gtpbp4	GTP binding protein 4	334050	FALSE	miR-146	2	5
dre-miR-146a	ENSDARG00000029114	-0.620333	3.26239e-05	0.000791129	si:dkey-40m6.8	si:dkey-40m6.8	562728	FALSE	miR-146	2	5
dre-miR-146b	ENSDARG00000087186	-0.525582	0.000702625	0.00600425	si:ch211-232b12.5	si:ch211-232b12.5	378868	FALSE	miR-146	2	3
dre-miR-146b	ENSDARG00000078598	-0.532594	0.000577098	0.00542472	si:ch1073-184j22.2	si:ch1073-184j22.2	100005114	FALSE	miR-146	2	3
dre-miR-146b	ENSDARG00000034409	-0.55689	0.000281999	0.00331349	pik3r3b	phosphoinositide-3-kinase, regulatory subunit 3b (gamma)	100000252	FALSE	miR-146	2	3
dre-miR-146b	ENSDARG00000008398	-0.705428	7.58371e-07	2.37623e-05	cacna1c	calcium channel, voltage-dependent, L type, alpha 1C subunit	170581	FALSE	miR-146	2	3
dre-miR-146b	ENSDARG00000008433	-0.494682	0.00159331	0.0093607	unc45b	unc-45 myosin chaperone B	266640	FALSE	miR-146	2	3
dre-miR-146b	ENSDARG00000062082	-0.721053	3.28463e-07	1.54378e-05	hipk3b	homeodomain interacting protein kinase 3b	569156	FALSE	miR-146	2	3
dre-miR-146b	ENSDARG00000062469	-0.783991	5.82281e-09	5.47344e-07	hipk3a	homeodomain interacting protein kinase 3a	564413	FALSE	miR-146	2	3
dre-miR-146b	ENSDARG00000022045	-0.652045	9.20393e-06	0.000144195	map1ab	microtubule-associated protein 1Ab	797545	FALSE	miR-146	2	3
dre-miR-146b	ENSDARG00000019160	-0.538223	0.00049122	0.00513052	sh3bp5la	SH3-binding domain protein 5-like, a	406439	FALSE	miR-146	2	3
dre-miR-146b	ENSDARG00000067950	-0.483086	0.00212521	0.0117511	zcchc2	zinc finger, CCHC domain containing 2	564789	FALSE	miR-146	2	3
dre-miR-146b	ENSDARG00000087745	-0.509722	0.00107992	0.00725091	lrrc38b	leucine rich repeat containing 38b	799882	FALSE	miR-146	2	3
dre-miR-146b	ENSDARG00000055722	-0.461864	0.00351106	0.0183355	bco2a	beta-carotene oxygenase 2a	793849	FALSE	miR-146	2	4
dre-miR-146b	ENSDARG00000007671	-0.499695	0.00140233	0.0087879	ghrb	growth hormone receptor b	560202	FALSE	miR-146	2	5
dre-miR-146b	ENSDARG00000074688	-0.511614	0.00102706	0.00725091	fbrs	fibrosin	100535921	FALSE	miR-146	2	5
dre-miR-146b	ENSDARG00000055223	-0.665504	5.14136e-06	9.66575e-05	ablim2	actin binding LIM protein family, member 2	568454	FALSE	miR-146	2	5
dre-miR-146b	ENSDARG00000001975	-0.563243	0.0002317	0.0031114	hsd11b2	hydroxysteroid (11-beta) dehydrogenase 2	334098	FALSE	miR-146	2	5
dre-miR-146b	ENSDARG00000040059	-0.432463	0.00669532	0.0331242	gbp	glycogen synthase kinase binding protein	30719	FALSE	miR-146	2	5
dre-miR-146b	ENSDARG00000015164	-0.51334	0.000980864	0.00725091	mknk2b	MAP kinase interacting serine/threonine kinase 2b	373121	FALSE	miR-146	2	5
dre-miR-146b	ENSDARG00000029114	-0.680344	2.61272e-06	6.13989e-05	si:dkey-40m6.8	si:dkey-40m6.8	562728	FALSE	miR-146	2	5
dre-miR-148	ENSDARG00000055439	-0.471134	0.00283067	0.0240607	adamtsl7	ADAMTS-like 7	556634	FALSE	miR-148/152	2	1
dre-miR-148	ENSDARG00000055901	-0.562056	0.000240442	0.00694673	steap4	STEAP family member 4	550429	FALSE	miR-148/152	2	1
dre-miR-148	ENSDARG00000071065	-0.593272	8.65298e-05	0.00464782	g6pd	glucose-6-phosphate dehydrogenase	570579	FALSE	miR-148/152	2	1
dre-miR-148	ENSDARG00000037409	-0.664268	5.43039e-06	0.00146207	tmem144a	transmembrane protein 144a	445495	FALSE	miR-148/152	2	1
dre-miR-148	ENSDARG00000077950	-0.459905	0.00367182	0.0300958	tor1	torsin family 1	565062	FALSE	miR-148/152	2	1
dre-miR-148	ENSDARG00000076058	-0.521667	0.000782786	0.00945523	gba	glucosidase, beta, acid	559072	FALSE	miR-148/152	2	1
dre-miR-148	ENSDARG00000061553	-0.484302	0.00206295	0.0185666	tmem246	transmembrane protein 246	768199	FALSE	miR-148/152	2	1
dre-miR-148	ENSDARG00000062517	-0.513886	0.000966615	0.0104618	si:ch211-107n13.1	si:ch211-107n13.1	798535	FALSE	miR-148/152	2	1
dre-miR-148	ENSDARG00000071004	-0.51823	0.000859766	0.0101188	abhd12	abhydrolase domain containing 12	767657	FALSE	miR-148/152	2	1
dre-miR-148	ENSDARG00000040911	-0.432863	0.00663933	0.0461735	meox2a	mesenchyme homeobox 2a	556898	TRUE	miR-148/152	2	1
dre-miR-148	ENSDARG00000063525	-0.523907	0.000735981	0.00945523	adpgk	ADP-dependent glucokinase	557919	FALSE	miR-148/152	2	2
dre-miR-148	ENSDARG00000015946	-0.511748	0.00102341	0.0106761	slc44a1a	solute carrier family 44 (choline transporter), member 1a	100333377	FALSE	miR-148/152	2	2
dre-miR-148	ENSDARG00000038882	-0.547858	0.000370373	0.00782418	smc4	structural maintenance of chromosomes 4	192332	FALSE	miR-148/152	2	2
dre-miR-148	ENSDARG00000087508	-0.557798	0.000274257	0.00740493	si:ch211-39i22.1	si:ch211-39i22.1	100333059	FALSE	miR-148/152	2	2
dre-miR-148	ENSDARG00000054906	-0.544439	0.000409811	0.00782418	ier5l	immediate early response 5-like	326935	FALSE	miR-148/152	2	2
dre-miR-148	ENSDARG00000038467	-0.475326	0.00256287	0.0226223	igsf8	immunoglobulin superfamily, member 8	404631	FALSE	miR-148/152	2	2
dre-miR-148	ENSDARG00000070463	-0.429393	0.00713952	0.0481917	e2f3	E2F transcription factor 3	791146	TRUE	miR-148/152	2	2
dre-miR-148	ENSDARG00000009014	-0.430143	0.00702877	0.0481523	col11a1b	collagen, type XI, alpha 1b	555202	FALSE	miR-148/152	2	2
dre-miR-148	ENSDARG00000087529	-0.513369	0.000980083	0.0104618	zgc:85936	zgc:85936	406563	FALSE	miR-148/152	2	2
dre-miR-148	ENSDARG00000042876	-0.602663	6.23029e-05	0.0045041	abracl	ABRA C-terminal like	336650	FALSE	miR-148/152	2	2
dre-miR-148	ENSDARG00000026224	-0.591763	9.11338e-05	0.00464782	fanci	Fanconi anemia, complementation group I	324185	FALSE	miR-148/152	2	2
dre-miR-148	ENSDARG00000016505	-0.454334	0.00416457	0.032399	apbb1ip	amyloid beta (A4) precursor protein-binding, family B, member 1 interacting protein	393607	FALSE	miR-148/152	2	2
dre-miR-148	ENSDARG00000074776	-0.540087	0.000465418	0.0079121	tmem154	transmembrane protein 154	323681	FALSE	miR-148/152	2	2
dre-miR-148	ENSDARG00000040295	-0.427587	0.00741259	0.0493098	apoeb	apolipoprotein Eb	30314	FALSE	miR-148/152	2	2
dre-miR-148	ENSDARG00000017744	-0.534083	0.000553179	0.00846363	smc2	structural maintenance of chromosomes 2	321452	FALSE	miR-148/152	2	2
dre-miR-148	ENSDARG00000055133	-0.534087	0.000553103	0.00846363	cenpf	centromere protein F	497403	FALSE	miR-148/152	2	2
dre-miR-148	ENSDARG00000075954	-0.578472	0.0001423	0.0057682	serpinh1a	serpin peptidase inhibitor, clade H (heat shock protein 47), member 1a	555328	FALSE	miR-148/152	2	2
dre-miR-148	ENSDARG00000062152	-0.628967	2.34392e-05	0.00268965	chaf1a	chromatin assembly factor 1, subunit A (p150)	563212	FALSE	miR-148/152	2	2
dre-miR-148	ENSDARG00000036415	-0.487731	0.00189587	0.0177593	glb1	galactosidase, beta 1	548343	FALSE	miR-148/152	2	2
dre-miR-148	ENSDARG00000057698	-0.52256	0.000763822	0.00945523	ctsd	cathepsin D	65225	FALSE	miR-148/152	2	2
dre-miR-148	ENSDARG00000021086	-0.544376	0.000410575	0.00782418	znf367	zinc finger protein 367	550421	FALSE	miR-148/152	2	2
dre-miR-148	ENSDARG00000034817	-0.543108	0.000426154	0.00782418	asah1b	N-acylsphingosine amidohydrolase (acid ceramidase) 1b	393549	FALSE	miR-148/152	2	2
dre-miR-148	ENSDARG00000034368	-0.455114	0.00409223	0.0323851	hexb	hexosaminidase B (beta polypeptide)	323613	FALSE	miR-148/152	2	2
dre-miR-148	ENSDARG00000019507	-0.514358	0.000954475	0.0104618	mcm5	minichromosome maintenance complex component 5	286747	FALSE	miR-148/152	2	2
dre-miR-148	ENSDARG00000018432	-0.599903	6.869e-05	0.0045041	m6pr	mannose-6-phosphate receptor (cation dependent)	406486	FALSE	miR-148/152	2	2
dre-miR-148	ENSDARG00000091699	-0.492027	0.00170342	0.016289	capn2a	calpain 2, (m/II) large subunit a	541374	FALSE	miR-148/152	2	2
dre-miR-148	ENSDARG00000018165	-0.440044	0.00569898	0.0415212	depdc1a	DEP domain containing 1a	100003959	FALSE	miR-148/152	2	2
dre-miR-148	ENSDARG00000063711	-0.505573	0.00120438	0.0122847	trim3a	tripartite motif containing 3a	562489	FALSE	miR-148/152	2	2
dre-miR-148	ENSDARG00000008022	-0.656865	7.49625e-06	0.00146207	kif18a	kinesin family member 18A	393209	FALSE	miR-148/152	2	2
dre-miR-148	ENSDARG00000016470	-0.484549	0.00205046	0.0185666	anxa5b	annexin A5b	337132	FALSE	miR-148/152	2	2
dre-miR-148	ENSDARG00000088560	-0.554963	0.000299086	0.0076267	tmem104	transmembrane protein 104	565387	FALSE	miR-148/152	2	2
dre-miR-148	ENSDARG00000053468	-0.529832	0.000623924	0.00894941	adam10a	ADAM metallopeptidase domain 10a	566044	TRUE	miR-148/152	2	2
dre-miR-148	ENSDARG00000033604	-0.514777	0.000943797	0.0104618	lrpap1	low density lipoprotein receptor-related protein associated protein 1	333939	FALSE	miR-148/152	2	2
dre-miR-148	ENSDARG00000070651	-0.444929	0.00512703	0.0379565	prkcdb	protein kinase C, delta b	100150844	FALSE	miR-148/152	2	2
dre-miR-148	ENSDARG00000055945	-0.530244	0.000616735	0.00894941	asph	aspartate beta-hydroxylase	323659	FALSE	miR-148/152	2	2
dre-miR-148	ENSDARG00000028295	-0.526712	0.000680876	0.00945523	mkrn4	makorin, ring finger protein, 4	559882	FALSE	miR-148/152	2	2
dre-miR-148	ENSDARG00000058062	-0.494507	0.00160034	0.0156289	magt1	magnesium transporter 1	324944	FALSE	miR-148/152	2	2
dre-miR-148	ENSDARG00000031715	-0.453125	0.00427873	0.0327323	lyn	LYN proto-oncogene, Src family tyrosine kinase	447804	FALSE	miR-148/152	2	2
dre-miR-148	ENSDARG00000042793	-0.561828	0.000242152	0.00694673	tpp1	tripeptidyl peptidase I	798347	FALSE	miR-148/152	2	2
dre-miR-148	ENSDARG00000038133	-0.54506	0.000402377	0.00782418	zgc:113411	zgc:113411	550611	FALSE	miR-148/152	2	2
dre-miR-148	ENSDARG00000077465	-0.472302	0.00275372	0.0238483	sorcs2	sortilin-related VPS10 domain containing receptor 2	100330371	FALSE	miR-148/152	2	2
dre-miR-148	ENSDARG00000077777	-0.470015	0.00290614	0.0242531	tmsb4x	thymosin, beta 4 x	793949	TRUE	miR-148/152	2	2
dre-miR-148	ENSDARG00000037318	-0.524806	0.000717907	0.00945523	ddost	dolichyl-diphosphooligosaccharide--protein glycosyltransferase subunit (non-catalytic)	406408	FALSE	miR-148/152	2	2
dre-miR-148	ENSDARG00000013598	-0.497759	0.00147355	0.0147034	tnfb	tumor necrosis factor b (TNF superfamily, member 2)	554167	FALSE	miR-148/152	2	2
dre-miR-148	ENSDARG00000055504	-0.565036	0.000219045	0.00694673	si:ch211-212k18.7	si:ch211-212k18.7	100000085	FALSE	miR-148/152	2	2
dre-miR-148	ENSDARG00000051854	-0.651154	9.55598e-06	0.00146207	cdt1	chromatin licensing and DNA replication factor 1	566787	FALSE	miR-148/152	2	2
dre-miR-148	ENSDARG00000076716	-0.600772	6.66186e-05	0.0045041	palb2	partner and localizer of BRCA2	558923	FALSE	miR-148/152	2	2
dre-miR-148	ENSDARG00000026052	-0.438612	0.00587672	0.0417739	ccdc3a	coiled-coil domain containing 3a	560952	FALSE	miR-148/152	2	2
dre-miR-148	ENSDARG00000020956	-0.576698	0.000150803	0.0057682	pck2	phosphoenolpyruvate carboxykinase 2 (mitochondrial)	406473	FALSE	miR-148/152	2	2
dre-miR-148	ENSDARG00000057787	-0.44786	0.00480836	0.0361809	itgae.2	integrin, alpha E, tandem duplicate 2	100536705	FALSE	miR-148/152	2	2
dre-miR-148	ENSDARG00000068870	-0.54392	0.000416114	0.00782418	fance	Fanconi anemia, complementation group E	565685	FALSE	miR-148/152	2	2
dre-miR-148	ENSDARG00000077323	-0.438303	0.00591569	0.0417739	thap4	THAP domain containing 4	567037	FALSE	miR-148/152	2	2
dre-miR-148	ENSDARG00000002401	-0.547385	0.000375613	0.00782418	gale	UDP-galactose-4-epimerase	678540	FALSE	miR-148/152	2	2
dre-miR-148	ENSDARG00000017813	-0.570967	0.000181485	0.00640783	pigs	phosphatidylinositol glycan anchor biosynthesis, class S	767675	FALSE	miR-148/152	2	2
dre-miR-148	ENSDARG00000029795	-0.54044	0.000460664	0.0079121	fam213b	family with sequence similarity 213, member B	406605	FALSE	miR-148/152	2	2
dre-miR-148	ENSDARG00000014499	-0.522142	0.000772651	0.00945523	nutf2l	nuclear transport factor 2, like	445204	FALSE	miR-148/152	2	2
dre-miR-148	ENSDARG00000053583	-0.582084	0.000126311	0.0057682	cers6	ceramide synthase 6	564867	FALSE	miR-148/152	2	2
dre-miR-148	ENSDARG00000062009	-0.45885	0.00376104	0.0302863	gpr18	G protein-coupled receptor 18	556711	FALSE	miR-148/152	2	2
dre-miR-148	ENSDARG00000055136	-0.535289	0.000534446	0.00846363	si:dkey-101k6.5	si:dkey-101k6.5	560446	FALSE	miR-148/152	2	2
dre-miR-152	ENSDARG00000055439	-0.430297	0.00700623	0.0421727	adamtsl7	ADAMTS-like 7	556634	FALSE	miR-148/152	2	1
dre-miR-152	ENSDARG00000055901	-0.496626	0.00151669	0.014266	steap4	STEAP family member 4	550429	FALSE	miR-148/152	2	1
dre-miR-152	ENSDARG00000071065	-0.5334	0.000564036	0.00775137	g6pd	glucose-6-phosphate dehydrogenase	570579	FALSE	miR-148/152	2	1
dre-miR-152	ENSDARG00000037409	-0.587501	0.000105356	0.00368714	tmem144a	transmembrane protein 144a	445495	FALSE	miR-148/152	2	1
dre-miR-152	ENSDARG00000076058	-0.468988	0.00297699	0.0229228	gba	glucosidase, beta, acid	559072	FALSE	miR-148/152	2	1
dre-miR-152	ENSDARG00000062517	-0.464898	0.00327419	0.024798	si:ch211-107n13.1	si:ch211-107n13.1	798535	FALSE	miR-148/152	2	1
dre-miR-152	ENSDARG00000071004	-0.441294	0.00554756	0.0366139	abhd12	abhydrolase domain containing 12	767657	FALSE	miR-148/152	2	1
dre-miR-152	ENSDARG00000040911	-0.431624	0.00681428	0.0419759	meox2a	mesenchyme homeobox 2a	556898	TRUE	miR-148/152	2	1
dre-miR-152	ENSDARG00000063525	-0.497545	0.00148161	0.0142605	adpgk	ADP-dependent glucokinase	557919	FALSE	miR-148/152	2	2
dre-miR-152	ENSDARG00000074244	-0.448984	0.00469075	0.0322803	arhgef10lb	Rho guanine nucleotide exchange factor (GEF) 10-like b	567649	FALSE	miR-148/152	2	2
[truncated: 661 more rows]
