# Supplementary material for: Delineating the Dynamic Transcriptome Response of mRNA and microRNA during Zebrafish Heart Regeneration
Source: Biomolecules. 2018 Dec 28;9(1):11. doi: 10.3390/biom9010011 (PMC6359357; doi:10.3390/biom9010011)
Supplement: Supplementary file 1 [file biomolecules-09-00011-s001.zip › Table S2.xls]

## Sheet: UP early response
Term	Count	Size	p-value	adj.P.Val	odds ratio	Entrez	Symbol
GO:0022402 cell cycle process	137	354	2.48839e-21	6.93016e-18	3.14945	100000219|100005291|100007502|100037341|100073331|100307076|100307086|100329274|100333062|100333714|101882738|107966129|171094|192295|192314|192317|195818|259194|30188|30222|30627|30637|30712|317763|323197|324185|325449|326866|327322|327368|334315|336439|336998|352907|368390|368424|368856|393110|393162|393203|393209|393280|393349|393554|393574|393907|405878|406487|406563|406695|406747|406839|4076…	si: dkey-225f5.4|ercc6l|kif20bb|zgc:162895|birc7|bub1|pttg1|si:ch73-100l22.3|wdr81|klhl22|si:ch73-190f16.2|tpx2|nek8|ccna2|dtl|stil|kif11|prc1a|ccne1|ccnd1|kif23|mdm2|snap25a|ttk|racgap1|fanci|kif20a|actr8|ercc4|rgs14a|orc3|zwilch|chek2|tmpoa|plk4|snx9a|cenpn|zw10|chek1|prc1b|kif18a|nuf2|mis12|trip13|cep63|cdc23|fbxl15|rad51|zgc:85936|cdc45|sass6|mus81|topbp1|ccne2|haus4|ska1|rad17|kdm8|mnd1|mast…
GO:0000278 mitotic cell cycle	118	408	1.18815e-17	1.6545e-14	3.01611	100000219|100005291|100007502|100037341|100073331|100307076|100333062|100333714|100334259|101882738|107966129|171094|192295|192314|192317|195818|266749|280649|286747|30188|30222|30452|30627|30712|317763|323197|324185|326866|336439|336998|352907|368424|368856|393110|393162|393209|393280|393349|393574|393907|405878|406285|406487|406695|406747|406813|406839|407679|415148|415165|436865|436934|436936|…	si: dkey-225f5.4|ercc6l|kif20bb|zgc:162895|birc7|bub1|wdr81|klhl22|cntrl|si:ch73-190f16.2|tpx2|nek8|ccna2|dtl|stil|kif11|pak2a|plk1|mcm5|ccne1|ccnd1|etv5b|kif23|snap25a|ttk|racgap1|fanci|actr8|zwilch|chek2|tmpoa|snx9a|cenpn|zw10|chek1|kif18a|nuf2|mis12|cep63|cdc23|fbxl15|chaf1b|rad51|cdc45|sass6|tfdp1a|mus81|topbp1|sae1|ccne2|ska1|rad17|kdm8|cks1b|mastl|aurka|babam1|cep57l1|ndc80|mybl2b|fbxo5|esc…
GO:0006260 DNA replication	63	120	1.96727e-17	1.82628e-14	5.34502	100037336|100150924|100330448|100333576|192314|192320|192323|192338|259256|286747|30440|30678|30733|30740|317740|322059|327124|327196|334315|335495|337598|368320|386707|393195|393196|402825|402932|406479|406487|406695|406839|407653|407679|442931|445395|447872|450061|492655|492768|494097|503748|550274|553396|553405|554146|555610|556456|556571|556995|558350|559535|563212|563411|565952|566018|566409…	rfc1|polg|peo1|mcm8|dtl|pole2|mcm3|mcm2|rfc3|mcm5|prim1|pcna|rrm2|rrm1|pola1|pola2|lrwd1|tex10|orc3|parp3|mcm4|gmnn|fen1|rnaseh2a|rpa3|cdc6|ino80e|orc5|rad51|cdc45|mus81|prim2|topbp1|gins3|esco2|dscc1|gins1|tonsl|cdc7|mgme1|rfc2|zgc:110269|mcm10|pole|gins2|mcm9|pold1|primpol|lig1|eme1|dna2|chaf1a|mms22l|e2f8|recql|mcm6|rev3l|lig4|blm|gins4|rpa2|pold2|helb
GO:1903047 mitotic cell cycle process	101	249	2.35564e-16	1.64011e-13	3.17085	100000219|100005291|100007502|100037341|100073331|100307076|100333062|100333714|101882738|107966129|171094|192295|192314|192317|195818|30188|30222|30627|30712|317763|323197|324185|326866|336439|336998|352907|368424|368856|393110|393162|393209|393280|393349|393574|393907|405878|406487|406695|406747|406839|407679|415165|436865|436934|436936|445215|445246|445296|445312|445386|445390|445392|447872|44…	si: dkey-225f5.4|ercc6l|kif20bb|zgc:162895|birc7|bub1|wdr81|klhl22|si:ch73-190f16.2|tpx2|nek8|ccna2|dtl|stil|kif11|ccne1|ccnd1|kif23|snap25a|ttk|racgap1|fanci|actr8|zwilch|chek2|tmpoa|snx9a|cenpn|zw10|chek1|kif18a|nuf2|mis12|cep63|cdc23|fbxl15|rad51|cdc45|sass6|mus81|topbp1|ccne2|ska1|rad17|kdm8|mastl|aurka|babam1|cep57l1|ndc80|mybl2b|fbxo5|dscc1|kif20ba|gins1|fam83d|ncapg|katnal1|cdca8|spice1|ma…
GO:0006261 DNA-dependent DNA replication	41	64	3.00856e-16	1.67577e-13	9.36995	100150924|192320|192323|192338|259256|286747|30440|30678|317740|322059|327196|334315|335495|337598|386707|393195|402825|406479|406487|406695|406839|407653|407679|450061|492655|492768|494097|503748|553396|553405|554146|556456|556571|556995|558350|559535|563411|565952|566409|572562|797342	polg|pole2|mcm3|mcm2|rfc3|mcm5|prim1|pcna|pola1|pola2|tex10|orc3|parp3|mcm4|fen1|rnaseh2a|cdc6|orc5|rad51|cdc45|mus81|prim2|topbp1|gins1|tonsl|cdc7|mgme1|rfc2|mcm10|pole|gins2|pold1|primpol|lig1|eme1|dna2|mms22l|e2f8|mcm6|gins4|helb
GO:0006259 DNA metabolic process	130	395	5.69787e-14	2.64476e-11	2.4234	100000399|100003611|100037336|100037341|100150924|100330448|100333576|101882738|192314|192320|192323|192338|259256|286747|30333|30430|30440|30678|30733|30740|317740|321084|322059|323733|324185|325530|326866|327124|327196|327322|327590|334315|335495|337598|368320|386707|393106|393188|393195|393196|393218|393360|393554|393949|394048|394241|402825|402932|402986|405797|406255|406350|406479|406487|406…	dnase2|si:ch211-26b3.2|rfc1|zgc:162895|polg|peo1|mcm8|si:ch73-190f16.2|dtl|pole2|mcm3|mcm2|rfc3|mcm5|pou5f3|dnmt1|prim1|pcna|rrm2|rrm1|pola1|dnmt3ba|pola2|top2a|fanci|zswim7|actr8|lrwd1|tex10|ercc4|tk1|orc3|parp3|mcm4|gmnn|fen1|rad18|inip|rnaseh2a|rpa3|polm|stn1|trip13|unga|h2afx|fancd2|cdc6|ino80e|cry-dash|aptx|fancl|uhrf1|orc5|rad51|mre11a|cdc45|nudt1|exo1|mus81|prim2|topbp1|rad17|gins3|mnd1|ba…
GO:0098813 nuclear chromosome segregation	45	95	2.7913e-12	1.11054e-09	4.99446	100307076|100307086|100333714|30627|317763|327322|393110|393209|393349|393554|393907|406563|406839|445312|445386|445395|447872|492689|492707|492815|494093|541341|550434|552978|556493|558350|559140|559398|562522|565592|566441|566749|567006|567619|567931|568360|569837|569865|570062|767754|791138|791894|792608|797406|798352	bub1|pttg1|klhl22|kif23|ttk|ercc4|zw10|kif18a|mis12|trip13|cdc23|zgc:85936|mus81|cep57l1|ndc80|esco2|dscc1|fam83d|ncapg|cdca8|spice1|terb2|mad2l1|ncapd2|ncapd3|eme1|ccdc79|cdca5|nsl1|pds5b|ube2c|smc5|bub1bb|si:dkey-25o16.4|bub1ba|zgc:171223|si:ch211-161h7.4|si:dkey-57a22.11|ncaph|cenpe|sgol1|aurkb|knstrn|espl1|anapc10
GO:0000280 nuclear division	80	218	6.89697e-12	2.40101e-09	2.89205	100005291|100007502|100073331|100307076|100307086|100333714|107966129|171094|192317|195818|30627|317763|326866|327322|336439|368424|368856|393110|393209|393280|393349|393554|393574|393907|406487|406563|406747|406839|436865|445203|445215|445246|445296|445312|445386|445390|445392|447872|449979|450081|492689|492707|492790|492815|494093|541341|550434|552978|553599|554147|555606|556493|557155|558350|5…	ercc6l|kif20bb|birc7|bub1|pttg1|klhl22|tpx2|nek8|stil|kif11|kif23|ttk|actr8|ercc4|zwilch|snx9a|cenpn|zw10|kif18a|nuf2|mis12|trip13|cep63|cdc23|rad51|zgc:85936|sass6|mus81|ska1|mnd1|mastl|aurka|babam1|cep57l1|ndc80|mybl2b|fbxo5|dscc1|kif20ba|rad51c|fam83d|ncapg|katnal1|cdca8|spice1|terb2|mad2l1|ncapd2|fign|spc24|bora|ncapd3|tubgcp4|eme1|haus6|ccdc79|cdca5|nsl1|chfr|ube2s|pds5b|map9|ube2c|fsd1|bub1…
GO:0007059 chromosome segregation	52	120	1.57126e-11	4.86216e-09	3.96434	100307076|100307086|100333714|195818|30627|317763|323733|327322|368856|393110|393209|393349|393554|393907|394025|406563|406839|436865|445312|445386|445395|447872|492689|492707|492815|494093|541341|550434|552978|556493|558350|559140|559398|562522|565592|566441|566749|567006|567359|567619|567931|568360|569837|569865|570062|570479|767754|791138|791894|792608|797406|798352	bub1|pttg1|klhl22|kif11|kif23|ttk|top2a|ercc4|cenpn|zw10|kif18a|mis12|trip13|cdc23|nek2|zgc:85936|mus81|ska1|cep57l1|ndc80|esco2|dscc1|fam83d|ncapg|cdca8|spice1|terb2|mad2l1|ncapd2|ncapd3|eme1|ccdc79|cdca5|nsl1|pds5b|ube2c|smc5|bub1bb|cenph|si:dkey-25o16.4|bub1ba|zgc:171223|si:ch211-161h7.4|si:dkey-57a22.11|ncaph|ska3|cenpe|sgol1|aurkb|knstrn|espl1|anapc10
GO:0048285 organelle fission	86	246	2.47796e-11	6.90112e-09	2.666	100005291|100007502|100073331|100307076|100307086|100333714|107966129|171094|192317|195818|30627|317763|326866|327322|336439|360145|368424|368856|393110|393209|393280|393349|393554|393574|393907|406487|406563|406747|406839|436865|445203|445215|445246|445296|445312|445386|445390|445392|447872|449979|450081|492689|492707|492790|492815|494093|541341|550434|552978|553588|553599|554147|555606|556493|5…	ercc6l|kif20bb|birc7|bub1|pttg1|klhl22|tpx2|nek8|stil|kif11|kif23|ttk|actr8|ercc4|zwilch|mxc|snx9a|cenpn|zw10|kif18a|nuf2|mis12|trip13|cep63|cdc23|rad51|zgc:85936|sass6|mus81|ska1|mnd1|mastl|aurka|babam1|cep57l1|ndc80|mybl2b|fbxo5|dscc1|kif20ba|rad51c|fam83d|ncapg|katnal1|cdca8|spice1|terb2|mad2l1|ncapd2|zgc:110130|fign|spc24|bora|ncapd3|tubgcp4|eme1|haus6|ccdc79|cdca5|si:dkeyp-110c12.3|nsl1|pex1…
GO:0007067 mitotic nuclear division	66	168	2.31844e-10	5.62637e-08	2.95397	100005291|100007502|100073331|100307076|100333714|107966129|171094|192317|195818|30627|326866|336439|368424|368856|393110|393209|393280|393349|393574|393907|406747|436865|445215|445246|445296|445312|445386|445390|445392|447872|449979|492689|492707|492790|492815|494093|550434|552978|553599|554147|555606|556493|557155|558814|559398|562522|564271|565498|565592|565974|566441|566722|567006|567359|5674…	ercc6l|kif20bb|birc7|bub1|klhl22|tpx2|nek8|stil|kif11|kif23|actr8|zwilch|snx9a|cenpn|zw10|kif18a|nuf2|mis12|cep63|cdc23|sass6|ska1|mastl|aurka|babam1|cep57l1|ndc80|mybl2b|fbxo5|dscc1|kif20ba|fam83d|ncapg|katnal1|cdca8|spice1|mad2l1|ncapd2|fign|spc24|bora|ncapd3|tubgcp4|haus6|cdca5|nsl1|chfr|ube2s|pds5b|map9|ube2c|fsd1|bub1bb|cenph|nusap1|si:dkey-25o16.4|bub1ba|zgc:171223|si:ch211-161h7.4|ncaph|sk…
GO:0006270 DNA replication initiation	17	24	2.42429e-10	5.62637e-08	32.824	192323|192338|286747|317740|322059|327196|334315|337598|402825|406479|406695|407679|492768|553396|554146|566409|572562	mcm3|mcm2|mcm5|pola1|pola2|tex10|orc3|mcm4|cdc6|orc5|cdc45|topbp1|cdc7|mcm10|gins2|mcm6|gins4
GO:0051301 cell division	62	151	3.1368e-10	6.72e-08	3.05407	100005291|100329274|100333714|100334259|171094|259194|30188|30222|30627|30712|317763|323197|325449|326866|327368|336439|368424|393148|393203|393280|393431|393574|393907|402825|406353|406695|406747|407737|436865|445199|445215|445246|445296|445386|445392|445406|492689|492790|492815|494112|552978|553599|553800|554147|555606|558814|561930|562517|564271|565498|565952|565974|566722|567446|567619|568360…	ercc6l|si:ch73-100l22.3|klhl22|cntrl|nek8|prc1a|ccne1|ccnd1|kif23|snap25a|ttk|racgap1|kif20a|actr8|rgs14a|zwilch|snx9a|cdc14b|prc1b|nuf2|zgc:63587|cep63|cdc23|cdc6|cdc20|cdc45|sass6|fgf17|ska1|cks1b|mastl|aurka|babam1|ndc80|fbxo5|ect2|fam83d|katnal1|cdca8|cdk20|ncapd2|fign|cep55l|spc24|bora|haus6|cks2|anln|chfr|ube2s|e2f8|map9|fsd1|nusap1|si:dkey-25o16.4|zgc:171223|ncaph|ska3|aurkb|zgc:86764|anap…
GO:0006281 DNA repair	86	250	1.90549e-09	3.79056e-07	2.36263	100003611|100037336|100037341|101882738|192314|192320|30678|317740|324185|325530|326866|327322|335495|386707|393106|393188|393195|393196|393218|393554|393949|394048|394241|402932|402986|405797|406255|406487|406637|406695|406727|406778|406839|436934|445203|445296|450081|492463|492655|492768|494097|541336|541386|550274|550335|550532|553013|553368|553405|553516|553599|554146|554171|555610|556456|556…	si:ch211-26b3.2|rfc1|zgc:162895|si:ch73-190f16.2|dtl|pole2|pcna|pola1|fanci|zswim7|actr8|ercc4|parp3|fen1|rad18|inip|rnaseh2a|rpa3|polm|trip13|unga|h2afx|fancd2|ino80e|cry-dash|aptx|fancl|rad51|mre11a|cdc45|nudt1|exo1|mus81|rad17|mnd1|babam1|rad51c|neil3|tonsl|cdc7|mgme1|zgc:112496|xpc|zgc:110269|zgc:110224|poli|ube2w|mgmt|pole|tdp2b|fign|gins2|rad52|mcm9|pold1|primpol|lig1|eme1|cdca5|faap24|dna2…
GO:0007017 microtubule-based process	103	383	4.64451e-09	8.62331e-07	2.11795	100007502|100073331|100136857|100136875|100148193|100317899|100318355|100329274|100330443|100333062|100533983|101883254|107966129|192317|195818|259194|30453|30627|321283|323197|325449|327216|327368|335110|368390|386701|386932|393100|393203|393209|393452|393574|393796|393825|394025|394109|402875|406297|406303|406389|406747|406811|414931|415183|436698|436865|445209|445246|445312|445386|445390|44965…	kif20bb|birc7|cep70|kif2c|dnah6|dnah1|mapk8ip3|si:ch73-100l22.3|kif1aa|wdr81|eml3|si:ch1073-266p11.2|tpx2|stil|kif11|prc1a|kifc1|kif23|tacc3|racgap1|kif20a|ofd1|rgs14a|dync1h1|plk4|tubb5|poc1b|ppp2r3c|prc1b|kif18a|dync2li1|cep63|kif4|tppp3|nek2|dtnbp1a|dzip1|dynll1|tuba2|atat1|sass6|zgc:55461|ift52|tubd1|haus4|ska1|dnal4a|aurka|cep57l1|ndc80|mybl2b|borcs5|kif20ba|katnal1|haus5|spice1|stmn1b|ift14…
GO:0006974 cellular response to DNA damage stimulus	102	322	6.57111e-09	1.14378e-06	2.108	100002184|100003611|100037336|100037341|100333229|100334600|101882738|192314|192320|286776|30222|30678|317740|324185|325530|326866|327322|335495|336998|386707|393106|393162|393188|393195|393196|393218|393554|393574|393949|394048|394241|402932|402986|405797|406255|406487|406637|406695|406727|406778|406839|407679|436934|445203|445215|445296|447804|450081|492463|492655|492763|492768|494097|541336|54…	hpf1|si:ch211-26b3.2|rfc1|zgc:162895|kiaa0101|si:ch73-352p4.5|si:ch73-190f16.2|dtl|pole2|ints7|ccnd1|pcna|pola1|fanci|zswim7|actr8|ercc4|parp3|chek2|fen1|rad18|chek1|inip|rnaseh2a|rpa3|polm|trip13|cep63|unga|h2afx|fancd2|ino80e|cry-dash|aptx|fancl|rad51|mre11a|cdc45|nudt1|exo1|mus81|topbp1|rad17|mnd1|mastl|babam1|lyn|rad51c|neil3|tonsl|casp9|cdc7|mgme1|zgc:112496|xpc|zgc:110269|zgc:110224|poli|ub…
GO:0006323 DNA packaging	33	81	2.46511e-08	4.03843e-06	4.25913	100005210|100037379|100038789|100124605|100332815|100333070|100333275|100333437|100334868|100536331|321618|323733|406285|492707|541350|550353|552978|553782|556493|559398|559526|560526|560910|562678|563212|563569|565341|570062|571383|573073|751661|767650|794333	si:dkey-261m9.19|zgc:163061|zgc:163040|zgc:173585|si:dkey-108k21.21|si:dkey-108k21.14|si:dkey-108k21.10|si:dkey-108k21.11|si:ch73-36p18.1|si:ch211-113a14.11|h1f0|top2a|chaf1b|ncapg|zgc:110216|histh1l|ncapd2|zgc:110425|ncapd3|cdca5|si:ch211-103n10.5|shprh|si:dkey-261m9.12|ncaph2|chaf1a|si:dkey-261m9.6|si:ch1073-159d7.7|ncaph|cabin1|si:ch211-113a14.24|zgc:153405|zgc:153409|bahcc1b
GO:0000070 mitotic sister chromatid segregation	29	59	2.73707e-08	4.23486e-06	4.87868	100307076|100333714|30627|393110|393209|393349|393907|445312|445386|447872|492707|492815|550434|552978|556493|559398|562522|565592|566441|567006|567619|567931|568360|569837|570062|767754|791894|797406|798352	bub1|klhl22|kif23|zw10|kif18a|mis12|cdc23|cep57l1|ndc80|dscc1|ncapg|cdca8|mad2l1|ncapd2|ncapd3|cdca5|nsl1|pds5b|ube2c|bub1bb|si:dkey-25o16.4|bub1ba|zgc:171223|si:ch211-161h7.4|ncaph|cenpe|aurkb|espl1|anapc10
GO:0000819 sister chromatid segregation	31	67	3.50942e-08	5.14407e-06	4.44388	100307076|100333714|30627|393110|393209|393349|393907|445312|445386|445395|447872|492707|492815|550434|552978|556493|559398|562522|565592|566441|566749|567006|567619|567931|568360|569837|570062|767754|791894|797406|798352	bub1|klhl22|kif23|zw10|kif18a|mis12|cdc23|cep57l1|ndc80|esco2|dscc1|ncapg|cdca8|mad2l1|ncapd2|ncapd3|cdca5|nsl1|pds5b|ube2c|smc5|bub1bb|si:dkey-25o16.4|bub1ba|zgc:171223|si:ch211-161h7.4|ncaph|cenpe|aurkb|espl1|anapc10
GO:1901136 carbohydrate derivative catabolic process	28	65	4.20693e-08	5.85815e-06	4.92344	100000684|100148292|322420|337225|373884|402801|402865|402981|406615|415197|436979|445250|449649|449663|449835|550529|550541|550565|553763|555526|556291|559072|559240|559295|559850|560778|563020|619263	neu3.5|npl|chia.6|chid1|cecr1a|edem2|si:dkey-4e7.3|amdhd2|gpd1c|nudt15|lygl1|neu3.2|galca|gpd1l|dut|gm2a|nudt18|gnpda1|ctbs|si:ch211-201h21.5|gnpda2|gba|gba2|cecr1b|neu1|naga|hpse|adal
GO:0006302 double-strand break repair	37	84	6.99434e-08	9.27583e-06	3.58328	100003611|100037341|317740|325530|327322|335495|393554|406487|406637|406695|406839|445203|445296|450081|492655|492768|553516|553599|554146|554171|555610|558350|559398|561837|562474|563411|565458|566018|566553|566749|569525|569539|571485|572540|572562|678635|768137	si:ch211-26b3.2|zgc:162895|pola1|zswim7|ercc4|parp3|trip13|rad51|mre11a|cdc45|mus81|mnd1|babam1|rad51c|tonsl|cdc7|tdp2b|fign|gins2|rad52|mcm9|eme1|cdca5|si:dkey-157g16.6|setx|mms22l|fan1|recql|recql5|smc5|lig4|fignl1|tdp1|blm|gins4|parpbp|dclre1b
GO:0000086 G2/M transition of mitotic cell cycle	15	21	8.4958e-08	1.02873e-05	14.4672	100037341|192295|192314|30222|324185|393162|405878|406839|407679|436934|436936|445215|560634|57925|767751	zgc:162895|ccna2|dtl|ccnd1|fanci|chek1|fbxl15|mus81|topbp1|rad17|kdm8|mastl|miip|cdc25b|ccnb3
GO:0044839 cell cycle G2/M phase transition	15	21	8.4958e-08	1.02873e-05	14.4672	100037341|192295|192314|30222|324185|393162|405878|406839|407679|436934|436936|445215|560634|57925|767751	zgc:162895|ccna2|dtl|ccnd1|fanci|chek1|fbxl15|mus81|topbp1|rad17|kdm8|mastl|miip|cdc25b|ccnb3
GO:0065004 protein-DNA complex assembly	37	99	1.06723e-07	1.22331e-05	3.49574	100005210|100037379|100038789|100124605|100126022|100332815|100333070|100333275|100333437|100334868|100536331|321618|334315|368856|393349|406285|406487|406695|450081|541350|550353|553782|554171|558570|559526|560526|560910|562197|563212|563569|565341|567359|569837|571383|573073|751661|767650	si:dkey-261m9.19|zgc:163061|zgc:163040|zgc:173585|cenpo|si:dkey-108k21.21|si:dkey-108k21.14|si:dkey-108k21.10|si:dkey-108k21.11|si:ch73-36p18.1|si:ch211-113a14.11|h1f0|orc3|cenpn|mis12|chaf1b|rad51|cdc45|rad51c|zgc:110216|histh1l|zgc:110425|rad52|cenpi|si:ch211-103n10.5|shprh|si:dkey-261m9.12|si:ch211-225g23.1|chaf1a|si:dkey-261m9.6|si:ch1073-159d7.7|cenph|si:ch211-161h7.4|cabin1|si:ch211-113a14.…
GO:0000226 microtubule cytoskeleton organization	66	224	1.09812e-07	1.22331e-05	2.3757	100073331|100329274|100333062|100533983|101883254|107966129|192317|195818|259194|30627|321283|323197|327368|368390|393100|393203|393209|393574|393825|402875|406389|406747|436698|436865|445246|445312|445386|445390|492790|492797|494093|550548|553303|553389|553599|554173|555606|556980|557148|557155|557239|558814|559022|559032|561837|561921|563653|565533|565873|565974|566154|567090|567359|567446|5676…	birc7|si:ch73-100l22.3|wdr81|eml3|si:ch1073-266p11.2|tpx2|stil|kif11|prc1a|kif23|tacc3|racgap1|rgs14a|plk4|ppp2r3c|prc1b|kif18a|cep63|tppp3|dzip1|atat1|sass6|haus4|ska1|aurka|cep57l1|ndc80|mybl2b|katnal1|haus5|spice1|stmn1b|cep135|haus1|fign|aspm|bora|sdccag8|mdm1|tubgcp4|antxr2a|haus6|tnksa|map1b|si:dkey-157g16.6|ninl|si:dkey-243i1.1|map1sb|cep152|map9|stk36|si:dkey-170l10.1|cenph|nusap1|si:dkey…
GO:0000724 double-strand break repair via homologous recombination	24	46	2.33079e-07	2.49664e-05	5.15322	100003611|100037341|325530|327322|406487|406695|406839|450081|492655|492768|553599|554146|554171|555610|561837|563411|565458|566018|566553|566749|569539|572540|572562|678635	si:ch211-26b3.2|zgc:162895|zswim7|ercc4|rad51|cdc45|mus81|rad51c|tonsl|cdc7|fign|gins2|rad52|mcm9|si:dkey-157g16.6|mms22l|fan1|recql|recql5|smc5|fignl1|blm|gins4|parpbp
GO:0010564 regulation of cell cycle process	43	112	3.38606e-07	3.49266e-05	2.92373	100007502|100037341|100307076|100329274|100333714|107966129|192295|192314|192317|30222|30637|324185|368390|393110|393162|393907|406695|406839|407679|436934|445246|445386|445392|449979|494093|550434|555606|557148|559398|560634|565952|565974|566441|567006|567619|567931|572194|57925|767751|791894|792608|797406|798352	kif20bb|zgc:162895|bub1|si:ch73-100l22.3|klhl22|tpx2|ccna2|dtl|stil|ccnd1|mdm2|fanci|plk4|zw10|chek1|cdc23|cdc45|mus81|topbp1|rad17|aurka|ndc80|fbxo5|kif20ba|spice1|mad2l1|bora|mdm1|cdca5|miip|e2f8|map9|ube2c|bub1bb|si:dkey-25o16.4|bub1ba|tmem67|cdc25b|ccnb3|aurkb|knstrn|espl1|anapc10
GO:0000725 recombinational repair	24	47	4.24283e-07	4.2201e-05	4.88163	100003611|100037341|325530|327322|406487|406695|406839|450081|492655|492768|553599|554146|554171|555610|561837|563411|565458|566018|566553|566749|569539|572540|572562|678635	si:ch211-26b3.2|zgc:162895|zswim7|ercc4|rad51|cdc45|mus81|rad51c|tonsl|cdc7|fign|gins2|rad52|mcm9|si:dkey-157g16.6|mms22l|fan1|recql|recql5|smc5|fignl1|blm|gins4|parpbp
GO:0007051 spindle organization	27	59	9.44953e-07	9.07481e-05	4.01479	100073331|107966129|192317|195818|30627|327368|393574|406747|436698|445246|445386|445390|492797|494093|553389|554173|555606|557155|558814|559022|565974|567090|567359|567619|570949|791894|792608	birc7|tpx2|stil|kif11|kif23|rgs14a|cep63|sass6|haus4|aurka|ndc80|mybl2b|haus5|spice1|haus1|aspm|bora|tubgcp4|haus6|tnksa|map9|si:dkey-170l10.1|cenph|si:dkey-25o16.4|wdr62|aurkb|knstrn
GO:0007346 regulation of mitotic cell cycle	44	225	1.11317e-06	0.000103339	2.70637	100000219|100007502|100037341|100307076|100333714|101882738|107966129|192295|192314|30222|30452|317763|324185|336439|336998|393110|393162|393907|406695|406839|407679|415148|436934|445199|445386|445392|449979|550434|555606|558350|559398|560634|561930|564271|565974|566441|567006|567931|570632|57925|767751|797406|798352|80973	si: dkey-225f5.4|kif20bb|zgc:162895|bub1|klhl22|si:ch73-190f16.2|tpx2|ccna2|dtl|ccnd1|etv5b|ttk|fanci|zwilch|chek2|zw10|chek1|cdc23|cdc45|mus81|topbp1|sae1|rad17|cks1b|ndc80|fbxo5|kif20ba|mad2l1|bora|eme1|cdca5|miip|cks2|chfr|map9|ube2c|bub1bb|bub1ba|pimr129|cdc25b|ccnb3|espl1|anapc10|cdk1
GO:0007099 centriole replication	10	11	1.24634e-06	0.000107724	38.5345	100329274|192317|368390|393574|406747|494093|553303|557148|563653|565873	si:ch73-100l22.3|stil|plk4|cep63|sass6|spice1|cep135|mdm1|si:dkey-243i1.1|cep152
GO:0098534 centriole assembly	10	11	1.24634e-06	0.000107724	38.5345	100329274|192317|368390|393574|406747|494093|553303|557148|563653|565873	si:ch73-100l22.3|stil|plk4|cep63|sass6|spice1|cep135|mdm1|si:dkey-243i1.1|cep152
GO:0071103 DNA conformation change	34	95	1.30101e-06	0.000107724	3.20901	100005210|100037379|100038789|100124605|100332815|100333070|100333275|100333437|100334868|100536331|321618|323733|406285|492707|541350|550353|552978|553782|556493|559398|559526|560212|560526|560910|562678|563212|563569|565341|570062|571383|573073|751661|767650|794333	si:dkey-261m9.19|zgc:163061|zgc:163040|zgc:173585|si:dkey-108k21.21|si:dkey-108k21.14|si:dkey-108k21.10|si:dkey-108k21.11|si:ch73-36p18.1|si:ch211-113a14.11|h1f0|top2a|chaf1b|ncapg|zgc:110216|histh1l|ncapd2|zgc:110425|ncapd3|cdca5|si:ch211-103n10.5|top3a|shprh|si:dkey-261m9.12|ncaph2|chaf1a|si:dkey-261m9.6|si:ch1073-159d7.7|ncaph|cabin1|si:ch211-113a14.24|zgc:153405|zgc:153409|bahcc1b
GO:0006334 nucleosome assembly	25	65	1.39792e-06	0.000107724	4.20069	100005210|100037379|100038789|100124605|100332815|100333070|100333275|100333437|100334868|100536331|321618|406285|541350|550353|553782|559526|560526|560910|563212|563569|565341|571383|573073|751661|767650	si:dkey-261m9.19|zgc:163061|zgc:163040|zgc:173585|si:dkey-108k21.21|si:dkey-108k21.14|si:dkey-108k21.10|si:dkey-108k21.11|si:ch73-36p18.1|si:ch211-113a14.11|h1f0|chaf1b|zgc:110216|histh1l|zgc:110425|si:ch211-103n10.5|shprh|si:dkey-261m9.12|chaf1a|si:dkey-261m9.6|si:ch1073-159d7.7|cabin1|si:ch211-113a14.24|zgc:153405|zgc:153409
GO:0071824 protein-DNA complex subunit organization	38	110	1.41299e-06	0.000107724	2.94261	100001285|100005210|100037379|100038789|100124605|100126022|100332815|100333070|100333275|100333437|100334868|100536331|321618|334315|368856|393349|406285|406487|406695|450081|541350|550353|553782|554171|558570|559526|560526|560910|562197|563212|563569|565341|567359|569837|571383|573073|751661|767650	vps72|si:dkey-261m9.19|zgc:163061|zgc:163040|zgc:173585|cenpo|si:dkey-108k21.21|si:dkey-108k21.14|si:dkey-108k21.10|si:dkey-108k21.11|si:ch73-36p18.1|si:ch211-113a14.11|h1f0|orc3|cenpn|mis12|chaf1b|rad51|cdc45|rad51c|zgc:110216|histh1l|zgc:110425|rad52|cenpi|si:ch211-103n10.5|shprh|si:dkey-261m9.12|si:ch211-225g23.1|chaf1a|si:dkey-261m9.6|si:ch1073-159d7.7|cenph|si:ch211-161h7.4|cabin1|si:ch211-1…
GO:0010389 regulation of G2/M transition of mitotic cell cycle	12	17	1.43116e-06	0.000107724	15.4193	100037341|192295|192314|30222|324185|393162|406839|407679|436934|560634|57925|767751	zgc:162895|ccna2|dtl|ccnd1|fanci|chek1|mus81|topbp1|rad17|miip|cdc25b|ccnb3
GO:1902749 regulation of cell cycle G2/M phase transition	12	17	1.43116e-06	0.000107724	15.4193	100037341|192295|192314|30222|324185|393162|406839|407679|436934|560634|57925|767751	zgc:162895|ccna2|dtl|ccnd1|fanci|chek1|mus81|topbp1|rad17|miip|cdc25b|ccnb3
GO:0000075 cell cycle checkpoint	27	59	1.51926e-06	0.000111346	3.86581	100000219|100037341|100307076|100333714|100334600|101882738|192314|30222|317763|324185|336439|336998|393110|393162|393574|406839|407679|436934|445386|550434|558350|564271|567006|567931|568360|570063|791894	si: dkey-225f5.4|zgc:162895|bub1|klhl22|si:ch73-352p4.5|si:ch73-190f16.2|dtl|ccnd1|ttk|fanci|zwilch|chek2|zw10|chek1|cep63|mus81|topbp1|rad17|ndc80|mad2l1|eme1|chfr|bub1bb|bub1ba|zgc:171223|wdr76|aurkb
GO:0031497 chromatin assembly	26	69	2.36833e-06	0.000169123	3.86493	100005210|100037379|100038789|100124605|100332815|100333070|100333275|100333437|100334868|100536331|321618|406285|541350|550353|553782|559526|560526|560910|563212|563569|565341|571383|573073|751661|767650|794333	si:dkey-261m9.19|zgc:163061|zgc:163040|zgc:173585|si:dkey-108k21.21|si:dkey-108k21.14|si:dkey-108k21.10|si:dkey-108k21.11|si:ch73-36p18.1|si:ch211-113a14.11|h1f0|chaf1b|zgc:110216|histh1l|zgc:110425|si:ch211-103n10.5|shprh|si:dkey-261m9.12|chaf1a|si:dkey-261m9.6|si:ch1073-159d7.7|cabin1|si:ch211-113a14.24|zgc:153405|zgc:153409|bahcc1b
GO:0006333 chromatin assembly or disassembly	27	73	3.72519e-06	0.000259366	3.59878	100005210|100037379|100038789|100124605|100332815|100333070|100333275|100333437|100334868|100536331|321618|386897|406285|541350|550353|553782|559526|560526|560910|563212|563569|565341|571383|573073|751661|767650|794333	si:dkey-261m9.19|zgc:163061|zgc:163040|zgc:173585|si:dkey-108k21.21|si:dkey-108k21.14|si:dkey-108k21.10|si:dkey-108k21.11|si:ch73-36p18.1|si:ch211-113a14.11|h1f0|asf1ba|chaf1b|zgc:110216|histh1l|zgc:110425|si:ch211-103n10.5|shprh|si:dkey-261m9.12|chaf1a|si:dkey-261m9.6|si:ch1073-159d7.7|cabin1|si:ch211-113a14.24|zgc:153405|zgc:153409|bahcc1b
GO:0007093 mitotic cell cycle checkpoint	22	46	5.29439e-06	0.000359631	4.24822	100000219|100037341|100307076|100333714|101882738|192314|30222|317763|324185|336439|336998|393110|393162|406839|407679|436934|445386|550434|558350|564271|567006|567931	si: dkey-225f5.4|zgc:162895|bub1|klhl22|si:ch73-190f16.2|dtl|ccnd1|ttk|fanci|zwilch|chek2|zw10|chek1|mus81|topbp1|rad17|ndc80|mad2l1|eme1|chfr|bub1bb|bub1ba
GO:1901565 organonitrogen compound catabolic process	44	163	6.23638e-06	0.000413531	2.46989	100000684|100331498|100334830|322228|322420|327288|337225|368242|373884|378968|393387|402865|403086|406575|407726|415197|436979|437014|445250|445252|449649|449835|450000|492518|504088|541525|550289|550372|550529|550541|553701|553763|555526|556700|558186|559072|559240|559295|559850|565235|567881|619263|791518|797748	neu3.5|si:ch73-263o4.4|kynu|bhmt|chia.6|cndp2|chid1|kmo|cecr1a|abat|ggt1a|si:dkey-4e7.3|gpt2l|lta4h|npepps|nudt15|lygl1|rnpep|neu3.2|hibadha|galca|dut|amt|haao|enpep|smpdl3a|pcyox1|afmid|gm2a|nudt18|gda|ctbs|si:ch211-201h21.5|smpd1|enosf1|gba|gba2|cecr1b|neu1|aldh5a1|sat1b|adal|hmox1a|glsl
GO:0010948 negative regulation of cell cycle process	22	48	8.73233e-06	0.000565571	4.04563	100037341|100307076|100333714|192314|30222|30637|324185|393110|393162|406839|407679|436934|445386|445392|550434|557148|560634|565952|567006|567931|572194|791894	zgc:162895|bub1|klhl22|dtl|ccnd1|mdm2|fanci|zw10|chek1|mus81|topbp1|rad17|ndc80|fbxo5|mad2l1|mdm1|miip|e2f8|bub1bb|bub1ba|tmem67|aurkb
GO:0045786 negative regulation of cell cycle	35	102	1.76727e-05	0.0011186	2.65449	100000219|100037341|100307076|100333714|100334600|101882738|192314|30130|30222|30637|317763|324185|336439|336998|368320|393110|393162|393574|406839|407679|436934|445386|445392|550434|557148|558350|560634|564271|565952|567006|567931|568360|570063|572194|791894	si: dkey-225f5.4|zgc:162895|bub1|klhl22|si:ch73-352p4.5|si:ch73-190f16.2|dtl|men1|ccnd1|mdm2|ttk|fanci|zwilch|chek2|gmnn|zw10|chek1|cep63|mus81|topbp1|rad17|ndc80|fbxo5|mad2l1|mdm1|eme1|miip|chfr|e2f8|bub1bb|bub1ba|zgc:171223|wdr76|tmem67|aurkb
GO:0044772 mitotic cell cycle phase transition	31	78	1.93149e-05	0.00117504	2.85351	100037341|100307076|100333714|192295|192314|30188|30222|324185|393110|393162|393907|405878|406695|406839|407679|415165|436934|436936|445215|445386|550434|559398|560634|565498|566441|567006|567931|569281|57925|767751|798352	zgc:162895|bub1|klhl22|ccna2|dtl|ccne1|ccnd1|fanci|zw10|chek1|cdc23|fbxl15|cdc45|mus81|topbp1|ccne2|rad17|kdm8|mastl|ndc80|mad2l1|cdca5|miip|ube2s|ube2c|bub1bb|bub1ba|lzts1|cdc25b|ccnb3|anapc10
GO:0051726 regulation of cell cycle	71	349	1.94083e-05	0.00117504	1.88767	100000219|100007502|100037341|100307076|100329274|100331892|100333229|100333714|100334600|101882738|107966129|192295|192314|192317|195818|30130|30188|30222|30277|30452|30637|317763|324185|335429|336439|336998|368320|368390|393110|393162|393574|393907|406695|406839|407679|415148|415165|436934|445199|445246|445386|445392|449979|494093|550434|553650|555606|557148|558350|558885|559398|560634|561930|5…	si: dkey-225f5.4|kif20bb|zgc:162895|bub1|si:ch73-100l22.3|rbl2|kiaa0101|klhl22|si:ch73-352p4.5|si:ch73-190f16.2|tpx2|ccna2|dtl|stil|kif11|men1|ccne1|ccnd1|mdka|etv5b|mdm2|ttk|fanci|ccnc|zwilch|chek2|gmnn|plk4|zw10|chek1|cep63|cdc23|cdc45|mus81|topbp1|sae1|ccne2|rad17|cks1b|aurka|ndc80|fbxo5|kif20ba|spice1|mad2l1|fam58a|bora|mdm1|eme1|bap1|cdca5|miip|cks2|chfr|e2f8|map9|ube2c|bub1bb|si:dkey-25o16.…
GO:0022616 DNA strand elongation	10	14	2.14323e-05	0.00126998	12.8404	30678|317740|335495|386707|393195|450061|553405|556995|559535|768137	pcna|pola1|parp3|fen1|rnaseh2a|gins1|pole|lig1|dna2|dclre1b
GO:0051276 chromosome organization	115	450	2.31658e-05	0.0013441	1.61679	100000709|100001285|100004011|100005210|100005761|100037379|100038789|100073341|100124605|100126022|100307076|100332815|100332885|100333070|100333275|100333437|100333714|100334621|100334868|100536331|192332|30130|30430|30627|30731|321452|321505|321618|323733|326866|327124|368450|368856|386897|393110|393209|393349|393360|393554|393907|393949|394048|403077|406285|406350|406487|406563|406695|436729|…	whsc1|vps72|zgc:195633|si:dkey-261m9.19|ehmt1a|zgc:163061|zgc:163040|sap130a|zgc:173585|cenpo|bub1|si:dkey-108k21.21|si:dkey-108k21.26|si:dkey-108k21.14|si:dkey-108k21.10|si:dkey-108k21.11|klhl22|si:ch73-36p18.5|si:ch73-36p18.1|si:ch211-113a14.11|smc4|men1|dnmt1|kif23|smarcb1b|smc2|bmi1a|h1f0|top2a|actr8|lrwd1|ing5b|cenpn|asf1ba|zw10|kif18a|mis12|stn1|trip13|cdc23|unga|h2afx|h2afvb|chaf1b|uhrf1|r…
GO:0051225 spindle assembly	16	32	2.47449e-05	0.00140642	5.14313	100073331|192317|195818|30627|393574|436698|445390|492797|494093|553389|557155|558814|559022|565974|567090|791894	birc7|stil|kif11|kif23|cep63|haus4|mybl2b|haus5|spice1|haus1|tubgcp4|haus6|tnksa|map9|si:dkey-170l10.1|aurkb
GO:0044770 cell cycle phase transition	31	80	2.67168e-05	0.00148813	2.78671	100037341|100307076|100333714|192295|192314|30188|30222|324185|393110|393162|393907|405878|406695|406839|407679|415165|436934|436936|445215|445386|550434|559398|560634|565498|566441|567006|567931|569281|57925|767751|798352	zgc:162895|bub1|klhl22|ccna2|dtl|ccne1|ccnd1|fanci|zw10|chek1|cdc23|fbxl15|cdc45|mus81|topbp1|ccne2|rad17|kdm8|mastl|ndc80|mad2l1|cdca5|miip|ube2s|ube2c|bub1bb|bub1ba|lzts1|cdc25b|ccnb3|anapc10
GO:0034728 nucleosome organization	26	76	2.8681e-05	0.00156621	3.13874	100001285|100005210|100037379|100038789|100124605|100332815|100333070|100333275|100333437|100334868|100536331|321618|406285|541350|550353|553782|559526|560526|560910|563212|563569|565341|571383|573073|751661|767650	vps72|si:dkey-261m9.19|zgc:163061|zgc:163040|zgc:173585|si:dkey-108k21.21|si:dkey-108k21.14|si:dkey-108k21.10|si:dkey-108k21.11|si:ch73-36p18.1|si:ch211-113a14.11|h1f0|chaf1b|zgc:110216|histh1l|zgc:110425|si:ch211-103n10.5|shprh|si:dkey-261m9.12|chaf1a|si:dkey-261m9.6|si:ch1073-159d7.7|cabin1|si:ch211-113a14.24|zgc:153405|zgc:153409
GO:1901987 regulation of cell cycle phase transition	24	58	4.71425e-05	0.0024772	3.19579	100037341|100307076|100333714|192295|192314|30222|324185|393110|393162|393907|406695|406839|407679|436934|445386|550434|559398|560634|566441|567006|567931|57925|767751|798352	zgc:162895|bub1|klhl22|ccna2|dtl|ccnd1|fanci|zw10|chek1|cdc23|cdc45|mus81|topbp1|rad17|ndc80|mad2l1|cdca5|miip|ube2c|bub1bb|bub1ba|cdc25b|ccnb3|anapc10
GO:1901990 regulation of mitotic cell cycle phase transition	24	57	4.71425e-05	0.0024772	3.19579	100037341|100307076|100333714|192295|192314|30222|324185|393110|393162|393907|406695|406839|407679|436934|445386|550434|559398|560634|566441|567006|567931|57925|767751|798352	zgc:162895|bub1|klhl22|ccna2|dtl|ccnd1|fanci|zw10|chek1|cdc23|cdc45|mus81|topbp1|rad17|ndc80|mad2l1|cdca5|miip|ube2c|bub1bb|bub1ba|cdc25b|ccnb3|anapc10
GO:0000910 cytokinesis	17	33	4.93576e-05	0.00254557	4.37202	100329274|259194|30627|30712|323197|325449|368424|393203|445246|445392|445406|553800|565952|565974|567446|791894|797431	si:ch73-100l22.3|prc1a|kif23|snap25a|racgap1|kif20a|snx9a|prc1b|aurka|fbxo5|ect2|cep55l|e2f8|map9|nusap1|aurkb|zgc:86764
GO:0006310 DNA recombination	34	101	6.23069e-05	0.00315499	2.48026	100003611|100037341|325530|326866|327322|393196|393554|394048|406487|406695|406778|406839|445203|450081|492655|492768|553599|554146|554171|555610|556995|558350|561837|563411|565458|566018|566553|566749|569525|569539|572540|572562|65226|678635	si:ch211-26b3.2|zgc:162895|zswim7|actr8|ercc4|rpa3|trip13|h2afx|rad51|cdc45|exo1|mus81|mnd1|rad51c|tonsl|cdc7|fign|gins2|rad52|mcm9|lig1|eme1|si:dkey-157g16.6|mms22l|fan1|recql|recql5|smc5|lig4|fignl1|blm|gins4|rpa2|parpbp
GO:0051304 chromosome separation	16	32	7.73367e-05	0.0037135	4.40776	100307076|100333714|317763|327322|393110|393907|406839|445386|550434|556493|558350|566441|567006|567931|797406|798352	bub1|klhl22|ttk|ercc4|zw10|cdc23|mus81|ndc80|mad2l1|ncapd3|eme1|ube2c|bub1bb|bub1ba|espl1|anapc10
GO:1901988 negative regulation of cell cycle phase transition	16	33	7.73367e-05	0.0037135	4.40776	100037341|100307076|100333714|192314|30222|324185|393110|393162|406839|407679|436934|445386|550434|560634|567006|567931	zgc:162895|bub1|klhl22|dtl|ccnd1|fanci|zw10|chek1|mus81|topbp1|rad17|ndc80|mad2l1|miip|bub1bb|bub1ba
GO:1901991 negative regulation of mitotic cell cycle phase transition	16	32	7.73367e-05	0.0037135	4.40776	100037341|100307076|100333714|192314|30222|324185|393110|393162|406839|407679|436934|445386|550434|560634|567006|567931	zgc:162895|bub1|klhl22|dtl|ccnd1|fanci|zw10|chek1|mus81|topbp1|rad17|ndc80|mad2l1|miip|bub1bb|bub1ba
GO:0006271 DNA strand elongation involved in DNA replication	9	12	8.05751e-05	0.00380342	11.5516	30678|317740|335495|386707|393195|450061|553405|556995|559535	pcna|pola1|parp3|fen1|rnaseh2a|gins1|pole|lig1|dna2
GO:0045132 meiotic chromosome segregation	13	32	9.0715e-05	0.00421069	5.56792	100307086|317763|327322|393554|406563|406839|541341|558350|559140|569837|569865|791138|797406	pttg1|ttk|ercc4|trip13|zgc:85936|mus81|terb2|eme1|ccdc79|si:ch211-161h7.4|si:dkey-57a22.11|sgol1|espl1
GO:0010972 negative regulation of G2/M transition of mitotic cell cycle	8	11	9.86254e-05	0.00443019	15.4018	100037341|192314|324185|393162|406839|407679|436934|560634	zgc:162895|dtl|fanci|chek1|mus81|topbp1|rad17|miip
GO:1902750 negative regulation of cell cycle G2/M phase transition	8	11	9.86254e-05	0.00443019	15.4018	100037341|192314|324185|393162|406839|407679|436934|560634	zgc:162895|dtl|fanci|chek1|mus81|topbp1|rad17|miip
GO:0006040 amino sugar metabolic process	11	28	0.000101867	0.00445178	7.06421	100148292|322420|337225|393264|402981|474321|550565|553763|556291|567861|791728	npl|chia.6|chid1|uap1l1|amdhd2|pgm3|gnpda1|ctbs|gnpda2|gfpt1|renbp
GO:0046348 amino sugar catabolic process	7	14	0.000104426	0.00445178	26.9567	100148292|322420|337225|402981|550565|553763|556291	npl|chia.6|chid1|amdhd2|gnpda1|ctbs|gnpda2
GO:1901071 glucosamine-containing compound metabolic process	7	19	0.000104426	0.00445178	26.9567	322420|337225|402981|550565|553763|556291|791728	chia.6|chid1|amdhd2|gnpda1|ctbs|gnpda2|renbp
GO:0051321 meiotic cell cycle	23	76	0.0001055	0.00445178	3.06178	100037341|100307086|317763|327322|393554|394048|406487|406563|406637|406839|445203|445246|445392|450081|541341|556493|557155|558350|559140|569837|569865|791138|797406	zgc:162895|pttg1|ttk|ercc4|trip13|h2afx|rad51|zgc:85936|mre11a|mus81|mnd1|aurka|fbxo5|rad51c|terb2|ncapd3|tubgcp4|eme1|ccdc79|si:ch211-161h7.4|si:dkey-57a22.11|sgol1|espl1
GO:1903046 meiotic cell cycle process	21	64	0.000120057	0.00496825	3.24175	100037341|100307086|317763|327322|393554|406487|406563|406839|445203|445246|445392|450081|541341|556493|557155|558350|559140|569837|569865|791138|797406	zgc:162895|pttg1|ttk|ercc4|trip13|rad51|zgc:85936|mus81|mnd1|aurka|fbxo5|rad51c|terb2|ncapd3|tubgcp4|eme1|ccdc79|si:ch211-161h7.4|si:dkey-57a22.11|sgol1|espl1
GO:0097530 granulocyte migration	15	50	0.000121307	0.00496825	4.44914	100002946|100331911|335158|393551|402857|405770|406426|406598|415151|445190|447804|449557|550506|64274|795785	cxcl8a|ccl34b.8|wasb|cyba|s1pr4|il1b|spint1a|pik3cg|rac2|jagn1b|lyn|saa|nsmaf|csf1ra|cxcl18b
GO:0000041 transition metal ion transport	19	58	0.000130695	0.00527516	3.49109	100006523|100320152|30094|30255|321324|393458|393616|393644|402837|406286|436651|494477|550429|553552|558347|563012|563989|564500|792986	zgc:198419|steap3|slc39a7|tfa|slc39a1|slc25a39|slc30a4|slc39a10|hamp|zgc:56095|zgc:92066|tfr1a|steap4|zgc:109934|atox1|slc31a2|trpc6a|scara5|slc39a3
GO:0051297 centrosome organization	18	39	0.000133231	0.00530067	3.65471	100329274|192317|368390|393574|406747|436698|445246|492797|494093|553303|556980|557148|557155|558814|563653|565873|567090|572194	si:ch73-100l22.3|stil|plk4|cep63|sass6|haus4|aurka|haus5|spice1|cep135|sdccag8|mdm1|tubgcp4|haus6|si:dkey-243i1.1|cep152|si:dkey-170l10.1|tmem67
GO:0045930 negative regulation of mitotic cell cycle	24	65	0.000137769	0.00540402	2.89564	100000219|100037341|100307076|100333714|101882738|192314|30222|317763|324185|336439|336998|393110|393162|406839|407679|436934|445386|445392|550434|558350|560634|564271|567006|567931	si: dkey-225f5.4|zgc:162895|bub1|klhl22|si:ch73-190f16.2|dtl|ccnd1|ttk|fanci|zwilch|chek2|zw10|chek1|mus81|topbp1|rad17|ndc80|fbxo5|mad2l1|eme1|miip|chfr|bub1bb|bub1ba
GO:0051983 regulation of chromosome segregation	14	29	0.000190507	0.0073689	4.49756	100307076|100333714|393110|393907|445386|550434|559398|566441|567006|567619|567931|792608|797406|798352	bub1|klhl22|zw10|cdc23|ndc80|mad2l1|cdca5|ube2c|bub1bb|si:dkey-25o16.4|bub1ba|knstrn|espl1|anapc10
GO:0030149 sphingolipid catabolic process	9	17	0.000213646	0.00804061	8.66567	100000684|445250|449649|541525|550529|556700|559072|559240|559850	neu3.5|neu3.2|galca|smpdl3a|gm2a|smpd1|gba|gba2|neu1
GO:0046466 membrane lipid catabolic process	9	17	0.000213646	0.00804061	8.66567	100000684|445250|449649|541525|550529|556700|559072|559240|559850	neu3.5|neu3.2|galca|smpdl3a|gm2a|smpd1|gba|gba2|neu1
GO:0031023 microtubule organizing center organization	19	44	0.000290163	0.0107747	3.18667	100329274|100333062|192317|368390|393574|406747|436698|445246|492797|494093|553303|556980|557148|557155|558814|563653|565873|567090|572194	si:ch73-100l22.3|wdr81|stil|plk4|cep63|sass6|haus4|aurka|haus5|spice1|cep135|sdccag8|mdm1|tubgcp4|haus6|si:dkey-243i1.1|cep152|si:dkey-170l10.1|tmem67
GO:0009262 deoxyribonucleotide metabolic process	8	13	0.000295749	0.0108377	10.2693	30733|30740|415197|449835|550332|550541|567734|81540	rrm2|rrm1|nudt15|dut|dctd|nudt18|dtymk|tyms
GO:1990266 neutrophil migration	14	48	0.000320738	0.0113838	4.1513	100002946|100331911|335158|393551|402857|405770|406426|406598|415151|445190|447804|449557|550506|795785	cxcl8a|ccl34b.8|wasb|cyba|s1pr4|il1b|spint1a|pik3cg|rac2|jagn1b|lyn|saa|nsmaf|cxcl18b
GO:0030198 extracellular matrix organization	22	56	0.000322916	0.0113838	2.83004	100036767|260350|30240|30449|333938|337176|337572|378983|403130|406426|415149|554157|554550|555328|559150|562517|562573|563020|565032|571426|777639|791144	plod2|has2|fbln1|serpinh1b|myh9a|postnb|ctss2.2|postna|has1|spint1a|lum|ctss2.1|serpinh2|serpinh1a|hmcn1|anln|hpse2|hpse|hmcn2|fkrp|gfod2|loxl2b
GO:0043062 extracellular structure organization	22	56	0.000322916	0.0113838	2.83004	100036767|260350|30240|30449|333938|337176|337572|378983|403130|406426|415149|554157|554550|555328|559150|562517|562573|563020|565032|571426|777639|791144	plod2|has2|fbln1|serpinh1b|myh9a|postnb|ctss2.2|postna|has1|spint1a|lum|ctss2.1|serpinh2|serpinh1a|hmcn1|anln|hpse2|hpse|hmcn2|fkrp|gfod2|loxl2b
GO:0030261 chromosome condensation	7	10	0.000385446	0.0132527	13.4717	323733|492707|552978|556493|559398|562678|570062	top2a|ncapg|ncapd2|ncapd3|cdca5|ncaph2|ncaph
GO:0044818 mitotic G2/M transition checkpoint	7	10	0.000385446	0.0132527	13.4717	100037341|192314|324185|393162|406839|407679|436934	zgc:162895|dtl|fanci|chek1|mus81|topbp1|rad17
GO:1901072 glucosamine-containing compound catabolic process	6	13	0.000445109	0.0151174	23.1052	322420|337225|402981|550565|553763|556291	chia.6|chid1|amdhd2|gnpda1|ctbs|gnpda2
GO:0033045 regulation of sister chromatid segregation	12	24	0.000471807	0.0158311	4.62397	100307076|100333714|393110|393907|445386|550434|559398|566441|567006|567931|797406|798352	bub1|klhl22|zw10|cdc23|ndc80|mad2l1|cdca5|ube2c|bub1bb|bub1ba|espl1|anapc10
GO:0009617 response to bacterium	32	158	0.000593595	0.0196805	2.1686	100001676|100002946|100004011|100126017|100151629|100333821|101885327|101885910|30255|30678|335407|336933|393132|402837|402884|403125|403127|403135|403137|405770|449557|450028|553612|560309|564338|571584|572204|65225|791704|791973|792472|795785	shpk|cxcl8a|zgc:195633|gpr84|tnfrsf9b|tnfrsf11a|cd180|si:ch211-112c15.8|tfa|pcna|mpeg1.1|rhogb|irak4|hamp|tlr21|tlr2|tlr1|tlr22|tlr8a|il1b|saa|dram1|mpeg1.2|si:ch211-113a14.16|ngfrb|marco|nradd|ctsd|zgc:153759|cxcr3.2|zgc:158446|cxcl18b
GO:0061077 chaperone-mediated protein folding	11	24	0.000744276	0.024386	4.70853	100149636|324381|368498|393235|393858|445077|445126|447939|449552|565062|799903	fkbpl|fkbp10b|fkbp7|ttc9c|fkbp8|fkbp14|fkbp9|fkbp2|fkbp1ab|tor1|fkbp10a
GO:0051052 regulation of DNA metabolic process	20	52	0.000754435	0.0244314	2.75519	30333|30430|30678|327196|368320|393949|406350|445296|445395|447872|553599|559022|559535|561837|565952|566553|566847|569539|572540|678635	pou5f3|dnmt1|pcna|tex10|gmnn|unga|uhrf1|babam1|esco2|dscc1|fign|tnksa|dna2|si:dkey-157g16.6|e2f8|recql5|pot1|fignl1|blm|parpbp
GO:0007052 mitotic spindle organization	15	37	0.000789283	0.024979	3.40097	100073331|107966129|192317|195818|30627|406747|445246|445386|445390|494093|555606|557155|567359|570949|791894	birc7|tpx2|stil|kif11|kif23|sass6|aurka|ndc80|mybl2b|spice1|bora|tubgcp4|cenph|wdr62|aurkb
GO:1902850 microtubule cytoskeleton organization involved in mitosis	15	37	0.000789283	0.024979	3.40097	100073331|107966129|192317|195818|30627|406747|445246|445386|445390|494093|555606|557155|567359|570949|791894	birc7|tpx2|stil|kif11|kif23|sass6|aurka|ndc80|mybl2b|spice1|bora|tubgcp4|cenph|wdr62|aurkb
GO:0048592 eye morphogenesis	44	187	0.00089453	0.0279918	1.84905	100004161|100005469|100007441|100333716|116713|142986|286830|30071|30219|30222|30253|30304|30315|30430|30567|323201|324913|335110|336346|336617|373882|386932|393845|393875|394025|394032|402843|402921|406755|415105|415149|494082|554102|556677|557155|560588|561788|568520|569250|569971|60639|723994|797134|84039	tbx5b|fn1a|znf644a|bbs9|aldh1a2|ptk2ab|lamb1a|tbx5a|efnb2a|ccnd1|tbx2b|tdgf1|foxn4|dnmt1|pax6a|marcksb|znf503|dync1h1|sox4a|thy1|mmp14a|poc1b|pde6c|sox4b|nek2|irx2a|sfrp1a|bcor|rp2|adgrv1|lum|ift80|marcksa|mfap2|tubgcp4|cep290|kif22|crb2b|ehmt2|lama1|pax6b|crb2a|med29|bco1
GO:0007126 meiotic nuclear division	18	60	0.000920937	0.0284979	2.89218	100307086|317763|327322|393554|406487|406563|406839|445203|445392|450081|541341|557155|558350|559140|569837|569865|791138|797406	pttg1|ttk|ercc4|trip13|rad51|zgc:85936|mus81|mnd1|fbxo5|rad51c|terb2|tubgcp4|eme1|ccdc79|si:ch211-161h7.4|si:dkey-57a22.11|sgol1|espl1
GO:0048593 camera-type eye morphogenesis	36	144	0.000953684	0.0291869	1.98705	100004161|100005469|100007441|100333716|116713|142986|30071|30219|30222|30253|30304|30315|30430|30567|323201|324913|335110|336346|336617|373882|386932|393845|393875|394032|402843|402921|406755|415149|494082|554102|557155|568520|569250|569971|60639|723994	tbx5b|fn1a|znf644a|bbs9|aldh1a2|ptk2ab|tbx5a|efnb2a|ccnd1|tbx2b|tdgf1|foxn4|dnmt1|pax6a|marcksb|znf503|dync1h1|sox4a|thy1|mmp14a|poc1b|pde6c|sox4b|irx2a|sfrp1a|bcor|rp2|lum|ift80|marcksa|tubgcp4|crb2b|ehmt2|lama1|pax6b|crb2a
GO:0019377 glycolipid catabolic process	7	12	0.00105469	0.0302817	8.98186	100000684|445250|449649|550529|559072|559240|559850	neu3.5|neu3.2|galca|gm2a|gba|gba2|neu1
GO:0030199 collagen fibril organization	7	12	0.00105469	0.0302817	8.98186	100036767|30449|406426|415149|554550|555328|791144	plod2|serpinh1b|spint1a|lum|serpinh2|serpinh1a|loxl2b
GO:0044786 cell cycle DNA replication	7	10	0.00105469	0.0302817	8.98186	334315|406487|406695|450061|554146|556995|565952	orc3|rad51|cdc45|gins1|gins2|lig1|e2f8
GO:0046479 glycosphingolipid catabolic process	7	12	0.00105469	0.0302817	8.98186	100000684|445250|449649|550529|559072|559240|559850	neu3.5|neu3.2|galca|gm2a|gba|gba2|neu1
GO:0046514 ceramide catabolic process	7	12	0.00105469	0.0302817	8.98186	100000684|445250|449649|550529|559072|559240|559850	neu3.5|neu3.2|galca|gm2a|gba|gba2|neu1
GO:1901658 glycosyl compound catabolic process	7	11	0.00105469	0.0302817	8.98186	373884|402865|550541|555526|559295|560778|619263	cecr1a|si:dkey-4e7.3|nudt18|si:ch211-201h21.5|cecr1b|naga|adal
GO:0050778 positive regulation of immune response	22	104	0.00108526	0.0308413	2.49632	100000934|100317238|100334259|101243556|101885327|336617|368564|402884|403125|403127|403135|403137|403138|403139|405769|445088|447804|449803|553548|567444|574422|792472	unc93b1|si:ch211-214p13.9|cntrl|tmem173|cd180|thy1|skap2|tlr21|tlr2|tlr1|tlr22|tlr8a|tlr5a|tlr5b|syk|c1qb|lyn|c1qc|c1qa|irak3|fynb|zgc:158446
GO:0006826 iron ion transport	10	21	0.00117626	0.0327588	4.81446	100006523|100320152|30255|402837|406286|436651|494477|550429|553552|564500	zgc:198419|steap3|tfa|hamp|zgc:56095|zgc:92066|tfr1a|steap4|zgc:109934|scara5
GO:0051303 establishment of chromosome localization	10	19	0.00117626	0.0327588	4.81446	406563|445386|492689|494093|541341|559140|559398|568360|569837|767754	zgc:85936|ndc80|fam83d|spice1|terb2|ccdc79|cdca5|zgc:171223|si:ch211-161h7.4|cenpe
GO:0010965 regulation of mitotic sister chromatid separation	11	21	0.00127265	0.0339924	4.23739	100307076|100333714|393110|393907|445386|550434|566441|567006|567931|797406|798352	bub1|klhl22|zw10|cdc23|ndc80|mad2l1|ube2c|bub1bb|bub1ba|espl1|anapc10
GO:0033047 regulation of mitotic sister chromatid segregation	11	21	0.00127265	0.0339924	4.23739	100307076|100333714|393110|393907|445386|550434|566441|567006|567931|797406|798352	bub1|klhl22|zw10|cdc23|ndc80|mad2l1|ube2c|bub1bb|bub1ba|espl1|anapc10
GO:0051306 mitotic sister chromatid separation	11	21	0.00127265	0.0339924	4.23739	100307076|100333714|393110|393907|445386|550434|566441|567006|567931|797406|798352	bub1|klhl22|zw10|cdc23|ndc80|mad2l1|ube2c|bub1bb|bub1ba|espl1|anapc10
GO:1905818 regulation of chromosome separation	11	22	0.00127265	0.0339924	4.23739	100307076|100333714|393110|393907|445386|550434|566441|567006|567931|797406|798352	bub1|klhl22|zw10|cdc23|ndc80|mad2l1|ube2c|bub1bb|bub1ba|espl1|anapc10
GO:0007088 regulation of mitotic nuclear division	18	45	0.00128158	0.0339924	2.77613	100007502|100307076|100333714|107966129|393110|393907|445386|445392|449979|550434|555606|559398|565974|566441|567006|567931|797406|798352	kif20bb|bub1|klhl22|tpx2|zw10|cdc23|ndc80|fbxo5|kif20ba|mad2l1|bora|cdca5|map9|ube2c|bub1bb|bub1ba|espl1|anapc10
GO:0051298 centrosome duplication	12	26	0.0013042	0.0342661	3.85277	100329274|192317|368390|393574|406747|494093|553303|557148|557155|563653|565873|572194	si:ch73-100l22.3|stil|plk4|cep63|sass6|spice1|cep135|mdm1|tubgcp4|si:dkey-243i1.1|cep152|tmem67
GO:0002253 activation of immune response	20	97	0.00138756	0.0361154	2.57121	100000934|100317238|100334259|101243556|336617|368564|402884|403125|403127|403137|403138|403139|405769|445088|447804|449803|553548|567444|574422|792472	unc93b1|si:ch211-214p13.9|cntrl|tmem173|thy1|skap2|tlr21|tlr2|tlr1|tlr8a|tlr5a|tlr5b|syk|c1qb|lyn|c1qc|c1qa|irak3|fynb|zgc:158446
GO:0006954 inflammatory response	37	164	0.00144942	0.0373762	1.90576	100000544|100002946|100151629|100331911|100333821|101885910|102997062|337225|393345|402884|403125|403127|403135|403137|403138|403139|405769|405770|406258|406350|406575|445318|447804|449557|550506|561406|563034|563560|564338|568153|572204|57923|57933|64274|723996|791704|795785	ptger3|cxcl8a|tnfrsf9b|ccl34b.8|tnfrsf11a|si:ch211-112c15.8|il1fma|chid1|tnfaip8l2b|tlr21|tlr2|tlr1|tlr22|tlr8a|tlr5a|tlr5b|syk|il1b|metrnl|uhrf1|lta4h|nrros|lyn|saa|nsmaf|ptgir|zgc:171731|ikbkb|ngfrb|fpr1|nradd|pycard|caspa|csf1ra|tnfaip8l2a|zgc:153759|cxcl18b
GO:0000281 mitotic cytokinesis	8	13	0.00154602	0.0391424	6.16009	30627|30712|323197|368424|445392|553800|567446|791894	kif23|snap25a|racgap1|snx9a|fbxo5|cep55l|nusap1|aurkb
GO:0061640 cytoskeleton-dependent cytokinesis	8	13	0.00154602	0.0391424	6.16009	30627|30712|323197|368424|445392|553800|567446|791894	kif23|snap25a|racgap1|snx9a|fbxo5|cep55l|nusap1|aurkb
GO:0097529 myeloid leukocyte migration	16	61	0.00156072	0.0391587	2.93699	100002946|100331911|335158|393551|402857|405770|406426|406598|415151|445190|447804|449557|550506|64274|791973|795785	cxcl8a|ccl34b.8|wasb|cyba|s1pr4|il1b|spint1a|pik3cg|rac2|jagn1b|lyn|saa|nsmaf|csf1ra|cxcr3.2|cxcl18b
GO:0051783 regulation of nuclear division	18	48	0.00175521	0.0431039	2.66928	100007502|100307076|100333714|107966129|393110|393907|445386|445392|449979|550434|555606|559398|565974|566441|567006|567931|797406|798352	kif20bb|bub1|klhl22|tpx2|zw10|cdc23|ndc80|fbxo5|kif20ba|mad2l1|bora|cdca5|map9|ube2c|bub1bb|bub1ba|espl1|anapc10
GO:0043207 response to external biotic stimulus	46	230	0.0017644	0.0431039	1.74331	100001676|100002946|100004011|100126017|100151629|100333821|101243556|101885327|101885910|30255|30678|335407|336933|337598|360145|368242|393132|402837|402884|403125|403127|403135|403137|405770|406463|406789|436731|445190|445479|449557|450028|553612|556684|560309|561138|562203|564338|567384|571584|572204|65225|735292|791704|791973|792472|795785	shpk|cxcl8a|zgc:195633|gpr84|tnfrsf9b|tnfrsf11a|tmem173|cd180|si:ch211-112c15.8|tfa|pcna|mpeg1.1|rhogb|mcm4|mxc|kmo|irak4|hamp|tlr21|tlr2|tlr1|tlr22|tlr8a|il1b|nfkbiaa|pank1a|dgat1b|jagn1b|agbl5|saa|dram1|mpeg1.2|slc15a2|si:ch211-113a14.16|xpo1b|si:dkeyp-110c12.3|ngfrb|ifit9|marco|nradd|ctsd|limk1a|zgc:153759|cxcr3.2|zgc:158446|cxcl18b
GO:0051707 response to other organism	46	230	0.0017644	0.0431039	1.74331	100001676|100002946|100004011|100126017|100151629|100333821|101243556|101885327|101885910|30255|30678|335407|336933|337598|360145|368242|393132|402837|402884|403125|403127|403135|403137|405770|406463|406789|436731|445190|445479|449557|450028|553612|556684|560309|561138|562203|564338|567384|571584|572204|65225|735292|791704|791973|792472|795785	shpk|cxcl8a|zgc:195633|gpr84|tnfrsf9b|tnfrsf11a|tmem173|cd180|si:ch211-112c15.8|tfa|pcna|mpeg1.1|rhogb|mcm4|mxc|kmo|irak4|hamp|tlr21|tlr2|tlr1|tlr22|tlr8a|il1b|nfkbiaa|pank1a|dgat1b|jagn1b|agbl5|saa|dram1|mpeg1.2|slc15a2|si:ch211-113a14.16|xpo1b|si:dkeyp-110c12.3|ngfrb|ifit9|marco|nradd|ctsd|limk1a|zgc:153759|cxcr3.2|zgc:158446|cxcl18b
GO:0031577 spindle checkpoint	9	16	0.00186273	0.0451106	4.95089	100307076|100333714|393110|445386|550434|567006|567931|568360|791894	bub1|klhl22|zw10|ndc80|mad2l1|bub1bb|bub1ba|zgc:171223|aurkb
GO:0043010 camera-type eye development	61	286	0.00201635	0.0482249	1.59479	100004161|100005469|100007441|100150939|100333716|108004540|116713|142986|192295|192323|192335|192338|195824|286776|30071|30219|30222|30253|30304|30315|30430|30461|30567|323201|324913|335110|336346|336617|373882|386707|386932|393845|393875|394032|402843|402921|406285|406350|406755|407727|415149|436799|445140|494082|554102|557148|557155|560588|565852|565922|568520|569250|569971|58141|60639|64274|6…	tbx5b|fn1a|znf644a|nes|bbs9|znf408|aldh1a2|ptk2ab|ccna2|mcm3|atp6v1e1b|mcm2|atp6ap1b|ints7|tbx5a|efnb2a|ccnd1|tbx2b|tdgf1|foxn4|dnmt1|cdh11|pax6a|marcksb|znf503|dync1h1|sox4a|thy1|mmp14a|fen1|poc1b|pde6c|sox4b|irx2a|sfrp1a|bcor|chaf1b|uhrf1|rp2|slbp|lum|atp6v1f|mipa|ift80|marcksa|mdm1|tubgcp4|cep290|vps11|ift46|crb2b|ehmt2|lama1|gart|pax6b|csf1ra|ctsd|ctbp2a|crb2a|llgl1|tyms
GO:0050000 chromosome localization	10	20	0.00202597	0.0482249	4.27923	406563|445386|492689|494093|541341|559140|559398|568360|569837|767754	zgc:85936|ndc80|fam83d|spice1|terb2|ccdc79|cdca5|zgc:171223|si:ch211-161h7.4|cenpe
GO:0071897 DNA biosynthetic process	11	24	0.00207349	0.0486411	3.8519	192314|192320|30678|327590|556571|556995|559022|566847|569100|569525|570043	dtl|pole2|pcna|tk1|primpol|lig1|tnksa|pot1|rev3l|lig4|rev1
GO:0009607 response to biotic stimulus	48	246	0.00207838	0.0486411	1.70239	100001676|100002946|100004011|100126017|100151629|100333821|101243556|101885327|101885910|30255|30678|335407|336933|337598|360145|368242|393132|402837|402884|403125|403127|403135|403137|405770|406463|406789|436731|445190|445479|449557|450028|553612|556684|560309|561138|562203|564338|567384|569467|569583|571584|572204|65225|735292|791704|791973|792472|795785	shpk|cxcl8a|zgc:195633|gpr84|tnfrsf9b|tnfrsf11a|tmem173|cd180|si:ch211-112c15.8|tfa|pcna|mpeg1.1|rhogb|mcm4|mxc|kmo|irak4|hamp|tlr21|tlr2|tlr1|tlr22|tlr8a|il1b|nfkbiaa|pank1a|dgat1b|jagn1b|agbl5|saa|dram1|mpeg1.2|slc15a2|si:ch211-113a14.16|xpo1b|si:dkeyp-110c12.3|ngfrb|ifit9|si:dkey-33i11.9|si:rp71-77l1.1|marco|nradd|ctsd|limk1a|zgc:153759|cxcr3.2|zgc:158446|cxcl18b
GO:0034508 centromere complex assembly	7	15	0.00238285	0.0543953	6.73603	100126022|368856|393349|558570|562197|567359|569837	cenpo|cenpn|mis12|cenpi|si:ch211-225g23.1|cenph|si:ch211-161h7.4
GO:0045005 DNA-dependent DNA replication maintenance of fidelity	7	11	0.00238285	0.0543953	6.73603	406487|406839|492655|553405|556456|558350|563411	rad51|mus81|tonsl|pole|pold1|eme1|mms22l
GO:0051310 metaphase plate congression	7	12	0.00238285	0.0543953	6.73603	445386|492689|494093|559398|568360|569837|767754	ndc80|fam83d|spice1|cdca5|zgc:171223|si:ch211-161h7.4|cenpe
GO:0033043 regulation of organelle organization	75	328	0.00263556	0.0596751	1.49686	100003895|100007502|100151491|100270734|100307076|100333714|100535556|101885596|107966129|192317|195824|286830|30441|335158|335474|336504|336597|368390|368620|378958|393110|393579|393907|399482|406350|406384|406389|406695|406820|436799|436865|445386|445392|447829|447911|449979|492776|494093|550434|550548|553588|553677|555606|557148|559022|559032|559362|559398|561110|561835|562628|563578|564989|56…	arfip1|kif20bb|wipf1b|sgsm1a|bub1|klhl22|sgsm1b|hck|tpx2|stil|atp6ap1b|lamb1a|tmod4|wasb|arpc1b|arpc5a|capgb|plk4|abcc4|dmxl2|zw10|slc25a1a|cdc23|arpc5b|uhrf1|gmfb|atat1|cdc45|actr2a|atp6v1f|ska1|ndc80|fbxo5|cdc42ep3|rsg1|kif20ba|zgc:101559|spice1|mad2l1|stmn1b|zgc:110130|twf2b|bora|mdm1|tnksa|map1b|si:ch211-266k8.4|cdca5|tbc1d2|rictorb|tbc1d10ab|tbc1d9|nprl3|vps11|map9|ube2c|pot1|bub1bb|bub1ba|a…
GO:0006955 immune response	76	465	0.00287309	0.0636636	1.48616	100000934|100002334|100004011|100004856|100007836|100151629|100317238|100331911|100333821|100334259|101243556|101885327|101885596|101885910|102997062|114466|142986|324818|326022|335573|336617|337572|360145|368564|393345|393611|402884|403125|403127|403135|403137|403138|403139|405764|405769|405770|436866|445088|445318|447804|449803|550506|553548|553809|554157|554167|555707|556399|560309|561001|5612…	unc93b1|sc:d189|zgc:195633|si:ch211-137i24.12|si:dkey-253d23.3|tnfrsf9b|si:ch211-214p13.9|ccl34b.8|tnfrsf11a|cntrl|tmem173|cd180|hck|si:ch211-112c15.8|il1fma|tnfsf10l|ptk2ab|ctsh|si:ch73-158p21.3|ptpn6|thy1|ctss2.2|mxc|skap2|tnfaip8l2b|c6|tlr21|tlr2|tlr1|tlr22|tlr8a|tlr5a|tlr5b|blnk|syk|il1b|tnfsf10|c1qb|nrros|lyn|c1qc|nsmaf|c1qa|irak1bp1|ctss2.1|tnfb|si:dkey-253d23.4|cfp|si:ch211-113a14.16|cd83|…
GO:0000077 DNA damage checkpoint	13	32	0.00288029	0.0636636	3.13032	100037341|100334600|192314|30222|324185|336998|393162|393574|406839|407679|436934|558350|570063	zgc:162895|si:ch73-352p4.5|dtl|ccnd1|fanci|chek2|chek1|cep63|mus81|topbp1|rad17|eme1|wdr76
GO:0007098 centrosome cycle	13	31	0.00288029	0.0636636	3.13032	100329274|192317|368390|393574|406747|445246|494093|553303|557148|557155|563653|565873|572194	si:ch73-100l22.3|stil|plk4|cep63|sass6|aurka|spice1|cep135|mdm1|tubgcp4|si:dkey-243i1.1|cep152|tmem67
GO:0001654 eye development	72	350	0.00308503	0.0676521	1.49836	100002113|100004161|100005469|100007441|100150939|100333716|108004540|116713|142986|192295|192323|192335|192338|195824|286776|286830|30071|30219|30222|30253|30304|30315|30430|30461|30567|323201|324913|325255|335110|336346|336617|359836|373882|386707|386932|393845|393875|394025|394032|402843|402921|406285|406350|406755|407727|415105|415149|431724|436799|445140|494082|554102|556677|557148|557155|56…	coro1a|tbx5b|fn1a|znf644a|nes|bbs9|znf408|aldh1a2|ptk2ab|ccna2|mcm3|atp6v1e1b|mcm2|atp6ap1b|ints7|lamb1a|tbx5a|efnb2a|ccnd1|tbx2b|tdgf1|foxn4|dnmt1|cdh11|pax6a|marcksb|znf503|rab18a|dync1h1|sox4a|thy1|her15.1|mmp14a|fen1|poc1b|pde6c|sox4b|nek2|irx2a|sfrp1a|bcor|chaf1b|uhrf1|rp2|slbp|adgrv1|lum|impdh1a|atp6v1f|mipa|ift80|marcksa|mfap2|mdm1|tubgcp4|cep290|kif22|vps11|ift46|crb2b|ehmt2|lama1|gart|pa…
GO:0090596 sensory organ morphogenesis	52	257	0.00312941	0.0680891	1.62122	100004161|100005469|100007441|100333716|116713|140423|142986|286830|30071|30161|30219|30222|30253|30304|30315|30430|30567|321357|323201|324913|335110|336346|336617|368206|373882|386932|393235|393845|393875|394025|394032|402843|402921|406755|415105|415149|445491|494082|497312|554102|556677|557046|557155|560588|561788|568520|569250|569971|60639|723994|797134|84039	tbx5b|fn1a|znf644a|bbs9|aldh1a2|jag1b|ptk2ab|lamb1a|tbx5a|chd|efnb2a|ccnd1|tbx2b|tdgf1|foxn4|dnmt1|pax6a|sparc|marcksb|znf503|dync1h1|sox4a|thy1|tbx1|mmp14a|poc1b|ttc9c|pde6c|sox4b|nek2|irx2a|sfrp1a|bcor|rp2|adgrv1|lum|crbn|ift80|cobl|marcksa|mfap2|slc26a2|tubgcp4|cep290|kif22|crb2b|ehmt2|lama1|pax6b|crb2a|med29|bco1
GO:0005975 carbohydrate metabolic process	70	341	0.00319181	0.0682357	1.50508	100000478|100000684|100001628|100001676|100002993|100003570|100126019|100148292|100170782|100332784|100415800|260350|322420|322674|323613|334420|335494|337225|393350|393668|402981|403070|403116|403130|406473|406615|406731|436646|445165|445250|445487|445494|449649|449663|449829|450083|474321|492773|492796|541364|548343|550425|550460|550565|553283|553763|556291|557919|559014|559072|559850|560219|56…	mgat2|neu3.5|glb1l|shpk|ugt5e1|man2b2|zgc:171967|npl|zgc:194879|si:ch73-12o23.1|ugt5f1|has2|chia.6|pask|hexb|ugp2b|fuca1.1|chid1|xylb|eno1b|amdhd2|rgn|st6gal2a|has1|pck2|gpd1c|ugt1ab|galm|fuca1.2|neu3.2|fuca2|pgls|galca|gpd1l|galk1|gla|pgm3|pomk|zgc:101663|zgc:113333|glb1|b4galt1|hexa|gnpda1|pcxa|ctbs|gnpda2|adpgk|si:ch211-136a13.1|gba|neu1|man2a1|naga|chst2a|hpse|st6galnac1.1|adpgk2|mogs|man2c1|…
GO:0002274 myeloid leukocyte activation	9	24	0.00323706	0.0682357	4.33174	100002334|100149618|405769|405770|447804|568153|791973|792085|795785	sc:d189|p2ry12|syk|il1b|lyn|fpr1|cxcr3.2|ndrg1a|cxcl18b
GO:0007091 metaphase/anaphase transition of mitotic cell cycle	10	20	0.00330766	0.0682357	3.85104	100307076|100333714|393110|393907|445386|550434|566441|567006|567931|798352	bub1|klhl22|zw10|cdc23|ndc80|mad2l1|ube2c|bub1bb|bub1ba|anapc10
GO:0030071 regulation of mitotic metaphase/anaphase transition	10	20	0.00330766	0.0682357	3.85104	100307076|100333714|393110|393907|445386|550434|566441|567006|567931|798352	bub1|klhl22|zw10|cdc23|ndc80|mad2l1|ube2c|bub1bb|bub1ba|anapc10
GO:0044774 mitotic DNA integrity checkpoint	10	23	0.00330766	0.0682357	3.85104	100037341|192314|30222|324185|336998|393162|406839|407679|436934|558350	zgc:162895|dtl|ccnd1|fanci|chek2|chek1|mus81|topbp1|rad17|eme1
GO:0044784 metaphase/anaphase transition of cell cycle	10	21	0.00330766	0.0682357	3.85104	100307076|100333714|393110|393907|445386|550434|566441|567006|567931|798352	bub1|klhl22|zw10|cdc23|ndc80|mad2l1|ube2c|bub1bb|bub1ba|anapc10
GO:1902099 regulation of metaphase/anaphase transition of cell cycle	10	21	0.00330766	0.0682357	3.85104	100307076|100333714|393110|393907|445386|550434|566441|567006|567931|798352	bub1|klhl22|zw10|cdc23|ndc80|mad2l1|ube2c|bub1bb|bub1ba|anapc10
GO:0005996 monosaccharide metabolic process	23	89	0.00334151	0.0684273	2.16374	100002993|100003570|100415800|322674|335494|393350|403070|406473|406731|436646|445165|445487|449829|553283|560219|569595|570579|573998|678540|767705|790919|791130|792268	ugt5e1|man2b2|ugt5f1|pask|fuca1.1|xylb|rgn|pck2|ugt1ab|galm|fuca1.2|fuca2|galk1|pcxa|man2a1|man2c1|g6pd|dusp12|gale|ugt2a5|g6pc3|galt|galk2
GO:0060041 retina development in camera-type eye	43	191	0.00361631	0.0732693	1.69512	100004161|100007441|100333716|108004540|192295|192323|192335|192338|195824|30071|30253|30304|30315|30430|30461|30567|323201|335110|336617|373882|386707|386932|393845|394032|402843|402921|406285|406755|407727|436799|494082|554102|557148|557155|565852|565922|568520|569250|64274|65225|723994|751760|81540	tbx5b|znf644a|bbs9|znf408|ccna2|mcm3|atp6v1e1b|mcm2|atp6ap1b|tbx5a|tbx2b|tdgf1|foxn4|dnmt1|cdh11|pax6a|marcksb|dync1h1|thy1|mmp14a|fen1|poc1b|pde6c|irx2a|sfrp1a|bcor|chaf1b|rp2|slbp|atp6v1f|ift80|marcksa|mdm1|tubgcp4|vps11|ift46|crb2b|ehmt2|csf1ra|ctsd|crb2a|llgl1|tyms
GO:0009164 nucleoside catabolic process	6	10	0.00363058	0.0732693	7.6965	373884|402865|550541|555526|559295|619263	cecr1a|si:dkey-4e7.3|nudt18|si:ch211-201h21.5|cecr1b|adal
GO:0031570 DNA integrity checkpoint	13	33	0.00413375	0.0828236	2.94603	100037341|100334600|192314|30222|324185|336998|393162|393574|406839|407679|436934|558350|570063	zgc:162895|si:ch73-352p4.5|dtl|ccnd1|fanci|chek2|chek1|cep63|mus81|topbp1|rad17|eme1|wdr76
GO:0050900 leukocyte migration	19	78	0.0046592	0.0926849	2.28896	100002113|100002946|100331911|335158|393551|402857|405770|406426|406598|415151|445190|447804|449557|494109|550506|568153|64274|791973|795785	coro1a|cxcl8a|ccl34b.8|wasb|cyba|s1pr4|il1b|spint1a|pik3cg|rac2|jagn1b|lyn|saa|ch25h|nsmaf|fpr1|csf1ra|cxcr3.2|cxcl18b
GO:0006513 protein monoubiquitination	7	13	0.0047023	0.0928787	5.38851	100333714|192314|393106|406350|492362|553013|768152	klhl22|dtl|rad18|uhrf1|klhl12|ube2w|ube2t
GO:0006664 glycolipid metabolic process	22	80	0.00483525	0.0941689	2.12095	100000684|321218|393448|415239|436838|445250|449649|550396|550529|555496|556126|556797|559072|559240|559850|564336|565235|565556|751635|751653|767675|780844	neu3.5|pigq|pigb|pigk|pigh|neu3.2|galca|mppe1|gm2a|gpaa1|gal3st2|pign|gba|gba2|neu1|st6galnac1.1|aldh5a1|gal3st4|alg5|st6galnac4|pigs|neu3.1
GO:1903509 liposaccharide metabolic process	22	80	0.00483525	0.0941689	2.12095	100000684|321218|393448|415239|436838|445250|449649|550396|550529|555496|556126|556797|559072|559240|559850|564336|565235|565556|751635|751653|767675|780844	neu3.5|pigq|pigb|pigk|pigh|neu3.2|galca|mppe1|gm2a|gpaa1|gal3st2|pign|gba|gba2|neu1|st6galnac1.1|aldh5a1|gal3st4|alg5|st6galnac4|pigs|neu3.1
GO:0071621 granulocyte chemotaxis	11	44	0.00487636	0.0943101	3.25867	100002946|100331911|335158|402857|405770|406426|406598|447804|550506|64274|795785	cxcl8a|ccl34b.8|wasb|s1pr4|il1b|spint1a|pik3cg|lyn|nsmaf|csf1ra|cxcl18b
GO:0090068 positive regulation of cell cycle process	8	17	0.00519529	0.0997854	4.3995	30222|368390|406695|445386|559398|565952|791894|797406	ccnd1|plk4|cdc45|ndc80|cdca5|e2f8|aurkb|espl1
GO:0044773 mitotic DNA damage checkpoint	9	21	0.00529785	0.101058	3.85018	100037341|192314|30222|324185|336998|393162|406839|407679|558350	zgc:162895|dtl|ccnd1|fanci|chek2|chek1|mus81|topbp1|eme1
GO:0042430 indole-containing compound metabolic process	5	14	0.00540007	0.102307	9.61827	100334830|368242|407712|492518|550372	kynu|kmo|tph2|haao|afmid
GO:0006952 defense response	62	345	0.00561116	0.105588	1.4984	100000544|100000934|100002946|100004011|100151629|100331911|100333821|100334259|101243556|101885327|101885596|101885910|102997062|142986|335407|335573|337225|360145|393345|402837|402884|403125|403127|403135|403137|403138|403139|405769|405770|406258|406350|406575|445190|445318|445479|447804|449557|450028|550506|553612|560309|561406|562203|563034|563560|564338|564838|567384|567405|567444|568153|571…	ptger3|unc93b1|cxcl8a|zgc:195633|tnfrsf9b|ccl34b.8|tnfrsf11a|cntrl|tmem173|cd180|hck|si:ch211-112c15.8|il1fma|ptk2ab|mpeg1.1|ptpn6|chid1|mxc|tnfaip8l2b|hamp|tlr21|tlr2|tlr1|tlr22|tlr8a|tlr5a|tlr5b|syk|il1b|metrnl|uhrf1|lta4h|jagn1b|nrros|agbl5|lyn|saa|dram1|nsmaf|mpeg1.2|si:ch211-113a14.16|ptgir|si:dkeyp-110c12.3|zgc:171731|ikbkb|ngfrb|ppp1r14ba|ifit9|matk|irak3|fpr1|marco|tec|nradd|fynb|pycard|c…
GO:0006935 chemotaxis	61	289	0.0057085	0.106699	1.5023	100002113|100002946|100003167|100004611|100004988|100331911|100334565|286830|30037|30154|30219|30252|30304|30452|30461|30769|321378|324416|334628|335158|337179|352930|369191|373882|393551|393692|402857|402875|405770|405901|406426|406598|407727|436598|447804|449557|494109|550377|550405|550506|553130|553366|553412|556077|562273|563803|564338|565952|566546|567422|568139|568153|569128|569971|64256|64…	coro1a|cxcl8a|ackr4a|sema3bl|si:ch211-207g17.2|ccl34b.8|si:dkey-288i20.2|lamb1a|tnc|gli2a|efnb2a|sema3h|tdgf1|etv5b|cdh11|robo1|arrb2a|dpysl5a|boc|wasb|mmp2|gli1|tnr|mmp14a|cyba|arl3l2|s1pr4|dzip1|il1b|nrp2a|spint1a|pik3cg|slbp|pls3|lyn|saa|ch25h|sema6dl|lhx9|nsmaf|sema3c|ccr9a|dpysl2b|plod3|plxnc1|ccr12a|ngfrb|e2f8|plxnb3|plxna3|ccr12b.2|fpr1|ccdc80l1|lama1|efna5a|csf1ra|cxcr3.2|ccr8.1|cxcl18b|p…
GO:0003407 neural retina development	19	74	0.00594558	0.110176	2.21944	100007441|100333716|30253|30315|30430|30567|323201|335110|336617|373882|386932|406755|407727|554102|557155|565852|569250|64274|751760	znf644a|bbs9|tbx2b|foxn4|dnmt1|pax6a|marcksb|dync1h1|thy1|mmp14a|poc1b|rp2|slbp|marcksa|tubgcp4|vps11|ehmt2|csf1ra|llgl1
GO:0006643 membrane lipid metabolic process	32	134	0.00597364	0.110176	1.78975	100000684|100001978|140811|321218|393441|393448|415239|436838|445250|449649|450067|541525|550396|550529|554145|555496|556126|556700|556797|559072|559240|559850|564336|564867|565235|565556|677753|678614|751635|751653|767675|780844	neu3.5|sftpbb|psap|pigq|hacd3|pigb|pigk|pigh|neu3.2|galca|ormdl3|smpdl3a|mppe1|gm2a|elovl8b|gpaa1|gal3st2|smpd1|pign|gba|gba2|neu1|st6galnac1.1|cers6|aldh5a1|gal3st4|ormdl2|elovl2|alg5|st6galnac4|pigs|neu3.1
GO:0001503 ossification	17	63	0.00616481	0.112216	2.3399	100000500|100004688|100037325|323465|324188|337158|405788|405878|432385|436598|550518|556849|557046|559072|560145|562399|777717	sost|col27a1a|ucmaa|vcanb|cyp26b1|col1a1a|runx2b|fbxl15|spp1|pls3|twist1b|entpd5a|slc26a2|gba|col27a1b|enpp1|bmp3
GO:0060326 cell chemotaxis	17	68	0.00616481	0.112216	2.3399	100002113|100002946|100331911|335158|393551|402857|405770|406426|406598|447804|449557|494109|550506|568153|64274|791973|795785	coro1a|cxcl8a|ccl34b.8|wasb|cyba|s1pr4|il1b|spint1a|pik3cg|lyn|saa|ch25h|nsmaf|fpr1|csf1ra|cxcr3.2|cxcl18b
GO:0060042 retina morphogenesis in camera-type eye	24	98	0.00671177	0.121378	1.96934	100004161|100007441|100333716|30071|30253|30315|30430|30567|323201|335110|336617|373882|386932|393845|394032|402843|402921|406755|494082|554102|557155|568520|569250|723994	tbx5b|znf644a|bbs9|tbx5a|tbx2b|foxn4|dnmt1|pax6a|marcksb|dync1h1|thy1|mmp14a|poc1b|pde6c|irx2a|sfrp1a|bcor|rp2|ift80|marcksa|tubgcp4|crb2b|ehmt2|crb2a
GO:0015669 gas transport	6	19	0.00749441	0.132942	5.77207	246090|30216|30331|30507|387526|554176	cygb1|ba1|cahz|hbaa1|ca2|cygb2
GO:0045143 homologous chromosome segregation	6	16	0.00749441	0.132942	5.77207	100307086|393554|406563|541341|559140|569837	pttg1|trip13|zgc:85936|terb2|ccdc79|si:ch211-161h7.4
GO:0045931 positive regulation of mitotic cell cycle	6	11	0.00749441	0.132942	5.77207	30222|406695|445386|559398|57925|797406	ccnd1|cdc45|ndc80|cdca5|cdc25b|espl1
GO:0006956 complement activation	4	43	0.00757895	0.133591	15.3844	445088|449803|553548|792472	c1qb|c1qc|c1qa|zgc:158446
GO:0042330 taxis	63	302	0.00832048	0.145739	1.45839	100002113|100002946|100003167|100004611|100004988|100073341|100331911|100334565|286830|30037|30154|30219|30252|30304|30452|30461|30769|321378|324416|334628|335158|337179|352930|369191|373882|393551|393692|402857|402875|405770|405901|406426|406598|407727|436598|447804|449557|494109|550377|550405|550506|553130|553366|553412|556077|561788|562273|563803|564338|565952|566546|567422|568139|568153|56912…	coro1a|cxcl8a|ackr4a|sema3bl|si:ch211-207g17.2|sap130a|ccl34b.8|si:dkey-288i20.2|lamb1a|tnc|gli2a|efnb2a|sema3h|tdgf1|etv5b|cdh11|robo1|arrb2a|dpysl5a|boc|wasb|mmp2|gli1|tnr|mmp14a|cyba|arl3l2|s1pr4|dzip1|il1b|nrp2a|spint1a|pik3cg|slbp|pls3|lyn|saa|ch25h|sema6dl|lhx9|nsmaf|sema3c|ccr9a|dpysl2b|plod3|kif22|plxnc1|ccr12a|ngfrb|e2f8|plxnb3|plxna3|ccr12b.2|fpr1|ccdc80l1|lama1|efna5a|csf1ra|cxcr3.2|cc…
GO:0070192 chromosome organization involved in meiotic cell cycle	7	20	0.00838462	0.145945	4.49015	393554|406487|406563|450081|541341|556493|559140	trip13|rad51|zgc:85936|rad51c|terb2|ncapd3|ccdc79
GO:0072523 purine-containing compound catabolic process	8	23	0.00852784	0.147516	3.84931	373884|402865|415197|550541|553701|555526|559295|619263	cecr1a|si:dkey-4e7.3|nudt15|nudt18|gda|si:ch211-201h21.5|cecr1b|adal
GO:0019318 hexose metabolic process	17	60	0.0100834	0.171233	2.1836	100003570|322674|335494|406473|436646|445165|445487|449829|553283|560219|569595|570579|573998|678540|790919|791130|792268	man2b2|pask|fuca1.1|pck2|galm|fuca1.2|fuca2|galk1|pcxa|man2a1|man2c1|g6pd|dusp12|gale|g6pc3|galt|galk2
GO:0070507 regulation of microtubule cytoskeleton organization	13	44	0.0106699	0.17901	2.50358	107966129|192317|368390|406389|436865|494093|550548|555606|557148|559032|570479|572194|678630	tpx2|stil|plk4|atat1|ska1|spice1|stmn1b|bora|mdm1|map1b|ska3|tmem67|stmn1a
GO:1902115 regulation of organelle assembly	13	38	0.0106699	0.17901	2.50358	101885596|192317|195824|286830|368390|368620|436799|492776|494093|557148|564989|572060|792831	hck|stil|atp6ap1b|lamb1a|plk4|abcc4|atp6v1f|zgc:101559|spice1|mdm1|nprl3|rab33ba|pan2
GO:0030593 neutrophil chemotaxis	10	42	0.0111806	0.186456	2.96169	100002946|100331911|335158|402857|405770|406426|406598|447804|550506|795785	cxcl8a|ccl34b.8|wasb|s1pr4|il1b|spint1a|pik3cg|lyn|nsmaf|cxcl18b
GO:0050776 regulation of immune response	24	127	0.0117274	0.19441	1.85062	100000934|100002334|100317238|100334259|101243556|101885327|336617|368564|402884|403125|403127|403135|403137|403138|403139|405769|445088|447804|449803|553548|567444|574422|792472|799647	unc93b1|sc:d189|si:ch211-214p13.9|cntrl|tmem173|cd180|thy1|skap2|tlr21|tlr2|tlr1|tlr22|tlr8a|tlr5a|tlr5b|syk|c1qb|lyn|c1qc|c1qa|irak3|fynb|zgc:158446|trpm4b.2
GO:0032846 positive regulation of homeostatic process	5	11	0.0119549	0.194704	6.41192	336617|406258|432385|494052|559022	thy1|metrnl|spp1|gcga|tnksa
GO:0048385 regulation of retinoic acid receptor signaling pathway	5	10	0.0119549	0.194704	6.41192	116713|171480|324188|445083|503502	aldh1a2|crabp2a|cyp26b1|dhrs3a|crabp2b
GO:0055081 anion homeostasis	5	14	0.0119549	0.194704	6.41192	492483|556849|562399|562834|563818	gpcpd1|entpd5a|enpp1|slc12a10.2|slc26a4
GO:0032886 regulation of microtubule-based process	14	50	0.0122044	0.197612	2.34467	107966129|192317|368390|406389|436865|494093|550548|555606|557148|559032|567545|570479|572194|678630	tpx2|stil|plk4|atat1|ska1|spice1|stmn1b|bora|mdm1|map1b|klhl42|ska3|tmem67|stmn1a
GO:0045995 regulation of embryonic development	17	72	0.0126731	0.204015	2.11302	100007702|195824|260350|30161|30333|335495|337298|402875|407737|436799|447932|450059|566796|567640|569971|57925|80973	rspo3|atp6ap1b|has2|chd|pou5f3|parp3|sulf1|dzip1|fgf17|atp6v1f|lypd6|osr1|lama4|si:ch211-241e1.3|lama1|cdc25b|cdk1
GO:0030595 leukocyte chemotaxis	15	64	0.0135595	0.207941	2.22246	100002113|100002946|100331911|335158|393551|402857|405770|406426|406598|447804|494109|550506|64274|791973|795785	coro1a|cxcl8a|ccl34b.8|wasb|cyba|s1pr4|il1b|spint1a|pik3cg|lyn|ch25h|nsmaf|csf1ra|cxcr3.2|cxcl18b
GO:0044782 cilium organization	41	182	0.0136533	0.207941	1.55146	100005174|100007472|100136857|100333716|102216338|195824|259187|286784|286830|368320|368620|386932|393148|393235|393452|402875|406364|414931|436799|445479|447898|447911|494079|494082|494112|497312|503590|553213|556414|557491|559807|559814|560588|562701|565515|565922|566154|568520|569823|572194|799022	dnmbp|cep83|cep70|bbs9|lpar3|atp6ap1b|bbs2|arl13b|lamb1a|gmnn|abcc4|poc1b|cdc14b|ttc9c|dync2li1|dzip1|elmo1|ift52|atp6v1f|agbl5|tmem237b|rsg1|iqcb1|ift80|cdk20|cobl|rfx2|ift140|wdr19|bbs7|mustn1a|ccdc28b|cep290|ahi1|wdr35|ift46|stk36|crb2b|ttc21b|tmem67|si:dkey-224e22.2
GO:0007094 mitotic spindle assembly checkpoint	7	14	0.013813	0.207941	3.84845	100307076|100333714|393110|445386|550434|567006|567931	bub1|klhl22|zw10|ndc80|mad2l1|bub1bb|bub1ba
GO:0033046 negative regulation of sister chromatid segregation	7	14	0.013813	0.207941	3.84845	100307076|100333714|393110|445386|550434|567006|567931	bub1|klhl22|zw10|ndc80|mad2l1|bub1bb|bub1ba
GO:0033048 negative regulation of mitotic sister chromatid segregation	7	14	0.013813	0.207941	3.84845	100307076|100333714|393110|445386|550434|567006|567931	bub1|klhl22|zw10|ndc80|mad2l1|bub1bb|bub1ba
GO:0045841 negative regulation of mitotic metaphase/anaphase transition	7	14	0.013813	0.207941	3.84845	100307076|100333714|393110|445386|550434|567006|567931	bub1|klhl22|zw10|ndc80|mad2l1|bub1bb|bub1ba
GO:0051985 negative regulation of chromosome segregation	7	15	0.013813	0.207941	3.84845	100307076|100333714|393110|445386|550434|567006|567931	bub1|klhl22|zw10|ndc80|mad2l1|bub1bb|bub1ba
GO:0071173 spindle assembly checkpoint	7	14	0.013813	0.207941	3.84845	100307076|100333714|393110|445386|550434|567006|567931	bub1|klhl22|zw10|ndc80|mad2l1|bub1bb|bub1ba
GO:0071174 mitotic spindle checkpoint	7	14	0.013813	0.207941	3.84845	100307076|100333714|393110|445386|550434|567006|567931	bub1|klhl22|zw10|ndc80|mad2l1|bub1bb|bub1ba
GO:1902100 negative regulation of metaphase/anaphase transition of cell cycle	7	15	0.013813	0.207941	3.84845	100307076|100333714|393110|445386|550434|567006|567931	bub1|klhl22|zw10|ndc80|mad2l1|bub1bb|bub1ba
GO:1905819 negative regulation of chromosome separation	7	15	0.013813	0.207941	3.84845	100307076|100333714|393110|445386|550434|567006|567931	bub1|klhl22|zw10|ndc80|mad2l1|bub1bb|bub1ba
GO:2000816 negative regulation of mitotic sister chromatid separation	7	14	0.013813	0.207941	3.84845	100307076|100333714|393110|445386|550434|567006|567931	bub1|klhl22|zw10|ndc80|mad2l1|bub1bb|bub1ba
GO:0032101 regulation of response to external stimulus	31	135	0.0147738	0.221209	1.66069	100002946|100004611|101243556|101885327|30037|30219|30252|30304|321378|393345|393692|403125|403137|405769|406258|414272|447804|449808|550377|553130|555717|562247|562273|563034|567422|57923|57933|64274|723996|795785|799945	cxcl8a|sema3bl|tmem173|cd180|tnc|efnb2a|sema3h|tdgf1|arrb2a|tnfaip8l2b|arl3l2|tlr2|tlr8a|syk|metrnl|rgma|lyn|kng1|sema6dl|sema3c|m17|clcf1|plxnc1|zgc:171731|plxna3|pycard|caspa|csf1ra|tnfaip8l2a|cxcl18b|sema3fb
GO:0045814 negative regulation of gene expression, epigenetic	14	44	0.0157303	0.234272	2.24682	100004011|100332885|100334621|321505|394048|403077|406350|406695|559220|560309|560527|565716|606720|794333	zgc:195633|si:dkey-108k21.26|si:ch73-36p18.5|bmi1a|h2afx|h2afvb|uhrf1|cdc45|si:dkey-261m9.15|si:ch211-113a14.16|si:ch211-113a14.19|bend3|zgc:114037|bahcc1b
GO:0006342 chromatin silencing	13	41	0.0182519	0.27038	2.27566	100004011|100332885|100334621|394048|403077|406350|406695|559220|560309|560527|565716|606720|794333	zgc:195633|si:dkey-108k21.26|si:ch73-36p18.5|h2afx|h2afvb|uhrf1|cdc45|si:dkey-261m9.15|si:ch211-113a14.16|si:ch211-113a14.19|bend3|zgc:114037|bahcc1b
GO:0006687 glycosphingolipid metabolic process	11	36	0.0186512	0.274391	2.49133	100000684|445250|449649|550529|559072|559240|559850|564336|565235|751653|780844	neu3.5|neu3.2|galca|gm2a|gba|gba2|neu1|st6galnac1.1|aldh5a1|st6galnac4|neu3.1
GO:0046349 amino sugar biosynthetic process	4	10	0.0190152	0.274391	7.69245	393264|474321|550565|556291	uap1l1|pgm3|gnpda1|gnpda2
GO:0050830 defense response to Gram-positive bacterium	4	11	0.0190152	0.274391	7.69245	100004011|101885327|402837|560309	zgc:195633|cd180|hamp|si:ch211-113a14.16
GO:0055083 monovalent inorganic anion homeostasis	4	11	0.0190152	0.274391	7.69245	492483|556849|562399|562834	gpcpd1|entpd5a|enpp1|slc12a10.2
GO:0072376 protein activation cascade	4	48	0.0190152	0.274391	7.69245	445088|449803|553548|792472	c1qb|c1qc|c1qa|zgc:158446
GO:0003170 heart valve development	8	21	0.0195771	0.279601	3.07897	260350|30071|30315|321061|334613|393510|664761|793949	has2|tbx5a|foxn4|pdcd4b|fn1b|slc2a12|id4|tmsb4x
GO:0045839 negative regulation of mitotic nuclear division	8	18	0.0195771	0.279601	3.07897	100307076|100333714|393110|445386|445392|550434|567006|567931	bub1|klhl22|zw10|ndc80|fbxo5|mad2l1|bub1bb|bub1ba
GO:0007127 meiosis I	12	42	0.0211791	0.290804	2.31033	100307086|327322|393554|406487|406563|406839|445203|450081|541341|558350|559140|569837	pttg1|ercc4|trip13|rad51|zgc:85936|mus81|mnd1|rad51c|terb2|eme1|ccdc79|si:ch211-161h7.4
GO:0006275 regulation of DNA replication	7	17	0.0213534	0.290804	3.36689	30678|327196|368320|445395|447872|559535|565952	pcna|tex10|gmnn|esco2|dscc1|dna2|e2f8
GO:0060034 notochord cell differentiation	7	20	0.0213534	0.290804	3.36689	192335|324309|325423|436799|565852|569971|792366	atp6v1e1b|fstl1b|fstl1a|atp6v1f|vps11|lama1|col15a1a
GO:0060219 camera-type eye photoreceptor cell differentiation	7	24	0.0213534	0.290804	3.36689	100007441|30253|30567|335110|336617|557155|569250	znf644a|tbx2b|pax6a|dync1h1|thy1|tubgcp4|ehmt2
GO:0007224 smoothened signaling pathway	15	53	0.021441	0.290804	2.06344	192317|286784|30154|323260|334389|334628|336346|337298|352930|393875|402875|503728|560334|566154|797832	stil|arl13b|gli2a|gas8|ankmy2a|boc|sox4a|sulf1|gli1|sox4b|dzip1|scube2|hhat|stk36|scube1
GO:0070925 organelle assembly	87	404	0.0219117	0.290804	1.30381	100000242|100002113|100003572|100005174|100007472|100009663|100034627|100073331|100136857|100329274|100333716|101885596|102216338|192317|195818|195824|259187|286784|286830|30441|30616|30627|30744|336632|353248|368320|368390|368620|386932|393148|393200|393235|393349|393574|402875|406364|406747|415193|436698|436799|445390|445479|447898|447911|448859|492776|492797|494079|494082|494093|494112|497312|…	zgc:92606|coro1a|tnnt3b|dnmbp|cep83|atg9a|atg16l2|birc7|cep70|si:ch73-100l22.3|bbs9|hck|lpar3|stil|kif11|atp6ap1b|bbs2|arl13b|lamb1a|tmod4|vmhc|kif23|cbfb|atg3|tnnt2c|gmnn|plk4|abcc4|poc1b|cdc14b|wdr45|ttc9c|mis12|cep63|dzip1|elmo1|sass6|atg4c|haus4|atp6v1f|mybl2b|agbl5|tmem237b|rsg1|atg4b|zgc:101559|haus5|iqcb1|ift80|spice1|cdk20|cobl|rfx2|cep135|haus1|mdm1|tubgcp4|bbs7|haus6|tnksa|mustn1a|ccdc2…
GO:0006665 sphingolipid metabolic process	21	89	0.0219357	0.290804	1.79832	100000684|100001978|140811|393441|445250|449649|450067|541525|550529|554145|556700|559072|559240|559850|564336|564867|565235|677753|678614|751653|780844	neu3.5|sftpbb|psap|hacd3|neu3.2|galca|ormdl3|smpdl3a|gm2a|elovl8b|smpd1|gba|gba2|neu1|st6galnac1.1|cers6|aldh5a1|ormdl2|elovl2|st6galnac4|neu3.1
GO:0006970 response to osmotic stress	5	16	0.0223603	0.290804	4.80868	30331|387526|563818|564588|799637	cahz|ca2|slc26a4|scara3|nupr1
GO:0007418 ventral midline development	5	15	0.0223603	0.290804	4.80868	100073341|30154|30304|352930|548610	sap130a|gli2a|tdgf1|gli1|gli2b
GO:0009310 amine catabolic process	5	13	0.0223603	0.290804	4.80868	100334830|368242|492518|550372|567881	kynu|kmo|haao|afmid|sat1b
GO:0021508 floor plate formation	5	14	0.0223603	0.290804	4.80868	100073341|30154|30304|352930|548610	sap130a|gli2a|tdgf1|gli1|gli2b
GO:0032925 regulation of activin receptor signaling pathway	5	11	0.0223603	0.290804	4.80868	30577|337795|450059|558271|561935	ldb2a|dact2|osr1|fscn1a|aplnra
GO:0033504 floor plate development	5	19	0.0223603	0.290804	4.80868	100073341|30154|30304|352930|548610	sap130a|gli2a|tdgf1|gli1|gli2b
GO:0033505 floor plate morphogenesis	5	14	0.0223603	0.290804	4.80868	100073341|30154|30304|352930|548610	sap130a|gli2a|tdgf1|gli1|gli2b
GO:0042402 cellular biogenic amine catabolic process	5	13	0.0223603	0.290804	4.80868	100334830|368242|492518|550372|567881	kynu|kmo|haao|afmid|sat1b
GO:0050818 regulation of coagulation	5	15	0.0223603	0.290804	4.80868	325540|337132|405769|447804|449808	sppl2|anxa5b|syk|lyn|kng1
GO:0072102 glomerulus morphogenesis	5	15	0.0223603	0.290804	4.80868	30304|30637|333938|450059|568520	tdgf1|mdm2|myh9a|osr1|crb2b
GO:1900107 regulation of nodal signaling pathway	5	11	0.0223603	0.290804	4.80868	30577|337795|450059|558271|561935	ldb2a|dact2|osr1|fscn1a|aplnra
GO:0006959 humoral immune response	6	56	0.0225543	0.290804	3.84759	101885327|402884|445088|449803|553548|792472	cd180|tlr21|c1qb|c1qc|c1qa|zgc:158446
GO:0036302 atrioventricular canal development	6	12	0.0225543	0.290804	3.84759	260350|30071|30253|30315|664761|793949	has2|tbx5a|tbx2b|foxn4|id4|tmsb4x
GO:2000826 regulation of heart morphogenesis	6	20	0.0225543	0.290804	3.84759	195824|260350|30161|368206|402875|436799	atp6ap1b|has2|chd|tbx1|dzip1|atp6v1f
GO:0002684 positive regulation of immune system process	26	141	0.0227794	0.292353	1.67044	100000934|100317238|100334259|101243556|101885327|336617|368564|393100|402884|403125|403127|403135|403137|403138|403139|405769|415151|445088|447804|449803|553548|567444|574422|64274|792472|795785	unc93b1|si:ch211-214p13.9|cntrl|tmem173|cd180|thy1|skap2|ppp2r3c|tlr21|tlr2|tlr1|tlr22|tlr8a|tlr5a|tlr5b|syk|rac2|c1qb|lyn|c1qc|c1qa|irak3|fynb|csf1ra|zgc:158446|cxcl18b
GO:0044702 single organism reproductive process	34	188	0.024285	0.304261	1.54267	100037341|100307086|100333062|100334363|30304|317763|327322|327368|393554|394048|406255|406487|406563|406637|406747|406839|445167|445203|445246|445392|450081|541341|556493|557155|558350|559140|559540|561475|563989|569837|569865|58025|791138|797406	zgc:162895|pttg1|wdr81|LOC100334363|tdgf1|ttk|ercc4|rgs14a|trip13|h2afx|fancl|rad51|zgc:85936|mre11a|sass6|mus81|stx2a|mnd1|aurka|fbxo5|rad51c|terb2|ncapd3|tubgcp4|eme1|ccdc79|bmb|plcd4b|trpc6a|si:ch211-161h7.4|si:dkey-57a22.11|ccnb1|sgol1|espl1
GO:0033044 regulation of chromosome organization	18	65	0.0244354	0.304261	1.87411	100307076|100333714|393110|393907|406350|406695|445386|550434|559022|559398|566441|566847|567006|567931|569250|797303|797406|798352	bub1|klhl22|zw10|cdc23|uhrf1|cdc45|ndc80|mad2l1|tnksa|cdca5|ube2c|pot1|bub1bb|bub1ba|ehmt2|tada2a|espl1|anapc10
GO:0050727 regulation of inflammatory response	9	28	0.024472	0.304261	2.6647	100002946|393345|403125|403137|406258|563034|57923|57933|723996	cxcl8a|tnfaip8l2b|tlr2|tlr8a|metrnl|zgc:171731|pycard|caspa|tnfaip8l2a
GO:0061318 renal filtration cell differentiation	9	25	0.024472	0.304261	2.6647	116713|333938|335429|368242|450059|562517|563306|568416|568520	aldh1a2|myh9a|ccnc|kmo|osr1|anln|rbpjb|wt1b|crb2b
GO:0072010 glomerular epithelium development	9	25	0.024472	0.304261	2.6647	116713|333938|335429|368242|450059|562517|563306|568416|568520	aldh1a2|myh9a|ccnc|kmo|osr1|anln|rbpjb|wt1b|crb2b
GO:0072112 glomerular visceral epithelial cell differentiation	9	25	0.024472	0.304261	2.6647	116713|333938|335429|368242|450059|562517|563306|568416|568520	aldh1a2|myh9a|ccnc|kmo|osr1|anln|rbpjb|wt1b|crb2b
GO:0072311 glomerular epithelial cell differentiation	9	25	0.024472	0.304261	2.6647	116713|333938|335429|368242|450059|562517|563306|568416|568520	aldh1a2|myh9a|ccnc|kmo|osr1|anln|rbpjb|wt1b|crb2b
GO:0046530 photoreceptor cell differentiation	19	80	0.0250646	0.310244	1.83002	100007441|140424|286784|30253|30567|335110|336617|394025|402999|406755|407727|415105|557155|560588|568520|569250|570250|797134|84039	znf644a|gucy2f|arl13b|tbx2b|pax6a|dync1h1|thy1|nek2|irx4a|rp2|slbp|adgrv1|tubgcp4|cep290|crb2b|ehmt2|cc2d2a|med29|bco1
GO:0045787 positive regulation of cell cycle	12	37	0.0271843	0.334992	2.20016	30222|30637|335429|368390|406695|445386|553650|559398|565952|57925|791894|797406	ccnd1|mdm2|ccnc|plk4|cdc45|ndc80|fam58a|cdca5|e2f8|cdc25b|aurkb|espl1
GO:0051704 multi-organism process	59	364	0.0274734	0.33541	1.36412	100001676|100002946|100004011|100034627|100126017|100151629|100333062|100333821|100334363|101243556|101885327|101885910|30255|30304|30678|327368|335407|336933|337598|360145|368242|393132|393554|402837|402884|403125|403127|403135|403137|405770|406255|406463|406747|406789|436731|445167|445190|445479|449557|450028|553612|556684|559540|560309|561138|561475|562203|563989|564338|567384|571584|572204|58…	shpk|cxcl8a|zgc:195633|atg16l2|gpr84|tnfrsf9b|wdr81|tnfrsf11a|LOC100334363|tmem173|cd180|si:ch211-112c15.8|tfa|tdgf1|pcna|rgs14a|mpeg1.1|rhogb|mcm4|mxc|kmo|irak4|trip13|hamp|tlr21|tlr2|tlr1|tlr22|tlr8a|il1b|fancl|nfkbiaa|sass6|pank1a|dgat1b|stx2a|jagn1b|agbl5|saa|dram1|mpeg1.2|slc15a2|bmb|si:ch211-113a14.16|xpo1b|plcd4b|si:dkeyp-110c12.3|trpc6a|ngfrb|ifit9|marco|nradd|ccnb1|ctsd|limk1a|zgc:153759…
GO:0030903 notochord development	16	64	0.0276371	0.33541	1.92571	100004688|100036767|192335|286830|30197|30253|30304|324309|325423|436799|550425|560145|565852|566796|569971|792366	col27a1a|plod2|atp6v1e1b|lamb1a|dkk1b|tbx2b|tdgf1|fstl1b|fstl1a|atp6v1f|b4galt1|col27a1b|vps11|lama4|lama1|col15a1a
GO:0007018 microtubule-based movement	33	151	0.0277853	0.33541	1.53315	100007502|100136857|100136875|100148193|100317899|100318355|100330443|100333062|195818|30453|30627|325449|327216|335110|386932|393209|393452|393796|394109|414931|449650|449979|553213|556414|561639|561788|562052|565515|565922|569823|572194|573988|767754	kif20bb|cep70|kif2c|dnah6|dnah1|mapk8ip3|kif1aa|wdr81|kif11|kifc1|kif23|kif20a|ofd1|dync1h1|poc1b|kif18a|dync2li1|kif4|dtnbp1a|ift52|borcs5|kif20ba|ift140|wdr19|dnah7|kif22|kif14|wdr35|ift46|ttc21b|tmem67|kif15|cenpe
GO:0031103 axon regeneration	8	25	0.0278204	0.33541	2.79915	30037|30656|30726|406625|414272|553412|555717|562247	tnc|nadl1.1|cntn2|lgmn|rgma|dpysl2b|m17|clcf1
GO:0051784 negative regulation of nuclear division	8	22	0.0278204	0.33541	2.79915	100307076|100333714|393110|445386|445392|550434|567006|567931	bub1|klhl22|zw10|ndc80|fbxo5|mad2l1|bub1bb|bub1ba
GO:0031347 regulation of defense response	17	64	0.0285493	0.342714	1.87086	100000934|100002946|100334259|101243556|101885327|393345|402884|403125|403127|403135|403137|406258|563034|567444|57923|57933|723996	unc93b1|cxcl8a|cntrl|tmem173|cd180|tnfaip8l2b|tlr21|tlr2|tlr1|tlr22|tlr8a|metrnl|zgc:171731|irak3|pycard|caspa|tnfaip8l2a
GO:0009063 cellular amino acid catabolic process	13	47	0.0293075	0.350306	2.08575	100331498|100334830|368242|378968|403086|445252|450000|492518|550289|550372|558186|565235|797748	si:ch73-263o4.4|kynu|kmo|abat|gpt2l|hibadha|amt|haao|pcyox1|afmid|enosf1|aldh5a1|glsl
GO:0002682 regulation of immune system process	40	211	0.0303499	0.355365	1.4556	100000934|100002070|100002334|100002946|100317238|100334259|100537038|101243556|101885327|30117|323696|335158|336617|368564|393100|393345|402884|403125|403127|403135|403137|403138|403139|405769|406463|415151|436895|445088|447804|449803|550236|553548|558477|567444|574422|64274|723996|792472|795785|799647	unc93b1|irf4a|sc:d189|cxcl8a|si:ch211-214p13.9|cntrl|gpr65|tmem173|cd180|spi1b|f11r.1|wasb|thy1|skap2|ppp2r3c|tnfaip8l2b|tlr21|tlr2|tlr1|tlr22|tlr8a|tlr5a|tlr5b|syk|nfkbiaa|rac2|irf8|c1qb|lyn|c1qc|cdca7a|c1qa|f2r|irak3|fynb|csf1ra|tnfaip8l2a|zgc:158446|cxcl18b|trpm4b.2
GO:0016054 organic acid catabolic process	24	96	0.0304963	0.355365	1.6516	100000859|100148292|100331498|100334830|324188|334101|338247|368242|378968|402981|403086|445252|450000|450048|450052|492518|550289|550372|550565|556291|558186|561667|565235|797748	ehhadh|npl|si:ch73-263o4.4|kynu|cyp26b1|eci1|echdc2|kmo|abat|amdhd2|gpt2l|hibadha|amt|ech1|acot8|haao|pcyox1|afmid|gnpda1|gnpda2|enosf1|tysnd1|aldh5a1|glsl
GO:0046395 carboxylic acid catabolic process	24	96	0.0304963	0.355365	1.6516	100000859|100148292|100331498|100334830|324188|334101|338247|368242|378968|402981|403086|445252|450000|450048|450052|492518|550289|550372|550565|556291|558186|561667|565235|797748	ehhadh|npl|si:ch73-263o4.4|kynu|cyp26b1|eci1|echdc2|kmo|abat|amdhd2|gpt2l|hibadha|amt|ech1|acot8|haao|pcyox1|afmid|gnpda1|gnpda2|enosf1|tysnd1|aldh5a1|glsl
GO:0006301 postreplication repair	7	17	0.0313289	0.362037	2.99281	192314|192320|30678|393106|556571|569100|570043	dtl|pole2|pcna|rad18|primpol|rev3l|rev1
GO:0030278 regulation of ossification	7	21	0.0313289	0.362037	2.99281	100000500|100037325|324188|337158|550518|559072|562399	sost|ucmaa|cyp26b1|col1a1a|twist1b|gba|enpp1
GO:0060271 cilium assembly	37	172	0.0323519	0.372314	1.47106	100005174|100007472|100136857|100333716|102216338|195824|259187|286784|286830|368320|368620|386932|393148|393235|402875|406364|436799|445479|447898|447911|494079|494082|494112|497312|503590|557491|559807|559814|560588|562701|565515|565922|566154|568520|569823|572194|799022	dnmbp|cep83|cep70|bbs9|lpar3|atp6ap1b|bbs2|arl13b|lamb1a|gmnn|abcc4|poc1b|cdc14b|ttc9c|dzip1|elmo1|atp6v1f|agbl5|tmem237b|rsg1|iqcb1|ift80|cdk20|cobl|rfx2|bbs7|mustn1a|ccdc28b|cep290|ahi1|wdr35|ift46|stk36|crb2b|ttc21b|tmem67|si:dkey-224e22.2
GO:0044712 single-organism catabolic process	72	343	0.0331084	0.379453	1.30562	100000242|100000684|100000859|100009663|100148292|100148360|100331498|100334830|30314|324188|334101|336632|338247|368242|368331|373884|378968|393200|393668|402801|402865|402981|403086|406713|415193|415197|436610|436646|442923|445250|445252|448859|449649|449835|449926|450000|450048|450052|492483|492518|541487|541525|550289|550372|550529|550541|550565|553288|553701|554116|555443|555526|556291|55670…	zgc:92606|neu3.5|ehhadh|atg9a|npl|pddc1|si:ch73-263o4.4|kynu|apoeb|cyp26b1|eci1|atg3|echdc2|kmo|erlec1|cecr1a|abat|wdr45|eno1b|edem2|si:dkey-4e7.3|amdhd2|gpt2l|lipf|atg4c|nudt15|pnpla3|galm|oxct1a|neu3.2|hibadha|atg4b|galca|dut|iah1|amt|ech1|acot8|gpcpd1|haao|plcxd3|smpdl3a|pcyox1|afmid|gm2a|nudt18|gnpda1|uggt1|gda|ubxn8|plcd1a|si:ch211-201h21.5|gnpda2|smpd1|enosf1|gba|gba2|cecr1b|neu1|naga|plcd4…
GO:0071466 cellular response to xenobiotic stimulus	12	40	0.034335	0.391898	2.10002	100003679|140621|321421|322462|323424|387526|406731|566658|777713|791518|79381|799153	keap1b|casp3a|tgfbi|sult6b1|sult1st1|ca2|ugt1ab|si:ch211-117m20.5|nceh1b.1|hmox1a|gstp1|sort1b
GO:0021536 diencephalon development	13	75	0.0363676	0.401841	2.00221	100329456|30154|30253|30304|30452|30567|352930|360138|402875|449554|548610|550405|60639	igsf10|gli2a|tbx2b|tdgf1|etv5b|pax6a|gli1|pcdh10b|dzip1|rbfox1|gli2b|lhx9|pax6b
GO:0002683 negative regulation of immune system process	10	30	0.0371096	0.401841	2.2642	100002070|100002334|100537038|30117|393345|406463|447804|558477|567444|723996	irf4a|sc:d189|gpr65|spi1b|tnfaip8l2b|nfkbiaa|lyn|f2r|irak3|tnfaip8l2a
GO:0031349 positive regulation of defense response	10	31	0.0371096	0.401841	2.2642	100000934|100334259|101243556|101885327|402884|403125|403127|403135|403137|567444	unc93b1|cntrl|tmem173|cd180|tlr21|tlr2|tlr1|tlr22|tlr8a|irak3
GO:0006026 aminoglycan catabolic process	4	17	0.0371688	0.401841	5.12808	322420|337225|436979|553763	chia.6|chid1|lygl1|ctbs
GO:0006880 intracellular sequestering of iron ion	4	10	0.0371688	0.401841	5.12808	100006523|406286|436651|553552	zgc:198419|zgc:56095|zgc:92066|zgc:109934
GO:0009074 aromatic amino acid family catabolic process	4	12	0.0371688	0.401841	5.12808	100334830|368242|492518|550372	kynu|kmo|haao|afmid
GO:0021761 limbic system development	4	23	0.0371688	0.401841	5.12808	100329456|30304|30452|449554	igsf10|tdgf1|etv5b|rbfox1
GO:0021854 hypothalamus development	4	22	0.0371688	0.401841	5.12808	100329456|30304|30452|449554	igsf10|tdgf1|etv5b|rbfox1
GO:0036230 granulocyte activation	4	10	0.0371688	0.401841	5.12808	405769|405770|568153|795785	syk|il1b|fpr1|cxcl18b
GO:0042119 neutrophil activation	4	10	0.0371688	0.401841	5.12808	405769|405770|568153|795785	syk|il1b|fpr1|cxcl18b
GO:0097577 sequestering of iron ion	4	10	0.0371688	0.401841	5.12808	100006523|406286|436651|553552	zgc:198419|zgc:56095|zgc:92066|zgc:109934
GO:0009072 aromatic amino acid family metabolic process	5	21	0.0372262	0.401841	3.84672	100334830|368242|407712|492518|550372	kynu|kmo|tph2|haao|afmid
GO:0009435 NAD biosynthetic process	5	14	0.0372262	0.401841	3.84672	100334830|368242|492518|550372|572070	kynu|kmo|haao|afmid|si:ch73-170l17.1
GO:1903707 negative regulation of hemopoiesis	5	10	0.0372262	0.401841	3.84672	100002070|100537038|30117|406463|558477	irf4a|gpr65|spi1b|nfkbiaa|f2r
GO:0002218 activation of innate immune response	8	23	0.0381805	0.404307	2.5655	100000934|100334259|101243556|402884|403125|403127|403137|567444	unc93b1|cntrl|tmem173|tlr21|tlr2|tlr1|tlr8a|irak3
GO:0002221 pattern recognition receptor signaling pathway	8	23	0.0381805	0.404307	2.5655	100000934|100334259|101243556|402884|403125|403127|403137|567444	unc93b1|cntrl|tmem173|tlr21|tlr2|tlr1|tlr8a|irak3
GO:0002443 leukocyte mediated immunity	8	61	0.0381805	0.404307	2.5655	405769|415151|445088|445190|447804|449803|553548|799647	syk|rac2|c1qb|jagn1b|lyn|c1qc|c1qa|trpm4b.2
GO:0002758 innate immune response-activating signal transduction	8	23	0.0381805	0.404307	2.5655	100000934|100334259|101243556|402884|403125|403127|403137|567444	unc93b1|cntrl|tmem173|tlr21|tlr2|tlr1|tlr8a|irak3
GO:0048678 response to axon injury	8	26	0.0381805	0.404307	2.5655	30037|30656|30726|406625|414272|553412|555717|562247	tnc|nadl1.1|cntn2|lgmn|rgma|dpysl2b|m17|clcf1
GO:0022414 reproductive process	34	200	0.0383577	0.404645	1.47287	100037341|100307086|100333062|100334363|30304|317763|327322|327368|393554|394048|406255|406487|406563|406637|406747|406839|445167|445203|445246|445392|450081|541341|556493|557155|558350|559140|559540|561475|563989|569837|569865|58025|791138|797406	zgc:162895|pttg1|wdr81|LOC100334363|tdgf1|ttk|ercc4|rgs14a|trip13|h2afx|fancl|rad51|zgc:85936|mre11a|sass6|mus81|stx2a|mnd1|aurka|fbxo5|rad51c|terb2|ncapd3|tubgcp4|eme1|ccdc79|bmb|plcd4b|trpc6a|si:ch211-161h7.4|si:dkey-57a22.11|ccnb1|sgol1|espl1
GO:0016042 lipid catabolic process	26	117	0.0392929	0.412946	1.56555	100000684|100000859|30314|324188|334101|338247|406713|436610|445250|449649|449926|450048|450052|492483|541487|541525|550529|555443|556700|559072|559240|559850|561475|561667|569040|767657	neu3.5|ehhadh|apoeb|cyp26b1|eci1|echdc2|lipf|pnpla3|neu3.2|galca|iah1|ech1|acot8|gpcpd1|plcxd3|smpdl3a|gm2a|plcd1a|smpd1|gba|gba2|neu1|plcd4b|tysnd1|plcd3a|abhd12
GO:0006497 protein lipidation	16	53	0.0399871	0.417093	1.81225	321218|323956|393200|393448|415193|415239|436838|448859|550396|555496|556797|560334|562651|641330|751635|767675	pigq|nmt1a|wdr45|pigb|atg4c|pigk|pigh|atg4b|mppe1|gpaa1|pign|hhat|nmt1b|atg10|alg5|pigs
GO:0042158 lipoprotein biosynthetic process	16	54	0.0399871	0.417093	1.81225	321218|323956|393200|393448|415193|415239|436838|448859|550396|555496|556797|560334|562651|641330|751635|767675	pigq|nmt1a|wdr45|pigb|atg4c|pigk|pigh|atg4b|mppe1|gpaa1|pign|hhat|nmt1b|atg10|alg5|pigs
GO:0002064 epithelial cell development	17	74	0.0405851	0.421752	1.76951	100005469|116713|140423|142986|321836|322228|323201|333938|335429|368242|406559|494052|497312|557046|562517|563306|568520	fn1a|aldh1a2|jag1b|ptk2ab|krit1|bhmt|marcksb|myh9a|ccnc|kmo|cldn5a|gcga|cobl|slc26a2|anln|rbpjb|crb2b
GO:0044242 cellular lipid catabolic process	20	86	0.0411844	0.426389	1.67482	100000684|100000859|30314|324188|334101|338247|436610|445250|449649|450048|450052|492483|541525|550529|556700|559072|559240|559850|561667|767657	neu3.5|ehhadh|apoeb|cyp26b1|eci1|echdc2|pnpla3|neu3.2|galca|ech1|acot8|gpcpd1|smpdl3a|gm2a|smpd1|gba|gba2|neu1|tysnd1|abhd12
GO:0000003 reproduction	34	202	0.0426861	0.438674	1.4564	100037341|100307086|100333062|100334363|30304|317763|327322|327368|393554|394048|406255|406487|406563|406637|406747|406839|445167|445203|445246|445392|450081|541341|556493|557155|558350|559140|559540|561475|563989|569837|569865|58025|791138|797406	zgc:162895|pttg1|wdr81|LOC100334363|tdgf1|ttk|ercc4|rgs14a|trip13|h2afx|fancl|rad51|zgc:85936|mre11a|sass6|mus81|stx2a|mnd1|aurka|fbxo5|rad51c|terb2|ncapd3|tubgcp4|eme1|ccdc79|bmb|plcd4b|trpc6a|si:ch211-161h7.4|si:dkey-57a22.11|ccnb1|sgol1|espl1
GO:0031099 regeneration	34	164	0.0426861	0.438674	1.4564	116713|140423|192335|260350|286830|30037|30072|30197|30236|30277|30314|30333|30449|30656|30726|317763|322012|323733|334724|337158|406350|406625|406645|414272|445395|493635|503736|553412|555717|559807|561882|562247|567545|574422	aldh1a2|jag1b|atp6v1e1b|has2|lamb1a|tnc|inhbaa|dkk1b|cx43|mdka|apoeb|pou5f3|serpinh1b|nadl1.1|cntn2|ttk|hmmr|top2a|anxa1a|col1a1a|uhrf1|lgmn|ctsba|rgma|esco2|hapln1a|apobec2a|dpysl2b|m17|mustn1a|alms1|clcf1|klhl42|fynb
GO:0031102 neuron projection regeneration	9	37	0.043416	0.443961	2.30913	30037|30314|30656|30726|406625|414272|553412|555717|562247	tnc|apoeb|nadl1.1|cntn2|lgmn|rgma|dpysl2b|m17|clcf1
GO:0002224 toll-like receptor signaling pathway	7	19	0.0439976	0.443961	2.69337	100000934|100334259|402884|403125|403127|403137|567444	unc93b1|cntrl|tlr21|tlr2|tlr1|tlr8a|irak3
GO:0003014 renal system process	7	24	0.0439976	0.443961	2.69337	100333716|260350|333938|386932|492763|562517|568520	bbs9|has2|myh9a|poc1b|casp9|anln|crb2b
GO:0030282 bone mineralization	7	24	0.0439976	0.443961	2.69337	100004688|405878|436598|550518|556849|560145|562399	col27a1a|fbxl15|pls3|twist1b|entpd5a|col27a1b|enpp1
GO:0090307 mitotic spindle assembly	7	20	0.0439976	0.443961	2.69337	100073331|195818|30627|445390|494093|557155|791894	birc7|kif11|kif23|mybl2b|spice1|tubgcp4|aurkb
GO:0045087 innate immune response	32	182	0.0446037	0.448452	1.46843	100000934|100004011|100331911|100334259|101243556|101885596|142986|335573|360145|393345|402884|403125|403127|403135|403137|403138|403139|405769|445318|447804|560309|562203|563560|564838|567405|567444|571588|574422|57923|64274|723996|791973	unc93b1|zgc:195633|ccl34b.8|cntrl|tmem173|hck|ptk2ab|ptpn6|mxc|tnfaip8l2b|tlr21|tlr2|tlr1|tlr22|tlr8a|tlr5a|tlr5b|syk|nrros|lyn|si:ch211-113a14.16|si:dkeyp-110c12.3|ikbkb|ppp1r14ba|matk|irak3|tec|fynb|pycard|csf1ra|tnfaip8l2a|cxcr3.2
GO:0002757 immune response-activating signal transduction	14	85	0.0459012	0.459838	1.85868	100000934|100317238|100334259|101243556|336617|368564|402884|403125|403127|403137|405769|447804|567444|574422	unc93b1|si:ch211-214p13.9|cntrl|tmem173|thy1|skap2|tlr21|tlr2|tlr1|tlr8a|syk|lyn|irak3|fynb
GO:0002252 immune effector process	20	126	0.0476873	0.476018	1.63906	100002946|101243556|101885327|360145|405769|415151|445088|445190|445479|447804|449803|550506|553548|561001|562203|567384|568153|791973|792472|799647	cxcl8a|tmem173|cd180|mxc|syk|rac2|c1qb|jagn1b|agbl5|lyn|c1qc|nsmaf|c1qa|cd83|si:dkeyp-110c12.3|ifit9|fpr1|cxcr3.2|zgc:158446|trpm4b.2

## Sheet: UP intermediate response
Term	Count	Size	p-value	adj.P.Val	odds ratio	Entrez	Symbol
GO:0006323 DNA packaging	24	81	8.15895e-08	0.000227227	4.61175	100005210|100037379|100038789|100124605|100332815|100333070|100333275|100333437|100334868|321618|323733|386920|406285|492707|541350|552978|556493|559398|560910|562678|563212|563569|573073|751661	si:dkey-261m9.19|zgc:163061|zgc:163040|zgc:173585|si:dkey-108k21.21|si:dkey-108k21.14|si:dkey-108k21.10|si:dkey-108k21.11|si:ch73-36p18.1|h1f0|top2a|hist2h2l|chaf1b|ncapg|zgc:110216|ncapd2|ncapd3|cdca5|si:dkey-261m9.12|ncaph2|chaf1a|si:dkey-261m9.6|si:ch211-113a14.24|zgc:153405
GO:0031290 retinal ganglion cell axon guidance	15	39	5.82396e-07	0.000810986	7.00225	114447|286830|30154|30155|30250|30461|323561|334628|337179|352930|352944|373882|402875|569971|799354	cxcr4b|lamb1a|gli2a|tenm3|sema3d|cdh11|col4a5|boc|mmp2|gli1|cxcl12a|mmp14a|dzip1|lama1|cxcl12b
GO:0006261 DNA-dependent DNA replication	21	64	1.39505e-06	0.00129507	4.24745	192320|192323|192338|286747|322059|335495|337598|386707|393195|406695|407653|450061|492655|553396|553405|554146|556995|559535|565952|566409|572562	pole2|mcm3|mcm2|mcm5|pola2|parp3|mcm4|fen1|rnaseh2a|cdc45|prim2|gins1|tonsl|mcm10|pole|gins2|lig1|dna2|e2f8|mcm6|gins4
GO:0071103 DNA conformation change	24	95	3.23831e-06	0.00225467	3.52383	100005210|100037379|100038789|100124605|100332815|100333070|100333275|100333437|100334868|321618|323733|386920|406285|492707|541350|552978|556493|559398|560910|562678|563212|563569|573073|751661	si:dkey-261m9.19|zgc:163061|zgc:163040|zgc:173585|si:dkey-108k21.21|si:dkey-108k21.14|si:dkey-108k21.10|si:dkey-108k21.11|si:ch73-36p18.1|h1f0|top2a|hist2h2l|chaf1b|ncapg|zgc:110216|ncapd2|ncapd3|cdca5|si:dkey-261m9.12|ncaph2|chaf1a|si:dkey-261m9.6|si:ch211-113a14.24|zgc:153405
GO:0006334 nucleosome assembly	18	65	4.39773e-06	0.00244953	4.48509	100005210|100037379|100038789|100124605|100332815|100333070|100333275|100333437|100334868|321618|386920|406285|541350|560910|563212|563569|573073|751661	si:dkey-261m9.19|zgc:163061|zgc:163040|zgc:173585|si:dkey-108k21.21|si:dkey-108k21.14|si:dkey-108k21.10|si:dkey-108k21.11|si:ch73-36p18.1|h1f0|hist2h2l|chaf1b|zgc:110216|si:dkey-261m9.12|chaf1a|si:dkey-261m9.6|si:ch211-113a14.24|zgc:153405
GO:0006260 DNA replication	30	120	6.71601e-06	0.00311735	2.84692	100333576|192314|192320|192323|192338|286747|30740|322059|335495|337598|386707|393195|406695|407653|445395|447872|450061|492655|553396|553405|554146|556995|559535|563212|565952|566409|569525|572562|794176|798920	mcm8|dtl|pole2|mcm3|mcm2|mcm5|rrm1|pola2|parp3|mcm4|fen1|rnaseh2a|cdc45|prim2|esco2|dscc1|gins1|tonsl|mcm10|pole|gins2|lig1|dna2|chaf1a|e2f8|mcm6|lig4|gins4|igfbp2a|igfbp2b
GO:0006333 chromatin assembly or disassembly	19	73	1.30994e-05	0.00448002	3.8386	100005210|100037379|100038789|100124605|100332815|100333070|100333275|100333437|100334868|321618|386897|386920|406285|541350|560910|563212|563569|573073|751661	si:dkey-261m9.19|zgc:163061|zgc:163040|zgc:173585|si:dkey-108k21.21|si:dkey-108k21.14|si:dkey-108k21.10|si:dkey-108k21.11|si:ch73-36p18.1|h1f0|asf1ba|hist2h2l|chaf1b|zgc:110216|si:dkey-261m9.12|chaf1a|si:dkey-261m9.6|si:ch211-113a14.24|zgc:153405
GO:0030198 extracellular matrix organization	18	56	1.60862e-05	0.00448002	3.9557	30240|30449|323561|337176|337572|378983|403130|415149|554157|555282|555328|562517|562573|565032|565508|571426|777639|791144	fbln1|serpinh1b|col4a5|postnb|ctss2.2|postna|has1|lum|ctss2.1|dpt|serpinh1a|anln|hpse2|hmcn2|loxl2a|fkrp|gfod2|loxl2b
GO:0031497 chromatin assembly	18	69	1.60862e-05	0.00448002	3.9557	100005210|100037379|100038789|100124605|100332815|100333070|100333275|100333437|100334868|321618|386920|406285|541350|560910|563212|563569|573073|751661	si:dkey-261m9.19|zgc:163061|zgc:163040|zgc:173585|si:dkey-108k21.21|si:dkey-108k21.14|si:dkey-108k21.10|si:dkey-108k21.11|si:ch73-36p18.1|h1f0|hist2h2l|chaf1b|zgc:110216|si:dkey-261m9.12|chaf1a|si:dkey-261m9.6|si:ch211-113a14.24|zgc:153405
GO:0043062 extracellular structure organization	18	56	1.60862e-05	0.00448002	3.9557	30240|30449|323561|337176|337572|378983|403130|415149|554157|555282|555328|562517|562573|565032|565508|571426|777639|791144	fbln1|serpinh1b|col4a5|postnb|ctss2.2|postna|has1|lum|ctss2.1|dpt|serpinh1a|anln|hpse2|hmcn2|loxl2a|fkrp|gfod2|loxl2b
GO:0006270 DNA replication initiation	10	24	1.82152e-05	0.00461175	8.28151	192323|192338|286747|322059|337598|406695|553396|554146|566409|572562	mcm3|mcm2|mcm5|pola2|mcm4|cdc45|mcm10|gins2|mcm6|gins4
GO:0022402 cell cycle process	62	354	2.10909e-05	0.00489484	1.8916	100005291|100037341|100307076|107966129|171094|192295|192314|195818|259194|266599|30188|30627|30712|317763|323197|324185|325449|336439|393162|393203|393280|393554|405878|406695|415165|436698|445203|445215|445386|445390|445395|445406|447872|450061|492707|492815|541341|550434|552978|553599|553800|554146|554147|554173|555606|556493|556995|557148|559398|559540|565873|565952|566722|567006|567234|56761…	ercc6l|zgc:162895|bub1|tpx2|nek8|ccna2|dtl|kif11|prc1a|id2a|ccne1|kif23|snap25a|ttk|racgap1|fanci|kif20a|zwilch|chek1|prc1b|nuf2|trip13|fbxl15|cdc45|ccne2|haus4|mnd1|mastl|ndc80|mybl2b|esco2|ect2|dscc1|gins1|ncapg|cdca8|terb2|mad2l1|ncapd2|fign|cep55l|gins2|spc24|aspm|bora|ncapd3|lig1|mdm1|cdca5|bmb|cep152|e2f8|fsd1|bub1bb|lrmp|si:dkey-25o16.4|lzts1|tmem67|llgl1|cenpe|espl1|zgc:86764
GO:0000278 mitotic cell cycle	56	408	2.4342e-05	0.00521481	1.95192	100005291|100037341|100307076|107966129|171094|192295|192314|195818|266599|280649|286747|30188|30627|30712|317763|323197|324185|336439|393162|393280|405878|406285|406695|406813|415165|445199|445215|445386|445390|445395|447872|450061|492707|492815|550434|552978|553405|553599|553800|554146|554147|554173|555606|556493|556995|559398|559540|565952|566722|567006|567234|567619|569281|767754|797406|80973	ercc6l|zgc:162895|bub1|tpx2|nek8|ccna2|dtl|kif11|id2a|plk1|mcm5|ccne1|kif23|snap25a|ttk|racgap1|fanci|zwilch|chek1|nuf2|fbxl15|chaf1b|cdc45|tfdp1a|ccne2|cks1b|mastl|ndc80|mybl2b|esco2|dscc1|gins1|ncapg|cdca8|mad2l1|ncapd2|pole|fign|cep55l|gins2|spc24|aspm|bora|ncapd3|lig1|cdca5|bmb|e2f8|fsd1|bub1bb|lrmp|si:dkey-25o16.4|lzts1|cenpe|espl1|cdk1
GO:0072348 sulfur compound transport	8	17	6.03402e-05	0.0120034	9.92993	100150270|322846|327138|563356|563818|563896|563962|796312	slc26a10|slc26a5|slc26a11|slc5a6a|slc26a4|slc26a3.2|slc26a3.1|slc5a6b
GO:0001558 regulation of cell growth	27	120	8.3799e-05	0.0131174	2.55825	100000101|100007759|100124530|114447|30037|30250|30252|30634|30656|30725|324140|334526|352944|445108|445478|544658|550377|553130|559050|560860|566945|567422|768159|792714|794176|798920|799945	kazald3|wisp2|ctgfb|cxcr4b|tnc|sema3d|sema3h|nadl1.2|nadl1.1|chrna1|sgk1|musk|cxcl12a|htra3a|epb41l3a|sema3fa|sema6dl|sema3c|sgk2b|wfdc1|mmp14b|plxna3|si:ch211-195b13.1|wisp1b|igfbp2a|igfbp2b|sema3fb
GO:0034728 nucleosome organization	18	76	8.42839e-05	0.0131174	3.36113	100005210|100037379|100038789|100124605|100332815|100333070|100333275|100333437|100334868|321618|386920|406285|541350|560910|563212|563569|573073|751661	si:dkey-261m9.19|zgc:163061|zgc:163040|zgc:173585|si:dkey-108k21.21|si:dkey-108k21.14|si:dkey-108k21.10|si:dkey-108k21.11|si:ch73-36p18.1|h1f0|hist2h2l|chaf1b|zgc:110216|si:dkey-261m9.12|chaf1a|si:dkey-261m9.6|si:ch211-113a14.24|zgc:153405
GO:0007155 cell adhesion	63	484	8.58448e-05	0.0131174	1.77664	100002334|100005469|100007759|100124530|100216326|100535241|100536705|101884950|252850|30037|30155|30253|30313|30447|30461|30634|30656|321243|321421|323465|334113|337176|360138|368433|378983|393650|403130|405809|432385|492787|493635|541320|541475|553179|553986|555688|556440|558069|558137|561336|562031|562363|563348|563429|564205|565591|566122|566325|567640|568520|569074|569437|569971|570643|57131…	sc:d189|fn1a|wisp2|ctgfb|frem1a|thbs2a|itgae.2|amotl1|thbs4b|tnc|tenm3|tbx2b|ephb3a|ncam1a|cdh11|nadl1.2|nadl1.1|lama5|tgfbi|vcanb|bcan|postnb|pcdh10b|inppl1b|postna|irf7|has1|lgals3bpb|spp1|cadm4|hapln1a|itga6b|itga11a|kitlga|pcdh1g2|pcdh19|si:dkey-15j16.3|ctnnd2b|col15a1b|pcdh17|pcdh18b|radil|gpnmb|thbs4a|cdh8|fat1b|ncam3|thbs2b|si:ch211-241e1.3|crb2b|hapln1b|cntn3a.1|lama1|vwf|thbs3b|itga10|pc…
GO:0022610 biological adhesion	63	485	8.58448e-05	0.0131174	1.77664	100002334|100005469|100007759|100124530|100216326|100535241|100536705|101884950|252850|30037|30155|30253|30313|30447|30461|30634|30656|321243|321421|323465|334113|337176|360138|368433|378983|393650|403130|405809|432385|492787|493635|541320|541475|553179|553986|555688|556440|558069|558137|561336|562031|562363|563348|563429|564205|565591|566122|566325|567640|568520|569074|569437|569971|570643|57131…	sc:d189|fn1a|wisp2|ctgfb|frem1a|thbs2a|itgae.2|amotl1|thbs4b|tnc|tenm3|tbx2b|ephb3a|ncam1a|cdh11|nadl1.2|nadl1.1|lama5|tgfbi|vcanb|bcan|postnb|pcdh10b|inppl1b|postna|irf7|has1|lgals3bpb|spp1|cadm4|hapln1a|itga6b|itga11a|kitlga|pcdh1g2|pcdh19|si:dkey-15j16.3|ctnnd2b|col15a1b|pcdh17|pcdh18b|radil|gpnmb|thbs4a|cdh8|fat1b|ncam3|thbs2b|si:ch211-241e1.3|crb2b|hapln1b|cntn3a.1|lama1|vwf|thbs3b|itga10|pc…
GO:0051301 cell division	33	151	8.949e-05	0.0131174	2.28968	100005291|171094|252850|259194|30188|30627|30712|317763|323197|325449|336439|393203|393280|393733|406695|407737|445199|445215|445386|445406|492815|494112|552978|553599|553800|554147|555606|562517|565952|566722|567619|797431|80973	ercc6l|nek8|thbs4b|prc1a|ccne1|kif23|snap25a|ttk|racgap1|kif20a|zwilch|prc1b|nuf2|fgf1a|cdc45|fgf17|cks1b|mastl|ndc80|ect2|cdca8|cdk20|ncapd2|fign|cep55l|spc24|bora|anln|e2f8|fsd1|si:dkey-25o16.4|zgc:86764|cdk1
GO:0006271 DNA strand elongation involved in DNA replication	7	12	0.000151521	0.0205632	10.4229	335495|386707|393195|450061|553405|556995|559535	parp3|fen1|rnaseh2a|gins1|pole|lig1|dna2
GO:1903047 mitotic cell cycle process	46	249	0.00016497	0.0205632	1.91866	100005291|100037341|100307076|107966129|171094|192295|192314|195818|266599|30188|30627|30712|317763|323197|324185|336439|393162|393280|405878|406695|415165|445215|445386|445390|447872|450061|492707|492815|550434|552978|553599|553800|554146|554147|555606|556493|556995|559398|559540|566722|567006|567234|567619|569281|767754|797406	ercc6l|zgc:162895|bub1|tpx2|nek8|ccna2|dtl|kif11|id2a|ccne1|kif23|snap25a|ttk|racgap1|fanci|zwilch|chek1|nuf2|fbxl15|cdc45|ccne2|mastl|ndc80|mybl2b|dscc1|gins1|ncapg|cdca8|mad2l1|ncapd2|fign|cep55l|gins2|spc24|bora|ncapd3|lig1|cdca5|bmb|fsd1|bub1bb|lrmp|si:dkey-25o16.4|lzts1|cenpe|espl1
GO:0008272 sulfate transport	6	12	0.000169821	0.0205632	14.8808	100150270|322846|327138|563818|563896|563962	slc26a10|slc26a5|slc26a11|slc26a4|slc26a3.2|slc26a3.1
GO:0030261 chromosome condensation	6	10	0.000169821	0.0205632	14.8808	323733|492707|552978|556493|559398|562678	top2a|ncapg|ncapd2|ncapd3|cdca5|ncaph2
GO:0065004 protein-DNA complex assembly	21	99	0.00021805	0.0253028	2.75312	100005210|100037379|100038789|100124605|100332815|100333070|100333275|100333437|100334868|321618|368323|386920|406285|406695|541350|560910|562197|563212|563569|573073|751661	si:dkey-261m9.19|zgc:163061|zgc:163040|zgc:173585|si:dkey-108k21.21|si:dkey-108k21.14|si:dkey-108k21.10|si:dkey-108k21.11|si:ch73-36p18.1|h1f0|si:ch211-204c21.1|hist2h2l|chaf1b|cdc45|zgc:110216|si:dkey-261m9.12|si:ch211-225g23.1|chaf1a|si:dkey-261m9.6|si:ch211-113a14.24|zgc:153405
GO:0007411 axon guidance	33	187	0.000237606	0.0264694	2.14928	114447|286830|30037|30154|30155|30250|30252|30313|30461|30725|323561|324416|334526|334628|337179|352930|352944|373882|402875|405901|544658|550377|553130|558326|564338|565952|566040|567422|569128|569437|569971|799354|799945	cxcr4b|lamb1a|tnc|gli2a|tenm3|sema3d|sema3h|ephb3a|cdh11|chrna1|col4a5|dpysl5a|musk|boc|mmp2|gli1|cxcl12a|mmp14a|dzip1|nrp2a|sema3fa|sema6dl|sema3c|nrxn2a|ngfrb|e2f8|notum2|plxna3|ccdc80l1|cntn3a.1|lama1|cxcl12b|sema3fb
GO:0097485 neuron projection guidance	33	188	0.000271045	0.0283394	2.1306	114447|286830|30037|30154|30155|30250|30252|30313|30461|30725|323561|324416|334526|334628|337179|352930|352944|373882|402875|405901|544658|550377|553130|558326|564338|565952|566040|567422|569128|569437|569971|799354|799945	cxcr4b|lamb1a|tnc|gli2a|tenm3|sema3d|sema3h|ephb3a|cdh11|chrna1|col4a5|dpysl5a|musk|boc|mmp2|gli1|cxcl12a|mmp14a|dzip1|nrp2a|sema3fa|sema6dl|sema3c|nrxn2a|ngfrb|e2f8|notum2|plxna3|ccdc80l1|cntn3a.1|lama1|cxcl12b|sema3fb
GO:0006935 chemotaxis	44	289	0.000274745	0.0283394	1.8971	100003167|114447|140747|286830|30037|30154|30155|30250|30252|30268|30313|30461|30725|323561|324416|334526|334628|337179|352930|352944|373882|402875|405901|449557|494109|544658|550377|553130|553366|558326|563803|564338|565952|566040|567422|568153|569128|569437|569971|64274|678512|794891|799354|799945	ackr4a|cxcr4b|cxcr4a|lamb1a|tnc|gli2a|tenm3|sema3d|sema3h|ccl27a|ephb3a|cdh11|chrna1|col4a5|dpysl5a|musk|boc|mmp2|gli1|cxcl12a|mmp14a|dzip1|nrp2a|saa|ch25h|sema3fa|sema6dl|sema3c|ccr9a|nrxn2a|ccr12a|ngfrb|e2f8|notum2|plxna3|fpr1|ccdc80l1|cntn3a.1|lama1|csf1ra|figf|ccl19a.1|cxcl12b|sema3fb
GO:0022616 DNA strand elongation	7	14	0.000294608	0.029303	8.68348	335495|386707|393195|450061|553405|556995|559535	parp3|fen1|rnaseh2a|gins1|pole|lig1|dna2
GO:0007215 glutamate receptor signaling pathway	6	23	0.000381763	0.0354403	11.1565	100003329|393412|393956|448841|569946|791196	cacng8b|klhl24b|cpeb4|grid2|trpm1b|trpm1a
GO:0030199 collagen fibril organization	6	12	0.000381763	0.0354403	11.1565	30449|415149|555282|555328|565508|791144	serpinh1b|lum|dpt|serpinh1a|loxl2a|loxl2b
GO:0040008 regulation of growth	28	145	0.000629622	0.0548256	2.15904	100000101|100007759|100124530|114447|30037|30250|30252|30634|30656|30725|324140|334526|352944|445108|445478|544658|550377|553130|553690|559050|560860|566945|567422|768159|792714|794176|798920|799945	kazald3|wisp2|ctgfb|cxcr4b|tnc|sema3d|sema3h|nadl1.2|nadl1.1|chrna1|sgk1|musk|cxcl12a|htra3a|epb41l3a|sema3fa|sema6dl|sema3c|ptk7a|sgk2b|wfdc1|mmp14b|plxna3|si:ch211-195b13.1|wisp1b|igfbp2a|igfbp2b|sema3fb
GO:0001667 ameboidal-type cell migration	37	206	0.000629953	0.0548256	1.92474	100005469|114447|140747|266753|30037|30122|30161|30240|30250|30252|30253|30283|352944|368206|373882|405891|405901|544658|550377|553130|557991|561935|562363|563892|564470|564934|565032|565508|566945|570445|572532|57930|64274|791144|798375|799354|799945	fn1a|cxcr4b|cxcr4a|acvrl1|tnc|wnt8a|chd|fbln1|sema3d|sema3h|tbx2b|wnt11r|cxcl12a|tbx1|mmp14a|esrra|nrp2a|sema3fa|sema6dl|sema3c|thsd7aa|aplnra|radil|cald1b|ltk|zeb2b|hmcn2|loxl2a|mmp14b|cx41.8|pcdh18a|foxh1|csf1ra|loxl2b|apln|cxcl12b|sema3fb
GO:0090132 epithelium migration	13	46	0.000819964	0.0692	3.34203	100005469|140747|266753|30250|557991|563892|564470|565508|570445|64274|791144|798375|799354	fn1a|cxcr4a|acvrl1|sema3d|thsd7aa|cald1b|ltk|loxl2a|cx41.8|csf1ra|loxl2b|apln|cxcl12b
GO:0042330 taxis	44	302	0.000899572	0.0736855	1.77329	100003167|114447|140747|286830|30037|30154|30155|30250|30252|30268|30313|30461|30725|323561|324416|334526|334628|337179|352930|352944|373882|402875|405901|449557|494109|544658|550377|553130|553366|558326|563803|564338|565952|566040|567422|568153|569128|569437|569971|64274|678512|794891|799354|799945	ackr4a|cxcr4b|cxcr4a|lamb1a|tnc|gli2a|tenm3|sema3d|sema3h|ccl27a|ephb3a|cdh11|chrna1|col4a5|dpysl5a|musk|boc|mmp2|gli1|cxcl12a|mmp14a|dzip1|nrp2a|saa|ch25h|sema3fa|sema6dl|sema3c|ccr9a|nrxn2a|ccr12a|ngfrb|e2f8|notum2|plxna3|fpr1|ccdc80l1|cntn3a.1|lama1|csf1ra|figf|ccl19a.1|cxcl12b|sema3fb
GO:0042391 regulation of membrane potential	15	101	0.000956113	0.0760793	2.94436	100149357|100150270|30725|322846|327138|405791|548345|557843|560875|563818|563896|563962|565014|724016|799647	rims1a|slc26a10|chrna1|slc26a5|slc26a11|cacna1sb|nalcn|hcn4|cacna1ha|slc26a4|slc26a3.2|slc26a3.1|kcnab2b|npas4a|trpm4b.2
GO:0048812 neuron projection morphogenesis	50	361	0.00115573	0.0869921	1.68172	114447|286830|30037|30154|30155|30250|30252|30313|30447|30461|30634|30656|30725|323561|324140|324416|334526|334628|337179|352930|352944|373882|402875|405901|541445|544658|550377|553130|557991|558224|558326|558484|558997|559050|561688|562031|564005|564338|565952|566040|567422|567771|569128|569437|569971|58133|768159|792773|799354|799945	cxcr4b|lamb1a|tnc|gli2a|tenm3|sema3d|sema3h|ephb3a|ncam1a|cdh11|nadl1.2|nadl1.1|chrna1|col4a5|sgk1|dpysl5a|musk|boc|mmp2|gli1|cxcl12a|mmp14a|dzip1|nrp2a|ogn|sema3fa|sema6dl|sema3c|thsd7aa|ecm2|nrxn2a|lrfn2b|dclk1a|sgk2b|si:dkey-32e6.6|pcdh18b|col6a4a|ngfrb|e2f8|notum2|plxna3|col6a2|ccdc80l1|cntn3a.1|lama1|ngfb|si:ch211-195b13.1|si:ch211-159i8.4|cxcl12b|sema3fb
GO:0048858 cell projection morphogenesis	50	361	0.00115573	0.0869921	1.68172	114447|286830|30037|30154|30155|30250|30252|30313|30447|30461|30634|30656|30725|323561|324140|324416|334526|334628|337179|352930|352944|373882|402875|405901|541445|544658|550377|553130|557991|558224|558326|558484|558997|559050|561688|562031|564005|564338|565952|566040|567422|567771|569128|569437|569971|58133|768159|792773|799354|799945	cxcr4b|lamb1a|tnc|gli2a|tenm3|sema3d|sema3h|ephb3a|ncam1a|cdh11|nadl1.2|nadl1.1|chrna1|col4a5|sgk1|dpysl5a|musk|boc|mmp2|gli1|cxcl12a|mmp14a|dzip1|nrp2a|ogn|sema3fa|sema6dl|sema3c|thsd7aa|ecm2|nrxn2a|lrfn2b|dclk1a|sgk2b|si:dkey-32e6.6|pcdh18b|col6a4a|ngfrb|e2f8|notum2|plxna3|col6a2|ccdc80l1|cntn3a.1|lama1|ngfb|si:ch211-195b13.1|si:ch211-159i8.4|cxcl12b|sema3fb
GO:0071824 protein-DNA complex subunit organization	21	110	0.00123625	0.0906045	2.34046	100005210|100037379|100038789|100124605|100332815|100333070|100333275|100333437|100334868|321618|368323|386920|406285|406695|541350|560910|562197|563212|563569|573073|751661	si:dkey-261m9.19|zgc:163061|zgc:163040|zgc:173585|si:dkey-108k21.21|si:dkey-108k21.14|si:dkey-108k21.10|si:dkey-108k21.11|si:ch73-36p18.1|h1f0|si:ch211-204c21.1|hist2h2l|chaf1b|cdc45|zgc:110216|si:dkey-261m9.12|si:ch211-225g23.1|chaf1a|si:dkey-261m9.6|si:ch211-113a14.24|zgc:153405
GO:0010631 epithelial cell migration	12	42	0.00136667	0.0975943	3.31222	100005469|140747|266753|30250|557991|563892|564470|565508|570445|64274|791144|799354	fn1a|cxcr4a|acvrl1|sema3d|thsd7aa|cald1b|ltk|loxl2a|cx41.8|csf1ra|loxl2b|cxcl12b
GO:0032990 cell part morphogenesis	50	366	0.00147448	0.101031	1.65904	114447|286830|30037|30154|30155|30250|30252|30313|30447|30461|30634|30656|30725|323561|324140|324416|334526|334628|337179|352930|352944|373882|402875|405901|541445|544658|550377|553130|557991|558224|558326|558484|558997|559050|561688|562031|564005|564338|565952|566040|567422|567771|569128|569437|569971|58133|768159|792773|799354|799945	cxcr4b|lamb1a|tnc|gli2a|tenm3|sema3d|sema3h|ephb3a|ncam1a|cdh11|nadl1.2|nadl1.1|chrna1|col4a5|sgk1|dpysl5a|musk|boc|mmp2|gli1|cxcl12a|mmp14a|dzip1|nrp2a|ogn|sema3fa|sema6dl|sema3c|thsd7aa|ecm2|nrxn2a|lrfn2b|dclk1a|sgk2b|si:dkey-32e6.6|pcdh18b|col6a4a|ngfrb|e2f8|notum2|plxna3|col6a2|ccdc80l1|cntn3a.1|lama1|ngfb|si:ch211-195b13.1|si:ch211-159i8.4|cxcl12b|sema3fb
GO:0009607 response to biotic stimulus	32	246	0.00148734	0.101031	1.91515	100003209|101243556|101885910|114447|30255|335407|336038|337598|360142|360143|368242|393650|402884|403125|403126|403128|403135|445479|449557|503703|553612|555204|556684|560309|564338|567384|567441|570456|572204|641567|751714|767776	ifitm1|tmem173|si:ch211-112c15.8|cxcr4b|tfa|mpeg1.1|junbb|mcm4|mxa|mxb|kmo|irf7|tlr21|tlr2|tlr3|tlr9|tlr22|agbl5|saa|pkz|mpeg1.2|syndig1l|slc15a2|si:ch211-113a14.16|ngfrb|ifit9|ifit10|rsad2|nradd|ifit8|zgc:153631|zgc:153924
GO:0016049 cell growth	30	173	0.00160984	0.10585	1.95085	100000101|100007759|100124530|114447|30037|30250|30252|30634|30656|30725|323561|324140|334526|352944|445108|445478|544658|550377|553130|557991|559050|559723|560860|566945|567422|768159|792714|794176|798920|799945	kazald3|wisp2|ctgfb|cxcr4b|tnc|sema3d|sema3h|nadl1.2|nadl1.1|chrna1|col4a5|sgk1|musk|cxcl12a|htra3a|epb41l3a|sema3fa|sema6dl|sema3c|thsd7aa|sgk2b|tgfb2l|wfdc1|mmp14b|plxna3|si:ch211-195b13.1|wisp1b|igfbp2a|igfbp2b|sema3fb
GO:0001503 ossification	13	63	0.00166937	0.10585	3.02831	100000500|100004688|100037325|100134855|323465|337158|405878|432385|550518|556849|560145|562399|777717	sost|col27a1a|ucmaa|mst1rb|vcanb|col1a1a|fbxl15|spp1|twist1b|entpd5a|col27a1b|enpp1|bmp3
GO:0048854 brain morphogenesis	8	29	0.00189988	0.117581	4.58128	100151149|286830|30154|352930|548610|555688|569971|57930	syngap1b|lamb1a|gli2a|gli1|gli2b|pcdh19|lama1|foxh1
GO:0030282 bone mineralization	7	24	0.00217035	0.124069	5.20927	100004688|100134855|405878|550518|556849|560145|562399	col27a1a|mst1rb|fbxl15|twist1b|entpd5a|col27a1b|enpp1
GO:0007269 neurotransmitter secretion	12	71	0.00220373	0.124069	3.08357	100000615|100149357|100333933|30712|335357|393682|406769|550345|558815|641321|641578|794707	syt3|rims1a|cadpsa|snap25a|syt4|lin7a|syt11a|syt13|si:dkey-93n13.3|snap23.2|syn2b|syt11b
GO:0099643 signal release from synapse	12	71	0.00220373	0.124069	3.08357	100000615|100149357|100333933|30712|335357|393682|406769|550345|558815|641321|641578|794707	syt3|rims1a|cadpsa|snap25a|syt4|lin7a|syt11a|syt13|si:dkey-93n13.3|snap23.2|syn2b|syt11b
GO:0043207 response to external biotic stimulus	30	230	0.00224263	0.124069	1.90067	101243556|101885910|114447|30255|335407|336038|337598|360142|360143|368242|393650|402884|403125|403126|403128|403135|445479|449557|503703|553612|556684|560309|564338|567384|567441|570456|572204|641567|751714|767776	tmem173|si:ch211-112c15.8|cxcr4b|tfa|mpeg1.1|junbb|mcm4|mxa|mxb|kmo|irf7|tlr21|tlr2|tlr3|tlr9|tlr22|agbl5|saa|pkz|mpeg1.2|slc15a2|si:ch211-113a14.16|ngfrb|ifit9|ifit10|rsad2|nradd|ifit8|zgc:153631|zgc:153924
GO:0051707 response to other organism	30	230	0.00224263	0.124069	1.90067	101243556|101885910|114447|30255|335407|336038|337598|360142|360143|368242|393650|402884|403125|403126|403128|403135|445479|449557|503703|553612|556684|560309|564338|567384|567441|570456|572204|641567|751714|767776	tmem173|si:ch211-112c15.8|cxcr4b|tfa|mpeg1.1|junbb|mcm4|mxa|mxb|kmo|irf7|tlr21|tlr2|tlr3|tlr9|tlr22|agbl5|saa|pkz|mpeg1.2|slc15a2|si:ch211-113a14.16|ngfrb|ifit9|ifit10|rsad2|nradd|ifit8|zgc:153631|zgc:153924
GO:0002028 regulation of sodium ion transport	6	15	0.00227199	0.124069	6.37525	324140|393412|393517|559050|567610|768159	sgk1|klhl24b|nkain1|sgk2b|si:dkey-262k9.4|si:ch211-195b13.1
GO:0000070 mitotic sister chromatid segregation	14	59	0.00235338	0.125599	2.74663	100307076|30627|445386|447872|492707|492815|550434|552978|556493|559398|567006|567619|767754|797406	bub1|kif23|ndc80|dscc1|ncapg|cdca8|mad2l1|ncapd2|ncapd3|cdca5|bub1bb|si:dkey-25o16.4|cenpe|espl1
GO:0006525 arginine metabolic process	4	11	0.00243841	0.125599	14.8662	322614|393423|572518|641560	arg2|asl|oat|slc7a7
GO:0060173 limb development	4	11	0.00243841	0.125599	14.8662	30071|30700|337626|445491	tbx5a|etv4|etv5a|crbn
GO:0035107 appendage morphogenesis	13	62	0.00256549	0.125599	2.84978	100216326|30071|30161|30240|30700|321243|337158|337626|403019|445491|555681|565032|60641	frem1a|tbx5a|chd|fbln1|etv4|lama5|col1a1a|etv5a|irx1a|crbn|frem2a|hmcn2|sox9a
GO:0090130 tissue migration	13	51	0.00256549	0.125599	2.84978	100005469|140747|266753|30250|557991|563892|564470|565508|570445|64274|791144|798375|799354	fn1a|cxcr4a|acvrl1|sema3d|thsd7aa|cald1b|ltk|loxl2a|cx41.8|csf1ra|loxl2b|apln|cxcl12b
GO:0000819 sister chromatid segregation	15	67	0.0025706	0.125599	2.6011	100307076|30627|445386|445395|447872|492707|492815|550434|552978|556493|559398|567006|567619|767754|797406	bub1|kif23|ndc80|esco2|dscc1|ncapg|cdca8|mad2l1|ncapd2|ncapd3|cdca5|bub1bb|si:dkey-25o16.4|cenpe|espl1
GO:0099531 presynaptic process involved in chemical synaptic transmission	12	72	0.00275723	0.132395	2.98057	100000615|100149357|100333933|30712|335357|393682|406769|550345|558815|641321|641578|794707	syt3|rims1a|cadpsa|snap25a|syt4|lin7a|syt11a|syt13|si:dkey-93n13.3|snap23.2|syn2b|syt11b
GO:0006259 DNA metabolic process	58	395	0.00296454	0.138171	1.53721	100004133|100037341|100333576|192314|192320|192323|192338|286747|30740|321084|322059|323733|324185|327590|335495|337598|386707|393188|393195|393554|393949|394048|402986|406695|406778|407653|445203|445317|445395|447872|450061|492463|492655|503528|553189|553396|553405|553599|554146|556995|559398|559470|559535|561837|563212|565952|566409|566516|566847|569525|570043|572562|678635|768130|768152|794176…	ddb2|zgc:162895|mcm8|dtl|pole2|mcm3|mcm2|mcm5|rrm1|dnmt3ba|pola2|top2a|fanci|tk1|parp3|mcm4|fen1|inip|rnaseh2a|trip13|unga|h2afx|cry-dash|cdc45|exo1|prim2|mnd1|dnase1l4.1|esco2|dscc1|gins1|neil3|tonsl|zgc:113436|dnmt3ab|mcm10|pole|fign|gins2|lig1|cdca5|faap24|dna2|si:dkey-157g16.6|chaf1a|e2f8|mcm6|mpg|pot1|lig4|rev1|gins4|parpbp|hmga1b|ube2t|igfbp2a|igfbp2b|cry5
GO:0000910 cytokinesis	10	33	0.00297676	0.138171	3.38503	259194|30627|30712|323197|325449|393203|445406|553800|565952|797431	prc1a|kif23|snap25a|racgap1|kif20a|prc1b|ect2|cep55l|e2f8|zgc:86764
GO:0006936 muscle contraction	16	98	0.00323444	0.143231	2.435	100003572|100037315|30324|324244|352938|394068|447863|492576|550249|556703|558627|563892|58082|751665|768287|798565	tnnt3b|adrb2b|tpma|tpm4b|chrm2a|tnni2a.2|bin1b|mylkb|tnni2b.1|tnnt2e|tnnt1|cald1b|tnnc2|tnni1c|desmb|ryr1a
GO:0009416 response to light stimulus	16	116	0.00323444	0.143231	2.435	192314|286830|30674|30685|352934|406204|541319|563926|564588|565450|569946|569971|58107|780836|791196|83776	dtl|lamb1a|tefa|aanat2|npas2|per1b|crip1|per1a|scara3|grm6b|trpm1b|lama1|per3|opn6a|trpm1a|cry5
GO:0007409 axonogenesis	44	318	0.00324006	0.143231	1.63919	114447|286830|30037|30154|30155|30250|30252|30313|30447|30461|30634|30656|30725|323561|324416|334526|334628|337179|352930|352944|373882|402875|405901|541445|544658|550377|553130|557991|558224|558326|558484|561688|564005|564338|565952|566040|567422|567771|569128|569437|569971|792773|799354|799945	cxcr4b|lamb1a|tnc|gli2a|tenm3|sema3d|sema3h|ephb3a|ncam1a|cdh11|nadl1.2|nadl1.1|chrna1|col4a5|dpysl5a|musk|boc|mmp2|gli1|cxcl12a|mmp14a|dzip1|nrp2a|ogn|sema3fa|sema6dl|sema3c|thsd7aa|ecm2|nrxn2a|lrfn2b|si:dkey-32e6.6|col6a4a|ngfrb|e2f8|notum2|plxna3|col6a2|ccdc80l1|cntn3a.1|lama1|si:ch211-159i8.4|cxcl12b|sema3fb
GO:0044786 cell cycle DNA replication	5	10	0.00353476	0.153817	7.43642	406695|450061|554146|556995|565952	cdc45|gins1|gins2|lig1|e2f8
GO:0051704 multi-organism process	41	364	0.00363995	0.155958	1.65876	100334363|101243556|101885910|114447|30255|335407|336038|337598|352944|360142|360143|368242|368256|393554|393650|402884|403125|403126|403128|403135|445167|445479|449557|503703|553612|556684|559540|560309|563179|563989|564338|567234|567384|567441|570456|572204|58025|641567|724016|751714|767776	LOC100334363|tmem173|si:ch211-112c15.8|cxcr4b|tfa|mpeg1.1|junbb|mcm4|cxcl12a|mxa|mxb|kmo|paqr7b|trip13|irf7|tlr21|tlr2|tlr3|tlr9|tlr22|stx2a|agbl5|saa|pkz|mpeg1.2|slc15a2|bmb|si:ch211-113a14.16|zp3c|trpc6a|ngfrb|lrmp|ifit9|ifit10|rsad2|nradd|ccnb1|ifit8|npas4a|zgc:153631|zgc:153924
GO:0003012 muscle system process	17	105	0.00389779	0.164475	2.30524	100003572|100037315|30324|324244|352938|394068|447863|492576|550249|556703|557170|558627|563892|58082|751665|768287|798565	tnnt3b|adrb2b|tpma|tpm4b|chrm2a|tnni2a.2|bin1b|mylkb|tnni2b.1|tnnt2e|sgca|tnnt1|cald1b|tnnc2|tnni1c|desmb|ryr1a
GO:0009314 response to radiation	21	151	0.0043642	0.176008	2.06214	100334600|192314|286830|30674|30685|336038|352934|393188|406204|541319|563926|564588|565450|569946|569971|58107|751763|767776|780836|791196|83776	si:ch73-352p4.5|dtl|lamb1a|tefa|aanat2|junbb|npas2|inip|per1b|crip1|per1a|scara3|grm6b|trpm1b|lama1|per3|bbc3|zgc:153924|opn6a|trpm1a|cry5
GO:0000086 G2/M transition of mitotic cell cycle	7	21	0.00454024	0.176008	4.34084	100037341|192295|192314|324185|393162|405878|445215	zgc:162895|ccna2|dtl|fanci|chek1|fbxl15|mastl
GO:0031214 biomineral tissue development	7	29	0.00454024	0.176008	4.34084	100004688|100134855|405878|550518|556849|560145|562399	col27a1a|mst1rb|fbxl15|twist1b|entpd5a|col27a1b|enpp1
GO:0044839 cell cycle G2/M phase transition	7	21	0.00454024	0.176008	4.34084	100037341|192295|192314|324185|393162|405878|445215	zgc:162895|ccna2|dtl|fanci|chek1|fbxl15|mastl
GO:0060037 pharyngeal system development	7	23	0.00454024	0.176008	4.34084	30175|30283|321357|368206|550518|553644|573084	twist1a|wnt11r|sparc|tbx1|twist1b|barx1|tbx2a
GO:0017156 calcium ion regulated exocytosis	11	64	0.00455803	0.176008	2.92622	100000615|100149357|100333933|30712|335357|406769|550345|558815|560875|641321|794707	syt3|rims1a|cadpsa|snap25a|syt4|syt11a|syt13|si:dkey-93n13.3|cacna1ha|snap23.2|syt11b
GO:0030004 cellular monovalent inorganic cation homeostasis	13	62	0.0046135	0.176008	2.61818	100150270|322846|324140|327138|559050|559346|563818|563896|563962|565213|64616|768159|798983	slc26a10|slc26a5|sgk1|slc26a11|sgk2b|slc4a11|slc26a4|slc26a3.2|slc26a3.1|slc9a5|atp1a1b|si:ch211-195b13.1|slc4a10a
GO:0016079 synaptic vesicle exocytosis	10	57	0.00485028	0.182221	3.10281	100000615|100149357|100333933|30712|335357|406769|550345|558815|641321|794707	syt3|rims1a|cadpsa|snap25a|syt4|syt11a|syt13|si:dkey-93n13.3|snap23.2|syt11b
GO:0030516 regulation of axon extension	14	64	0.00490721	0.182221	2.48426	114447|30037|30250|30252|30634|30656|30725|334526|352944|544658|550377|553130|567422|799945	cxcr4b|tnc|sema3d|sema3h|nadl1.2|nadl1.1|chrna1|musk|cxcl12a|sema3fa|sema6dl|sema3c|plxna3|sema3fb
GO:0006182 cGMP biosynthetic process	4	15	0.00515482	0.186444	9.91126	100150304|140424|560653|568219	gucy1b3|gucy2f|npr1a|si:ch73-139e5.4
GO:0046068 cGMP metabolic process	4	15	0.00515482	0.186444	9.91126	100150304|140424|560653|568219	gucy1b3|gucy2f|npr1a|si:ch73-139e5.4
GO:0098813 nuclear chromosome segregation	18	95	0.00522929	0.186713	2.16535	100307076|30627|317763|393554|445386|445395|447872|492707|492815|541341|550434|552978|556493|559398|567006|567619|767754|797406	bub1|kif23|ttk|trip13|ndc80|esco2|dscc1|ncapg|cdca8|terb2|mad2l1|ncapd2|ncapd3|cdca5|bub1bb|si:dkey-25o16.4|cenpe|espl1
GO:0006275 regulation of DNA replication	6	17	0.00537202	0.187908	4.95904	445395|447872|559535|565952|794176|798920	esco2|dscc1|dna2|e2f8|igfbp2a|igfbp2b
GO:0048667 cell morphogenesis involved in neuron differentiation	45	340	0.00552253	0.187908	1.57398	114447|286830|30037|30154|30155|30250|30252|30313|30447|30461|30634|30656|30725|323561|324416|334526|334628|337179|352930|352944|373882|402875|405901|497312|541445|544658|550377|553130|557991|558224|558326|558484|561688|564005|564338|565952|566040|567422|567771|569128|569437|569971|792773|799354|799945	cxcr4b|lamb1a|tnc|gli2a|tenm3|sema3d|sema3h|ephb3a|ncam1a|cdh11|nadl1.2|nadl1.1|chrna1|col4a5|dpysl5a|musk|boc|mmp2|gli1|cxcl12a|mmp14a|dzip1|nrp2a|cobl|ogn|sema3fa|sema6dl|sema3c|thsd7aa|ecm2|nrxn2a|lrfn2b|si:dkey-32e6.6|col6a4a|ngfrb|e2f8|notum2|plxna3|col6a2|ccdc80l1|cntn3a.1|lama1|si:ch211-159i8.4|cxcl12b|sema3fb
GO:0044403 symbiosis, encompassing mutualism through parasitism	13	67	0.00553266	0.187908	2.54924	101243556|360142|360143|393650|402884|403126|403135|445479|503703|567384|567441|570456|641567	tmem173|mxa|mxb|irf7|tlr21|tlr3|tlr22|agbl5|pkz|ifit9|ifit10|rsad2|ifit8
GO:0044419 interspecies interaction between organisms	13	67	0.00553266	0.187908	2.54924	101243556|360142|360143|393650|402884|403126|403135|445479|503703|567384|567441|570456|641567	tmem173|mxa|mxb|irf7|tlr21|tlr3|tlr22|agbl5|pkz|ifit9|ifit10|rsad2|ifit8
GO:0006123 mitochondrial electron transport, cytochrome c to oxygen	5	13	0.00585086	0.191269	6.19651	326962|335774|415253|557348|751638	cox5ab|cox6a1|zgc:86599|cox8a|cox5b2
GO:0009262 deoxyribonucleotide metabolic process	5	13	0.00585086	0.191269	6.19651	30740|449835|550332|567734|81540	rrm1|dut|dctd|dtymk|tyms
GO:0045927 positive regulation of growth	5	12	0.00585086	0.191269	6.19651	30037|30634|30656|352944|566945	tnc|nadl1.2|nadl1.1|cxcl12a|mmp14b
GO:0006955 immune response	47	465	0.00593789	0.191269	1.55002	100001936|100002334|100034566|101243556|101885910|30268|30762|326022|337572|352944|360142|360143|368878|393611|393707|402884|403125|403126|403128|403135|405764|436866|503703|553548|554157|554167|560309|562262|562399|562475|564338|564838|567405|567542|568153|568326|570456|571844|571927|572204|64274|751695|751714|794891|799354|799647|799982	bcl6ab|sc:d189|si:rp71-36a1.2|tmem173|si:ch211-112c15.8|ccl27a|mhc2dab|si:ch73-158p21.3|ctss2.2|cxcl12a|mxa|mxb|si:busm1-266f07.2|c6|bcl6a|tlr21|tlr2|tlr3|tlr9|tlr22|blnk|tnfsf10|pkz|c1qa|ctss2.1|tnfb|si:ch211-113a14.16|tnfsf10l3|enpp1|c7a|ngfrb|ppp1r14ba|matk|tnfsf12|fpr1|ccl35.1|rsad2|zgc:172122|si:rp71-36a1.1|nradd|csf1ra|zgc:153659|zgc:153631|ccl19a.1|cxcl12b|trpm4b.2|cd4-1
GO:0040017 positive regulation of locomotion	15	75	0.00597502	0.191269	2.3293	114447|30250|30252|352944|393733|492576|544658|550377|553130|566945|64274|678512|767790|799354|799945	cxcr4b|sema3d|sema3h|cxcl12a|fgf1a|mylkb|sema3fa|sema6dl|sema3c|mmp14b|csf1ra|figf|pdgfab|cxcl12b|sema3fb
GO:0031175 neuron projection development	55	446	0.00611221	0.193437	1.49301	114447|286830|30037|30154|30155|30250|30252|30313|30447|30461|30634|30656|30725|323561|324140|324416|334526|334628|337179|352930|352944|373882|402875|405901|414272|541445|544658|550377|550548|553130|557991|558006|558224|558326|558484|558997|559050|561688|562031|564005|564338|565952|566040|567422|567771|569128|569437|569971|58133|678630|768159|792773|794026|799354|799945	cxcr4b|lamb1a|tnc|gli2a|tenm3|sema3d|sema3h|ephb3a|ncam1a|cdh11|nadl1.2|nadl1.1|chrna1|col4a5|sgk1|dpysl5a|musk|boc|mmp2|gli1|cxcl12a|mmp14a|dzip1|nrp2a|rgma|ogn|sema3fa|sema6dl|stmn1b|sema3c|thsd7aa|grip1|ecm2|nrxn2a|lrfn2b|dclk1a|sgk2b|si:dkey-32e6.6|pcdh18b|col6a4a|ngfrb|e2f8|notum2|plxna3|col6a2|ccdc80l1|cntn3a.1|lama1|ngfb|stmn1a|si:ch211-195b13.1|si:ch211-159i8.4|camk1b|cxcl12b|sema3fb
GO:0007517 muscle organ development	25	151	0.00661661	0.207048	1.84788	246275|286830|30154|30513|30725|323201|324961|337176|368206|404621|407613|492356|552940|554102|558148|559054|561606|562738|564005|567771|569755|654446|768287|792366|83773	myhz2|lamb1a|gli2a|myod1|chrna1|marcksb|sgcd|postnb|tbx1|loxa|rbfox1l|mybpc1|murca|marcksa|tcf21|hmgcra|atoh8|dpf3|col6a4a|col6a2|col6a1|ripply1|desmb|col15a1a|dmd
GO:0009615 response to virus	11	53	0.00687985	0.212893	2.73076	101243556|360142|360143|393650|403126|445479|503703|567384|567441|570456|641567	tmem173|mxa|mxb|irf7|tlr3|agbl5|pkz|ifit9|ifit10|rsad2|ifit8
GO:0061448 connective tissue development	21	129	0.00709549	0.217153	1.95853	252850|30250|30656|30725|30749|321357|368206|373882|404621|405866|497135|550475|553644|559959|565508|566945|60641|64698|692272|791144|794315	thbs4b|sema3d|nadl1.1|chrna1|nr5a2|sparc|tbx1|mmp14a|loxa|ednrab|fgfrl1b|ctsk|barx1|ids|loxl2a|mmp14b|sox9a|dcn|fam212aa|loxl2b|and1
GO:0048640 negative regulation of developmental growth	10	38	0.00754208	0.228312	2.86372	30037|30250|30252|334526|544658|550377|553130|794176|798920|799945	tnc|sema3d|sema3h|musk|sema3fa|sema6dl|sema3c|igfbp2a|igfbp2b|sema3fb
GO:0030335 positive regulation of cell migration	14	71	0.00801111	0.239903	2.31825	30250|30252|352944|393733|492576|544658|550377|553130|566945|64274|678512|767790|799354|799945	sema3d|sema3h|cxcl12a|fgf1a|mylkb|sema3fa|sema6dl|sema3c|mmp14b|csf1ra|figf|pdgfab|cxcl12b|sema3fb
GO:0007093 mitotic cell cycle checkpoint	11	46	0.00834272	0.241249	2.6425	100037341|100307076|192314|266599|317763|324185|336439|393162|445386|550434|567006	zgc:162895|bub1|dtl|id2a|ttk|fanci|zwilch|chek1|ndc80|mad2l1|bub1bb
GO:0061564 axon development	45	348	0.00837446	0.241249	1.5304	114447|286830|30037|30154|30155|30250|30252|30313|30447|30461|30634|30656|30725|323561|324416|334526|334628|337179|352930|352944|373882|402875|405901|414272|541445|544658|550377|553130|557991|558224|558326|558484|561688|564005|564338|565952|566040|567422|567771|569128|569437|569971|792773|799354|799945	cxcr4b|lamb1a|tnc|gli2a|tenm3|sema3d|sema3h|ephb3a|ncam1a|cdh11|nadl1.2|nadl1.1|chrna1|col4a5|dpysl5a|musk|boc|mmp2|gli1|cxcl12a|mmp14a|dzip1|nrp2a|rgma|ogn|sema3fa|sema6dl|sema3c|thsd7aa|ecm2|nrxn2a|lrfn2b|si:dkey-32e6.6|col6a4a|ngfrb|e2f8|notum2|plxna3|col6a2|ccdc80l1|cntn3a.1|lama1|si:ch211-159i8.4|cxcl12b|sema3fb
GO:0048791 calcium ion-regulated exocytosis of neurotransmitter	7	35	0.0084683	0.241249	3.71998	100000615|100149357|335357|406769|550345|558815|794707	syt3|rims1a|syt4|syt11a|syt13|si:dkey-93n13.3|syt11b
GO:0032103 positive regulation of response to external stimulus	8	28	0.00848919	0.241249	3.30735	114447|30037|352944|403125|403126|64274|678512|799354	cxcr4b|tnc|cxcl12a|tlr2|tlr3|csf1ra|figf|cxcl12b
GO:0051983 regulation of chromosome segregation	8	29	0.00848919	0.241249	3.30735	100307076|445386|550434|559398|567006|567234|567619|797406	bub1|ndc80|mad2l1|cdca5|bub1bb|lrmp|si:dkey-25o16.4|espl1
GO:0001501 skeletal system development	37	271	0.00889577	0.248164	1.59871	100004688|100005469|140747|30250|30283|30498|30656|30725|30749|321357|323465|334113|368206|373882|393533|404621|405866|432385|493635|497135|550475|553644|553690|559529|559959|560145|565508|566945|567422|569074|60641|64274|64698|692272|777717|791144|794315	col27a1a|fn1a|cxcr4a|sema3d|wnt11r|egr1|nadl1.1|chrna1|nr5a2|sparc|vcanb|bcan|tbx1|mmp14a|fzd6|loxa|ednrab|spp1|hapln1a|fgfrl1b|ctsk|barx1|ptk7a|pdgfrb|ids|col27a1b|loxl2a|mmp14b|plxna3|hapln1b|sox9a|csf1ra|dcn|fam212aa|bmp3|loxl2b|and1
GO:0007059 chromosome segregation	21	120	0.00891073	0.248164	1.91054	100307076|195818|30627|317763|323733|393554|445386|445395|447872|492707|492815|541341|550434|552978|556493|559398|567006|567234|567619|767754|797406	bub1|kif11|kif23|ttk|top2a|trip13|ndc80|esco2|dscc1|ncapg|cdca8|terb2|mad2l1|ncapd2|ncapd3|cdca5|bub1bb|lrmp|si:dkey-25o16.4|cenpe|espl1
GO:0030001 metal ion transport	40	411	0.00900878	0.24841	1.56595	100003329|100334285|30255|30468|321240|324140|387298|393412|393458|393517|393874|405791|406286|450042|494477|494478|494489|548345|555423|557843|559050|559346|560875|561195|562853|563989|565014|565213|567610|567702|569146|569480|569752|570841|571888|64616|768159|797337|798565|799410	cacng8b|kcnj9|tfa|atp1b3a|armc1l|sgk1|p2rx7|klhl24b|slc25a39|nkain1|tmem38a|cacna1sb|zgc:56095|nipa1|tfr1a|tfr1b|atp2a1l|nalcn|scn1ba|hcn4|sgk2b|slc4a11|cacna1ha|trpv1|kcna2b|trpc6a|kcnab2b|slc9a5|si:dkey-262k9.4|cacna1eb|kcnj12a|slc8a2a|si:dkey-106c17.3|trpc1|kcnj5|atp1a1b|si:ch211-195b13.1|kcnab2a|ryr1a|kcnc4
GO:2000147 positive regulation of cell motility	14	72	0.00933547	0.252677	2.26779	30250|30252|352944|393733|492576|544658|550377|553130|566945|64274|678512|767790|799354|799945	sema3d|sema3h|cxcl12a|fgf1a|mylkb|sema3fa|sema6dl|sema3c|mmp14b|csf1ra|figf|pdgfab|cxcl12b|sema3fb
GO:0055081 anion homeostasis	4	14	0.00934495	0.252677	7.43308	556849|562399|563818|563962	entpd5a|enpp1|slc26a4|slc26a3.1
GO:0000904 cell morphogenesis involved in differentiation	47	367	0.0094548	0.253189	1.5029	100005469|114447|286830|30037|30154|30155|30250|30252|30313|30447|30461|30634|30656|30725|323201|323561|324416|334526|334628|337179|352930|352944|373882|402875|405901|497312|541445|544658|550377|553130|557991|558224|558326|558484|561688|564005|564338|565952|566040|567422|567771|569128|569437|569971|792773|799354|799945	fn1a|cxcr4b|lamb1a|tnc|gli2a|tenm3|sema3d|sema3h|ephb3a|ncam1a|cdh11|nadl1.2|nadl1.1|chrna1|marcksb|col4a5|dpysl5a|musk|boc|mmp2|gli1|cxcl12a|mmp14a|dzip1|nrp2a|cobl|ogn|sema3fa|sema6dl|sema3c|thsd7aa|ecm2|nrxn2a|lrfn2b|si:dkey-32e6.6|col6a4a|ngfrb|e2f8|notum2|plxna3|col6a2|ccdc80l1|cntn3a.1|lama1|si:ch211-159i8.4|cxcl12b|sema3fb
GO:0010948 negative regulation of cell cycle process	11	48	0.0100354	0.26575	2.55984	100037341|100307076|192314|324185|393162|445386|550434|557148|565952|567006|572194	zgc:162895|bub1|dtl|fanci|chek1|ndc80|mad2l1|mdm1|e2f8|bub1bb|tmem67
GO:0043542 endothelial cell migration	9	33	0.0101279	0.26575	2.91261	100005469|140747|266753|30250|557991|563892|565508|791144|799354	fn1a|cxcr4a|acvrl1|sema3d|thsd7aa|cald1b|loxl2a|loxl2b|cxcl12b
GO:0051216 cartilage development	20	125	0.0104146	0.26575	1.9124	30250|30656|30725|30749|321357|368206|373882|404621|405866|497135|550475|553644|559959|565508|566945|60641|64698|692272|791144|794315	sema3d|nadl1.1|chrna1|nr5a2|sparc|tbx1|mmp14a|loxa|ednrab|fgfrl1b|ctsk|barx1|ids|loxl2a|mmp14b|sox9a|dcn|fam212aa|loxl2b|and1
GO:0044772 mitotic cell cycle phase transition	16	78	0.010578	0.26575	2.09213	100037341|100307076|192295|192314|30188|324185|393162|405878|406695|415165|445215|445386|550434|559398|567006|569281	zgc:162895|bub1|ccna2|dtl|ccne1|fanci|chek1|fbxl15|cdc45|ccne2|mastl|ndc80|mad2l1|cdca5|bub1bb|lzts1
GO:0055067 monovalent inorganic cation homeostasis	13	73	0.0107608	0.26575	2.30571	100150270|322846|324140|327138|559050|559346|563818|563896|563962|565213|64616|768159|798983	slc26a10|slc26a5|sgk1|slc26a11|sgk2b|slc4a11|slc26a4|slc26a3.2|slc26a3.1|slc9a5|atp1a1b|si:ch211-195b13.1|slc4a10a
GO:0051272 positive regulation of cellular component movement	14	73	0.0108261	0.26575	2.21931	30250|30252|352944|393733|492576|544658|550377|553130|566945|64274|678512|767790|799354|799945	sema3d|sema3h|cxcl12a|fgf1a|mylkb|sema3fa|sema6dl|sema3c|mmp14b|csf1ra|figf|pdgfab|cxcl12b|sema3fb
GO:0061005 cell differentiation involved in kidney development	8	32	0.0108331	0.26575	3.13318	30700|336959|337626|368242|558148|562517|568416|568520	etv4|mpped2|etv5a|kmo|tcf21|anln|wt1b|crb2b
GO:0071897 DNA biosynthetic process	7	24	0.0111704	0.26575	3.47211	192314|192320|327590|556995|566847|569525|570043	dtl|pole2|tk1|lig1|pot1|lig4|rev1
GO:0010977 negative regulation of neuron projection development	10	42	0.0112598	0.26575	2.65882	30037|30250|30252|334526|414272|544658|550377|553130|564338|799945	tnc|sema3d|sema3h|musk|rgma|sema3fa|sema6dl|sema3c|ngfrb|sema3fb
GO:0048489 synaptic vesicle transport	10	62	0.0112598	0.26575	2.65882	100000615|100149357|100333933|30712|335357|406769|550345|558815|641321|794707	syt3|rims1a|cadpsa|snap25a|syt4|syt11a|syt13|si:dkey-93n13.3|snap23.2|syt11b
GO:0097479 synaptic vesicle localization	10	62	0.0112598	0.26575	2.65882	100000615|100149357|100333933|30712|335357|406769|550345|558815|641321|794707	syt3|rims1a|cadpsa|snap25a|syt4|syt11a|syt13|si:dkey-93n13.3|snap23.2|syt11b
GO:0097480 establishment of synaptic vesicle localization	10	62	0.0112598	0.26575	2.65882	100000615|100149357|100333933|30712|335357|406769|550345|558815|641321|794707	syt3|rims1a|cadpsa|snap25a|syt4|syt11a|syt13|si:dkey-93n13.3|snap23.2|syt11b
GO:0099003 vesicle-mediated transport in synapse	10	62	0.0112598	0.26575	2.65882	100000615|100149357|100333933|30712|335357|406769|550345|558815|641321|794707	syt3|rims1a|cadpsa|snap25a|syt4|syt11a|syt13|si:dkey-93n13.3|snap23.2|syt11b
GO:0099504 synaptic vesicle cycle	10	62	0.0112598	0.26575	2.65882	100000615|100149357|100333933|30712|335357|406769|550345|558815|641321|794707	syt3|rims1a|cadpsa|snap25a|syt4|syt11a|syt13|si:dkey-93n13.3|snap23.2|syt11b
GO:0007268 chemical synaptic transmission	22	271	0.0116829	0.2689	1.82343	100000615|100004124|100006941|100149357|100333933|30712|30725|335357|352938|393682|406769|445315|497638|503566|550345|558326|558815|565450|641321|641578|724016|794707	syt3|gpr1|chrnb1|rims1a|cadpsa|snap25a|chrna1|syt4|chrm2a|lin7a|syt11a|chrne|dlg2|drd4-rs|syt13|nrxn2a|si:dkey-93n13.3|grm6b|snap23.2|syn2b|npas4a|syt11b
GO:0098916 anterograde trans-synaptic signaling	22	271	0.0116829	0.2689	1.82343	100000615|100004124|100006941|100149357|100333933|30712|30725|335357|352938|393682|406769|445315|497638|503566|550345|558326|558815|565450|641321|641578|724016|794707	syt3|gpr1|chrnb1|rims1a|cadpsa|snap25a|chrna1|syt4|chrm2a|lin7a|syt11a|chrne|dlg2|drd4-rs|syt13|nrxn2a|si:dkey-93n13.3|grm6b|snap23.2|syn2b|npas4a|syt11b
GO:0099537 trans-synaptic signaling	22	271	0.0116829	0.2689	1.82343	100000615|100004124|100006941|100149357|100333933|30712|30725|335357|352938|393682|406769|445315|497638|503566|550345|558326|558815|565450|641321|641578|724016|794707	syt3|gpr1|chrnb1|rims1a|cadpsa|snap25a|chrna1|syt4|chrm2a|lin7a|syt11a|chrne|dlg2|drd4-rs|syt13|nrxn2a|si:dkey-93n13.3|grm6b|snap23.2|syn2b|npas4a|syt11b
GO:0033334 fin morphogenesis	11	58	0.01198	0.272811	2.48192	100216326|30071|30161|30240|321243|337158|403019|445491|555681|565032|60641	frem1a|tbx5a|chd|fbln1|lama5|col1a1a|irx1a|crbn|frem2a|hmcn2|sox9a
GO:0044770 cell cycle phase transition	16	80	0.0120487	0.272811	2.05593	100037341|100307076|192295|192314|30188|324185|393162|405878|406695|415165|445215|445386|550434|559398|567006|569281	zgc:162895|bub1|ccna2|dtl|ccne1|fanci|chek1|fbxl15|cdc45|ccne2|mastl|ndc80|mad2l1|cdca5|bub1bb|lzts1
GO:0006836 neurotransmitter transport	15	126	0.0123234	0.27678	2.10888	100000615|100149357|100150452|100333933|30712|335357|393682|406769|550345|558815|565315|641321|641578|794707|798635	syt3|rims1a|si:ch211-117c9.5|cadpsa|snap25a|syt4|lin7a|syt11a|syt13|si:dkey-93n13.3|slc6a15|snap23.2|syn2b|syt11b|slc6a17
GO:0051607 defense response to virus	9	43	0.012492	0.278323	2.79106	101243556|360142|360143|403126|445479|567384|567441|570456|641567	tmem173|mxa|mxb|tlr3|agbl5|ifit9|ifit10|rsad2|ifit8
GO:0051241 negative regulation of multicellular organismal process	22	155	0.0129272	0.283483	1.80327	100000500|100007702|100037315|100535241|30037|30250|30252|30493|334526|337132|352938|393650|407737|414272|447800|544658|550377|553130|564338|566325|794176|799945	sost|rspo3|adrb2b|thbs2a|tnc|sema3d|sema3h|id1|musk|anxa5b|chrm2a|irf7|fgf17|rgma|serpinf1|sema3fa|sema6dl|sema3c|ngfrb|thbs2b|igfbp2a|sema3fb
GO:0099536 synaptic signaling	22	272	0.0129272	0.283483	1.80327	100000615|100004124|100006941|100149357|100333933|30712|30725|335357|352938|393682|406769|445315|497638|503566|550345|558326|558815|565450|641321|641578|724016|794707	syt3|gpr1|chrnb1|rims1a|cadpsa|snap25a|chrna1|syt4|chrm2a|lin7a|syt11a|chrne|dlg2|drd4-rs|syt13|nrxn2a|si:dkey-93n13.3|grm6b|snap23.2|syn2b|npas4a|syt11b
GO:0048638 regulation of developmental growth	17	90	0.0132164	0.285122	1.97988	114447|30037|30250|30252|30634|30656|30725|334526|352944|544658|550377|553130|553690|567422|794176|798920|799945	cxcr4b|tnc|sema3d|sema3h|nadl1.2|nadl1.1|chrna1|musk|cxcl12a|sema3fa|sema6dl|sema3c|ptk7a|plxna3|igfbp2a|igfbp2b|sema3fb
GO:0031345 negative regulation of cell projection organization	10	43	0.0135707	0.285122	2.56703	30037|30250|30252|334526|414272|544658|550377|553130|564338|799945	tnc|sema3d|sema3h|musk|rgma|sema3fa|sema6dl|sema3c|ngfrb|sema3fb
GO:0042074 cell migration involved in gastrulation	15	80	0.0140662	0.285122	2.06969	140747|30122|30161|30253|30283|352944|373882|405891|561935|564934|566945|572532|57930|798375|799354	cxcr4a|wnt8a|chd|tbx2b|wnt11r|cxcl12a|mmp14a|esrra|aplnra|zeb2b|mmp14b|pcdh18a|foxh1|apln|cxcl12b
GO:2000026 regulation of multicellular organismal development	57	494	0.0141137	0.285122	1.4082	100001936|100007702|100535241|114447|266599|30037|30122|30154|30155|30161|30250|30252|30313|30493|30513|30634|30656|30725|321243|334526|335495|337298|352930|352944|368206|393650|393707|393733|402875|407737|414272|445406|447800|544658|550236|550377|550518|553130|553690|561606|562399|563149|564338|565508|566325|567422|567640|569971|57930|58133|64274|654446|678512|791144|794026|799945|80973	bcl6ab|rspo3|thbs2a|cxcr4b|id2a|tnc|wnt8a|gli2a|tenm3|chd|sema3d|sema3h|ephb3a|id1|myod1|nadl1.2|nadl1.1|chrna1|lama5|musk|parp3|sulf1|gli1|cxcl12a|tbx1|irf7|bcl6a|fgf1a|dzip1|fgf17|rgma|ect2|serpinf1|sema3fa|cdca7a|sema6dl|twist1b|sema3c|ptk7a|atoh8|enpp1|lrp1aa|ngfrb|loxl2a|thbs2b|plxna3|si:ch211-241e1.3|lama1|foxh1|ngfb|csf1ra|ripply1|figf|loxl2b|camk1b|sema3fb|cdk1
GO:0098542 defense response to other organism	14	130	0.0143595	0.285122	2.12844	101243556|335407|360142|360143|402884|403126|403128|445479|553612|560309|567384|567441|570456|641567	tmem173|mpeg1.1|mxa|mxb|tlr21|tlr3|tlr9|agbl5|mpeg1.2|si:ch211-113a14.16|ifit9|ifit10|rsad2|ifit8
GO:0040007 growth	48	351	0.014387	0.285122	1.45352	100000101|100007759|100124530|100331745|114447|286830|30037|30250|30252|30277|30449|30634|30656|30725|317763|322012|323561|324140|334526|336038|337158|352944|393733|445108|445395|445478|449653|493635|544658|550377|553130|553690|557991|559050|559723|560653|560860|563644|564934|566945|567422|572194|64698|768159|792714|794176|798920|799945	kazald3|wisp2|ctgfb|npr2|cxcr4b|lamb1a|tnc|sema3d|sema3h|mdka|serpinh1b|nadl1.2|nadl1.1|chrna1|ttk|hmmr|col4a5|sgk1|musk|junbb|col1a1a|cxcl12a|fgf1a|htra3a|esco2|epb41l3a|stk25a|hapln1a|sema3fa|sema6dl|sema3c|ptk7a|thsd7aa|sgk2b|tgfb2l|npr1a|wfdc1|kdm6bb|zeb2b|mmp14b|plxna3|tmem67|dcn|si:ch211-195b13.1|wisp1b|igfbp2a|igfbp2b|sema3fb
GO:0023061 signal release	12	97	0.0144848	0.285122	2.2913	100000615|100149357|100333933|30712|335357|393682|406769|550345|558815|641321|641578|794707	syt3|rims1a|cadpsa|snap25a|syt4|lin7a|syt11a|syt13|si:dkey-93n13.3|snap23.2|syn2b|syt11b
GO:0000902 cell morphogenesis	59	476	0.0151401	0.285122	1.39334	100000353|100005469|114447|140747|286830|30037|30154|30155|30250|30252|30313|30447|30461|30634|30656|30725|323201|323561|324140|324416|327248|334526|334628|337179|352930|352944|373882|394145|402875|405901|445406|492608|497312|541445|544658|550377|553130|557991|558224|558326|558484|558997|559050|561688|562031|564005|564338|565952|566040|567422|567771|569128|569437|569971|58133|768159|792773|799354…	ttbk1b|fn1a|cxcr4b|cxcr4a|lamb1a|tnc|gli2a|tenm3|sema3d|sema3h|ephb3a|ncam1a|cdh11|nadl1.2|nadl1.1|chrna1|marcksb|col4a5|sgk1|dpysl5a|zmym4|musk|boc|mmp2|gli1|cxcl12a|mmp14a|vrk2|dzip1|nrp2a|ect2|fmnl2b|cobl|ogn|sema3fa|sema6dl|sema3c|thsd7aa|ecm2|nrxn2a|lrfn2b|dclk1a|sgk2b|si:dkey-32e6.6|pcdh18b|col6a4a|ngfrb|e2f8|notum2|plxna3|col6a2|ccdc80l1|cntn3a.1|lama1|ngfb|si:ch211-195b13.1|si:ch211-159i8…
GO:0007271 synaptic transmission, cholinergic	4	34	0.0152543	0.285122	5.94598	100006941|30725|352938|445315	chrnb1|chrna1|chrm2a|chrne
GO:0007418 ventral midline development	4	15	0.0152543	0.285122	5.94598	30154|352930|548610|57930	gli2a|gli1|gli2b|foxh1
GO:0021508 floor plate formation	4	14	0.0152543	0.285122	5.94598	30154|352930|548610|57930	gli2a|gli1|gli2b|foxh1
GO:0021983 pituitary gland development	4	17	0.0152543	0.285122	5.94598	30154|352930|402875|548610	gli2a|gli1|dzip1|gli2b
GO:0021984 adenohypophysis development	4	16	0.0152543	0.285122	5.94598	30154|352930|402875|548610	gli2a|gli1|dzip1|gli2b
GO:0033504 floor plate development	4	19	0.0152543	0.285122	5.94598	30154|352930|548610|57930	gli2a|gli1|gli2b|foxh1
GO:0033505 floor plate morphogenesis	4	14	0.0152543	0.285122	5.94598	30154|352930|548610|57930	gli2a|gli1|gli2b|foxh1
GO:0035914 skeletal muscle cell differentiation	4	10	0.0152543	0.285122	5.94598	30513|323201|554102|561606	myod1|marcksb|marcksa|atoh8
GO:0044818 mitotic G2/M transition checkpoint	4	10	0.0152543	0.285122	5.94598	100037341|192314|324185|393162	zgc:162895|dtl|fanci|chek1
GO:0050926 regulation of positive chemotaxis	4	10	0.0152543	0.285122	5.94598	114447|352944|678512|799354	cxcr4b|cxcl12a|figf|cxcl12b
GO:0050927 positive regulation of positive chemotaxis	4	10	0.0152543	0.285122	5.94598	114447|352944|678512|799354	cxcr4b|cxcl12a|figf|cxcl12b
GO:0050930 induction of positive chemotaxis	4	10	0.0152543	0.285122	5.94598	114447|352944|678512|799354	cxcr4b|cxcl12a|figf|cxcl12b
GO:0009628 response to abiotic stimulus	35	290	0.0158467	0.294221	1.54688	100334600|192314|286830|30674|30685|30702|336038|336471|352934|373882|393188|393956|406204|406258|541319|550475|561195|561924|563818|563926|563962|564588|565450|565508|569946|569971|58107|678512|751763|767776|780836|791144|791196|798375|83776	si:ch73-352p4.5|dtl|lamb1a|tefa|aanat2|cpeb1b|junbb|col1a2|npas2|mmp14a|inip|cpeb4|per1b|metrnl|crip1|ctsk|trpv1|ddit3|slc26a4|per1a|slc26a3.1|scara3|grm6b|loxl2a|trpm1b|lama1|per3|figf|bbc3|zgc:153924|opn6a|loxl2b|trpm1a|apln|cry5
GO:0061387 regulation of extent of cell growth	14	72	0.0164294	0.303018	2.08573	114447|30037|30250|30252|30634|30656|30725|334526|352944|544658|550377|553130|567422|799945	cxcr4b|tnc|sema3d|sema3h|nadl1.2|nadl1.1|chrna1|musk|cxcl12a|sema3fa|sema6dl|sema3c|plxna3|sema3fb
GO:0006814 sodium ion transport	12	84	0.0168526	0.307648	2.23391	30468|324140|393412|393517|555423|557843|559050|559346|565213|567610|64616|768159	atp1b3a|sgk1|klhl24b|nkain1|scn1ba|hcn4|sgk2b|slc4a11|slc9a5|si:dkey-262k9.4|atp1a1b|si:ch211-195b13.1
GO:0001764 neuron migration	8	35	0.0169013	0.307648	2.83446	100150664|100329456|114447|352944|493781|558069|569971|799354	met|igsf10|cxcr4b|cxcl12a|hgfa|ctnnd2b|lama1|cxcl12b
GO:0032101 regulation of response to external stimulus	20	135	0.0176968	0.320037	1.79646	100001936|101243556|114447|30037|30250|30252|352944|393707|403125|403126|406258|414272|544658|550377|553130|567422|64274|678512|799354|799945	bcl6ab|tmem173|cxcr4b|tnc|sema3d|sema3h|cxcl12a|bcl6a|tlr2|tlr3|metrnl|rgma|sema3fa|sema6dl|sema3c|plxna3|csf1ra|figf|cxcl12b|sema3fb
GO:0006284 base-excision repair	7	27	0.0183518	0.324584	3.06297	386707|393949|492463|553405|559535|566516|768130	fen1|unga|neil3|pole|dna2|mpg|hmga1b
GO:0009190 cyclic nucleotide biosynthetic process	7	53	0.0183518	0.324584	3.06297	100150304|100331745|140424|368256|557902|560653|568219	gucy1b3|npr2|gucy2f|paqr7b|adcy2b|npr1a|si:ch73-139e5.4
GO:0051453 regulation of intracellular pH	9	46	0.0184145	0.324584	2.57605	100150270|322846|327138|559346|563818|563896|563962|565213|798983	slc26a10|slc26a5|slc26a11|slc4a11|slc26a4|slc26a3.2|slc26a3.1|slc9a5|slc4a10a
GO:0072009 nephron epithelium development	9	43	0.0184145	0.324584	2.57605	30700|336959|337626|368242|393733|558148|562517|568416|568520	etv4|mpped2|etv5a|kmo|fgf1a|tcf21|anln|wt1b|crb2b
GO:0007338 single fertilization	5	30	0.0187019	0.325531	4.1308	445167|559540|563179|563989|567234	stx2a|bmb|zp3c|trpc6a|lrmp
GO:0009566 fertilization	5	33	0.0187019	0.325531	4.1308	445167|559540|563179|563989|567234	stx2a|bmb|zp3c|trpc6a|lrmp
GO:0014070 response to organic cyclic compound	22	180	0.0189952	0.326591	1.72685	100006941|246227|30271|30418|30513|30725|30749|317734|336038|368256|387298|387300|403126|405891|436679|445315|497167|548604|558148|559245|563298|767776	chrnb1|ptgs2a|nr1d2b|nr2f1a|myod1|chrna1|nr5a2|esr2a|junbb|paqr7b|p2rx7|p2rx3b|tlr3|esrra|nr4a2b|chrne|nr6a1b|nr4a3|tcf21|rorca|pparaa|zgc:153924
GO:0015698 inorganic anion transport	10	70	0.0192319	0.326591	2.40101	100150270|322846|327138|393353|559346|563818|563896|563962|571148|798421	slc26a10|slc26a5|slc26a11|clcnk|slc4a11|slc26a4|slc26a3.2|slc26a3.1|ankha|ttyh3b
GO:0045665 negative regulation of neuron differentiation	10	46	0.0192319	0.326591	2.40101	30037|30250|30252|334526|414272|544658|550377|553130|564338|799945	tnc|sema3d|sema3h|musk|rgma|sema3fa|sema6dl|sema3c|ngfrb|sema3fb
GO:0045926 negative regulation of growth	10	44	0.0192319	0.326591	2.40101	30037|30250|30252|334526|544658|550377|553130|794176|798920|799945	tnc|sema3d|sema3h|musk|sema3fa|sema6dl|sema3c|igfbp2a|igfbp2b|sema3fb
GO:0051094 positive regulation of developmental process	20	144	0.0195413	0.326745	1.77495	30037|30155|30313|30513|30634|30656|334628|336038|352944|393733|406258|445406|447800|553588|565508|64274|678512|767776|791144|794026	tnc|tenm3|ephb3a|myod1|nadl1.2|nadl1.1|boc|junbb|cxcl12a|fgf1a|metrnl|ect2|serpinf1|zgc:110130|loxl2a|csf1ra|figf|zgc:153924|loxl2b|camk1b
GO:0045055 regulated exocytosis	11	74	0.0195461	0.326745	2.27486	100000615|100149357|100333933|30712|335357|406769|550345|558815|560875|641321|794707	syt3|rims1a|cadpsa|snap25a|syt4|syt11a|syt13|si:dkey-93n13.3|cacna1ha|snap23.2|syt11b
GO:0048675 axon extension	16	95	0.019593	0.326745	1.92283	114447|30037|30250|30252|30634|30656|30725|323561|334526|352944|544658|550377|553130|557991|567422|799945	cxcr4b|tnc|sema3d|sema3h|nadl1.2|nadl1.1|chrna1|col4a5|musk|cxcl12a|sema3fa|sema6dl|sema3c|thsd7aa|plxna3|sema3fb
GO:0048736 appendage development	15	94	0.0204512	0.338119	1.96041	100150664|100216326|30071|30161|30240|30700|321243|337158|337626|403019|445491|555681|565032|60641|794315	met|frem1a|tbx5a|chd|fbln1|etv4|lama5|col1a1a|etv5a|irx1a|crbn|frem2a|hmcn2|sox9a|and1
GO:1901988 negative regulation of cell cycle phase transition	8	33	0.0207112	0.338119	2.70545	100037341|100307076|192314|324185|393162|445386|550434|567006	zgc:162895|bub1|dtl|fanci|chek1|ndc80|mad2l1|bub1bb
GO:1901991 negative regulation of mitotic cell cycle phase transition	8	32	0.0207112	0.338119	2.70545	100037341|100307076|192314|324185|393162|445386|550434|567006	zgc:162895|bub1|dtl|fanci|chek1|ndc80|mad2l1|bub1bb
GO:0034220 ion transmembrane transport	41	440	0.0210463	0.338119	1.45868	100003329|100006941|100334285|100534752|100534759|30725|387298|387300|393412|393874|405791|406301|415253|445315|494041|559346|560875|561195|561766|562853|563356|563818|563989|565213|567117|567610|567702|569146|569752|569946|570841|571148|571888|641560|64616|751638|791196|796312|798565|799410|799647	cacng8b|chrnb1|kcnj9|slc16a1a|si:dkey-22n8.3|chrna1|p2rx7|p2rx3b|klhl24b|tmem38a|cacna1sb|atp5g1|zgc:86599|chrne|slc7a2|slc4a11|cacna1ha|trpv1|slc16a6b|kcna2b|slc5a6a|slc26a4|trpc6a|slc9a5|slc7a9|si:dkey-262k9.4|cacna1eb|kcnj12a|si:dkey-106c17.3|trpm1b|trpc1|ankha|kcnj5|slc7a7|atp1a1b|cox5b2|trpm1a|slc5a6b|ryr1a|kcnc4|trpm4b.2
GO:0030641 regulation of cellular pH	9	47	0.0220386	0.338119	2.48035	100150270|322846|327138|559346|563818|563896|563962|565213|798983	slc26a10|slc26a5|slc26a11|slc4a11|slc26a4|slc26a3.2|slc26a3.1|slc9a5|slc4a10a
GO:0007067 mitotic nuclear division	27	168	0.0224361	0.338119	1.59862	100005291|100307076|107966129|171094|195818|30627|336439|393280|445215|445386|445390|447872|492707|492815|550434|552978|553599|554147|555606|556493|559398|566722|567006|567234|567619|767754|797406	ercc6l|bub1|tpx2|nek8|kif11|kif23|zwilch|nuf2|mastl|ndc80|mybl2b|dscc1|ncapg|cdca8|mad2l1|ncapd2|fign|spc24|bora|ncapd3|cdca5|fsd1|bub1bb|lrmp|si:dkey-25o16.4|cenpe|espl1
GO:0000075 cell cycle checkpoint	12	59	0.0224453	0.338119	2.12724	100037341|100307076|100334600|192314|266599|317763|324185|336439|393162|445386|550434|567006	zgc:162895|bub1|si:ch73-352p4.5|dtl|id2a|ttk|fanci|zwilch|chek1|ndc80|mad2l1|bub1bb
GO:0032102 negative regulation of response to external stimulus	10	58	0.0226348	0.338119	2.32581	114447|30250|30252|352944|406258|414272|544658|550377|553130|799945	cxcr4b|sema3d|sema3h|cxcl12a|metrnl|rgma|sema3fa|sema6dl|sema3c|sema3fb
GO:0016032 viral process	11	63	0.0227184	0.338119	2.21309	101243556|360142|360143|393650|403126|445479|503703|567384|567441|570456|641567	tmem173|mxa|mxb|irf7|tlr3|agbl5|pkz|ifit9|ifit10|rsad2|ifit8
GO:0044764 multi-organism cellular process	11	64	0.0227184	0.338119	2.21309	101243556|360142|360143|393650|403126|445479|503703|567384|567441|570456|641567	tmem173|mxa|mxb|irf7|tlr3|agbl5|pkz|ifit9|ifit10|rsad2|ifit8
GO:0045995 regulation of embryonic development	11	72	0.0227184	0.338119	2.21309	100007702|30161|321243|335495|337298|402875|407737|567640|569971|57930|80973	rspo3|chd|lama5|parp3|sulf1|dzip1|fgf17|si:ch211-241e1.3|lama1|foxh1|cdk1
GO:0050768 negative regulation of neurogenesis	11	60	0.0227184	0.338119	2.21309	30037|30250|30252|30493|334526|414272|544658|550377|553130|564338|799945	tnc|sema3d|sema3h|id1|musk|rgma|sema3fa|sema6dl|sema3c|ngfrb|sema3fb
GO:0051052 regulation of DNA metabolic process	11	52	0.0227184	0.338119	2.21309	393949|445395|447872|553599|559535|561837|565952|566847|678635|794176|798920	unga|esco2|dscc1|fign|dna2|si:dkey-157g16.6|e2f8|pot1|parpbp|igfbp2a|igfbp2b
GO:0009187 cyclic nucleotide metabolic process	7	54	0.0229429	0.338119	2.8926	100150304|100331745|140424|368256|557902|560653|568219	gucy1b3|npr2|gucy2f|paqr7b|adcy2b|npr1a|si:ch73-139e5.4
GO:0043534 blood vessel endothelial cell migration	7	26	0.0229429	0.338119	2.8926	100005469|140747|266753|30250|557991|563892|799354	fn1a|cxcr4a|acvrl1|sema3d|thsd7aa|cald1b|cxcl12b
GO:0009648 photoperiodism	4	11	0.0230673	0.338119	4.95487	30685|352934|563926|58107	aanat2|npas2|per1a|per3
GO:0010972 negative regulation of G2/M transition of mitotic cell cycle	4	11	0.0230673	0.338119	4.95487	100037341|192314|324185|393162	zgc:162895|dtl|fanci|chek1
GO:0015701 bicarbonate transport	4	12	0.0230673	0.338119	4.95487	322846|563896|563962|798983	slc26a5|slc26a3.2|slc26a3.1|slc4a10a
GO:0030307 positive regulation of cell growth	4	11	0.0230673	0.338119	4.95487	30634|30656|352944|566945	nadl1.2|nadl1.1|cxcl12a|mmp14b
GO:0045931 positive regulation of mitotic cell cycle	4	11	0.0230673	0.338119	4.95487	406695|445386|559398|797406	cdc45|ndc80|cdca5|espl1
GO:0048538 thymus development	4	13	0.0230673	0.338119	4.95487	192338|30250|368206|550236	mcm2|sema3d|tbx1|cdca7a
GO:0050918 positive chemotaxis	4	11	0.0230673	0.338119	4.95487	114447|352944|678512|799354	cxcr4b|cxcl12a|figf|cxcl12b
GO:1902750 negative regulation of cell cycle G2/M phase transition	4	11	0.0230673	0.338119	4.95487	100037341|192314|324185|393162	zgc:162895|dtl|fanci|chek1
GO:0048593 camera-type eye morphogenesis	20	144	0.0236734	0.341289	1.73343	100005469|30071|30253|30498|323201|324913|335110|336346|373882|393707|393845|394032|402843|403019|415149|554102|561336|568520|569971|57930	fn1a|tbx5a|tbx2b|egr1|marcksb|znf503|dync1h1|sox4a|mmp14a|bcl6a|pde6c|irx2a|sfrp1a|irx1a|lum|marcksa|pcdh17|crb2b|lama1|foxh1
GO:0050767 regulation of neurogenesis	28	217	0.0243176	0.341289	1.57063	100001936|114447|266599|30037|30154|30155|30250|30252|30313|30493|30634|30656|30725|334526|352930|352944|393707|414272|445406|447800|544658|550377|553130|564338|567422|58133|794026|799945	bcl6ab|cxcr4b|id2a|tnc|gli2a|tenm3|sema3d|sema3h|ephb3a|id1|nadl1.2|nadl1.1|chrna1|musk|gli1|cxcl12a|bcl6a|rgma|ect2|serpinf1|sema3fa|sema6dl|sema3c|ngfrb|plxna3|ngfb|camk1b|sema3fb
GO:1990138 neuron projection extension	16	97	0.024508	0.341289	1.86234	114447|30037|30250|30252|30634|30656|30725|323561|334526|352944|544658|550377|553130|557991|567422|799945	cxcr4b|tnc|sema3d|sema3h|nadl1.2|nadl1.1|chrna1|col4a5|musk|cxcl12a|sema3fa|sema6dl|sema3c|thsd7aa|plxna3|sema3fb
GO:0007416 synapse assembly	6	34	0.0247514	0.341289	3.18686	30037|30313|334526|561336|565842|724016	tnc|ephb3a|musk|pcdh17|pclob|npas4a
GO:0071214 cellular response to abiotic stimulus	8	66	0.025092	0.341289	2.58765	100334600|30674|541319|564588|569946|751763|780836|791196	si:ch73-352p4.5|tefa|crip1|scara3|trpm1b|bbc3|opn6a|trpm1a
GO:0010389 regulation of G2/M transition of mitotic cell cycle	5	17	0.0253669	0.341289	3.71712	100037341|192295|192314|324185|393162	zgc:162895|ccna2|dtl|fanci|chek1
GO:0050921 positive regulation of chemotaxis	5	17	0.0253669	0.341289	3.71712	114447|352944|64274|678512|799354	cxcr4b|cxcl12a|csf1ra|figf|cxcl12b
GO:0061326 renal tubule development	5	20	0.0253669	0.341289	3.71712	171094|30700|337626|393733|558148	nek8|etv4|etv5a|fgf1a|tcf21
GO:0090068 positive regulation of cell cycle process	5	17	0.0253669	0.341289	3.71712	406695|445386|559398|565952|797406	cdc45|ndc80|cdca5|e2f8|espl1
GO:1902749 regulation of cell cycle G2/M phase transition	5	17	0.0253669	0.341289	3.71712	100037341|192295|192314|324185|393162	zgc:162895|ccna2|dtl|fanci|chek1
GO:0001505 regulation of neurotransmitter levels	12	90	0.0257062	0.343478	2.07764	100000615|100149357|100333933|30712|335357|393682|406769|550345|558815|641321|641578|794707	syt3|rims1a|cadpsa|snap25a|syt4|lin7a|syt11a|syt13|si:dkey-93n13.3|snap23.2|syn2b|syt11b
GO:0060041 retina development in camera-type eye	25	191	0.0258533	0.343478	1.60725	192295|192323|192338|30071|30253|30461|30498|323201|335110|373882|386707|393707|393845|394032|402843|403019|406285|554102|557148|561336|561606|568520|64274|751760|81540	ccna2|mcm3|mcm2|tbx5a|tbx2b|cdh11|egr1|marcksb|dync1h1|mmp14a|fen1|bcl6a|pde6c|irx2a|sfrp1a|irx1a|chaf1b|marcksa|mdm1|pcdh17|atoh8|crb2b|csf1ra|llgl1|tyms
GO:0015672 monovalent inorganic cation transport	26	268	0.0260256	0.343478	1.5895	100334285|100534759|30468|324140|393412|393517|393874|406301|406619|415253|555423|557843|559050|559346|562853|565014|565213|567610|569146|569752|571888|64616|751638|768159|797337|799410	kcnj9|si:dkey-22n8.3|atp1b3a|sgk1|klhl24b|nkain1|tmem38a|atp5g1|nnt|zgc:86599|scn1ba|hcn4|sgk2b|slc4a11|kcna2b|kcnab2b|slc9a5|si:dkey-262k9.4|kcnj12a|si:dkey-106c17.3|kcnj5|atp1a1b|cox5b2|si:ch211-195b13.1|kcnab2a|kcnc4
GO:0090596 sensory organ morphogenesis	30	257	0.0261243	0.343478	1.5332	100005469|114426|286830|30071|30161|30253|30498|321357|323201|324913|335110|336346|368206|373882|393707|393845|394032|402843|403019|415149|445491|497312|554102|556677|561336|568520|569971|57930|60641|84039	fn1a|odc1|lamb1a|tbx5a|chd|tbx2b|egr1|sparc|marcksb|znf503|dync1h1|sox4a|tbx1|mmp14a|bcl6a|pde6c|irx2a|sfrp1a|irx1a|lum|crbn|cobl|marcksa|mfap2|pcdh17|crb2b|lama1|foxh1|sox9a|bco1
GO:0001570 vasculogenesis	9	46	0.0261462	0.343478	2.39169	140747|337298|405901|558942|563892|570841|571426|797246|799354	cxcr4a|sulf1|nrp2a|colec12|cald1b|trpc1|fkrp|sox18|cxcl12b
GO:0048285 organelle fission	35	246	0.027007	0.35312	1.47612	100005291|100307076|107966129|171094|195818|30627|317763|336439|360142|360143|393280|393554|445203|445215|445386|445390|447872|492707|492815|541341|550434|552978|553588|553599|554147|555606|556493|559398|563203|566722|567006|567234|567619|767754|797406	ercc6l|bub1|tpx2|nek8|kif11|kif23|ttk|zwilch|mxa|mxb|nuf2|trip13|mnd1|mastl|ndc80|mybl2b|dscc1|ncapg|cdca8|terb2|mad2l1|ncapd2|zgc:110130|fign|spc24|bora|ncapd3|cdca5|pex11g|fsd1|bub1bb|lrmp|si:dkey-25o16.4|cenpe|espl1
GO:0045664 regulation of neuron differentiation	23	165	0.0274682	0.357472	1.63312	114447|266599|30037|30155|30250|30252|30313|30493|30634|30656|30725|334526|352944|414272|445406|544658|550377|553130|564338|567422|58133|794026|799945	cxcr4b|id2a|tnc|tenm3|sema3d|sema3h|ephb3a|id1|nadl1.2|nadl1.1|chrna1|musk|cxcl12a|rgma|ect2|sema3fa|sema6dl|sema3c|ngfrb|plxna3|ngfb|camk1b|sema3fb
GO:0010975 regulation of neuron projection development	19	122	0.0277238	0.35912	1.72666	114447|30037|30155|30250|30252|30313|30634|30656|30725|334526|352944|414272|544658|550377|553130|564338|567422|794026|799945	cxcr4b|tnc|tenm3|sema3d|sema3h|ephb3a|nadl1.2|nadl1.1|chrna1|musk|cxcl12a|rgma|sema3fa|sema6dl|sema3c|ngfrb|plxna3|camk1b|sema3fb
GO:0035850 epithelial cell differentiation involved in kidney development	7	31	0.0282679	0.362793	2.74018	30700|336959|337626|368242|562517|568416|568520	etv4|mpped2|etv5a|kmo|anln|wt1b|crb2b
GO:0071478 cellular response to radiation	7	57	0.0282679	0.362793	2.74018	100334600|30674|541319|569946|751763|780836|791196	si:ch73-352p4.5|tefa|crip1|trpm1b|bbc3|opn6a|trpm1a
GO:0048592 eye morphogenesis	24	187	0.030041	0.380117	1.59767	100005469|114426|286830|30071|30253|30498|323201|324913|335110|336346|373882|393707|393845|394032|402843|403019|415149|554102|556677|561336|568520|569971|57930|84039	fn1a|odc1|lamb1a|tbx5a|tbx2b|egr1|marcksb|znf503|dync1h1|sox4a|mmp14a|bcl6a|pde6c|irx2a|sfrp1a|irx1a|lum|marcksa|mfap2|pcdh17|crb2b|lama1|foxh1|bco1
GO:0050922 negative regulation of chemotaxis	8	34	0.03008	0.380117	2.47957	114447|30250|30252|352944|544658|550377|553130|799945	cxcr4b|sema3d|sema3h|cxcl12a|sema3fa|sema6dl|sema3c|sema3fb
GO:0010721 negative regulation of cell development	11	66	0.0301637	0.380117	2.09932	30037|30250|30252|30493|334526|414272|544658|550377|553130|564338|799945	tnc|sema3d|sema3h|id1|musk|rgma|sema3fa|sema6dl|sema3c|ngfrb|sema3fb
GO:0051961 negative regulation of nervous system development	11	64	0.0301637	0.380117	2.09932	30037|30250|30252|30493|334526|414272|544658|550377|553130|564338|799945	tnc|sema3d|sema3h|id1|musk|rgma|sema3fa|sema6dl|sema3c|ngfrb|sema3fb
GO:0006885 regulation of pH	9	50	0.0307662	0.384232	2.30909	100150270|322846|327138|559346|563818|563896|563962|565213|798983	slc26a10|slc26a5|slc26a11|slc4a11|slc26a4|slc26a3.2|slc26a3.1|slc9a5|slc4a10a
GO:0021536 diencephalon development	9	75	0.0307662	0.384232	2.30909	100329456|30154|30253|352930|360138|402875|449554|548610|57930	igsf10|gli2a|tbx2b|gli1|pcdh10b|dzip1|rbfox1|gli2b|foxh1
GO:0051240 positive regulation of multicellular organismal process	20	163	0.0310815	0.386438	1.67464	101243556|30037|30155|30313|30513|30634|30656|30685|352944|393733|403126|406258|432385|445406|447800|565508|64274|678512|791144|794026	tmem173|tnc|tenm3|ephb3a|myod1|nadl1.2|nadl1.1|aanat2|cxcl12a|fgf1a|tlr3|metrnl|spp1|ect2|serpinf1|loxl2a|csf1ra|figf|loxl2b|camk1b
GO:0009617 response to bacterium	17	158	0.03151	0.390024	1.75886	101885910|114447|30255|335407|336038|402884|403125|403126|403128|403135|449557|553612|560309|564338|572204|751714|767776	si:ch211-112c15.8|cxcr4b|tfa|mpeg1.1|junbb|tlr21|tlr2|tlr3|tlr9|tlr22|saa|mpeg1.2|si:ch211-113a14.16|ngfrb|nradd|zgc:153631|zgc:153924
GO:0006952 defense response	36	345	0.032081	0.39212	1.44468	100001936|101243556|101885910|246227|324140|335407|352944|360142|360143|393707|402884|403125|403126|403128|403135|406258|445479|449557|503703|553612|560309|561406|564338|564838|564945|567384|567405|567441|568153|570456|572204|641567|64274|751714|794891|799354	bcl6ab|tmem173|si:ch211-112c15.8|ptgs2a|sgk1|mpeg1.1|cxcl12a|mxa|mxb|bcl6a|tlr21|tlr2|tlr3|tlr9|tlr22|metrnl|agbl5|saa|pkz|mpeg1.2|si:ch211-113a14.16|ptgir|ngfrb|ppp1r14ba|ptger1b|ifit9|matk|ifit10|fpr1|rsad2|nradd|ifit8|csf1ra|zgc:153631|ccl19a.1|cxcl12b
GO:0045597 positive regulation of cell differentiation	15	100	0.0321018	0.39212	1.83128	30037|30155|30513|30634|30656|334628|336038|352944|406258|445406|447800|565508|767776|791144|794026	tnc|tenm3|myod1|nadl1.2|nadl1.1|boc|junbb|cxcl12a|metrnl|ect2|serpinf1|loxl2a|zgc:153924|loxl2b|camk1b
GO:0050770 regulation of axonogenesis	15	93	0.0321018	0.39212	1.83128	114447|30037|30250|30252|30313|30634|30656|30725|334526|352944|544658|550377|553130|567422|799945	cxcr4b|tnc|sema3d|sema3h|ephb3a|nadl1.2|nadl1.1|chrna1|musk|cxcl12a|sema3fa|sema6dl|sema3c|plxna3|sema3fb
GO:0014074 response to purine-containing compound	4	16	0.0329053	0.396716	4.2471	336038|387298|387300|767776	junbb|p2rx7|p2rx3b|zgc:153924
GO:0035141 medial fin morphogenesis	4	14	0.0329053	0.396716	4.2471	30161|30240|321243|565032	chd|fbln1|lama5|hmcn2
GO:0046683 response to organophosphorus	4	16	0.0329053	0.396716	4.2471	336038|387298|387300|767776	junbb|p2rx7|p2rx3b|zgc:153924
GO:0030278 regulation of ossification	5	21	0.033378	0.40068	3.37876	100000500|100037325|337158|550518|562399	sost|ucmaa|col1a1a|twist1b|enpp1
GO:0060284 regulation of cell development	29	235	0.0345295	0.412724	1.50209	100001936|114447|266599|30037|30154|30155|30250|30252|30313|30493|30513|30634|30656|30725|334526|352930|352944|393707|414272|445406|447800|544658|550377|553130|564338|567422|58133|794026|799945	bcl6ab|cxcr4b|id2a|tnc|gli2a|tenm3|sema3d|sema3h|ephb3a|id1|myod1|nadl1.2|nadl1.1|chrna1|musk|gli1|cxcl12a|bcl6a|rgma|ect2|serpinf1|sema3fa|sema6dl|sema3c|ngfrb|plxna3|ngfb|camk1b|sema3fb
GO:0000280 nuclear division	31	218	0.0362179	0.431054	1.47293	100005291|100307076|107966129|171094|195818|30627|317763|336439|393280|393554|445203|445215|445386|445390|447872|492707|492815|541341|550434|552978|553599|554147|555606|556493|559398|566722|567006|567234|567619|767754|797406	ercc6l|bub1|tpx2|nek8|kif11|kif23|ttk|zwilch|nuf2|trip13|mnd1|mastl|ndc80|mybl2b|dscc1|ncapg|cdca8|terb2|mad2l1|ncapd2|fign|spc24|bora|ncapd3|cdca5|fsd1|bub1bb|lrmp|si:dkey-25o16.4|cenpe|espl1
GO:0050920 regulation of chemotaxis	12	68	0.0375482	0.444986	1.94181	114447|30250|30252|352944|544658|550377|553130|567422|64274|678512|799354|799945	cxcr4b|sema3d|sema3h|cxcl12a|sema3fa|sema6dl|sema3c|plxna3|csf1ra|figf|cxcl12b|sema3fb
GO:0060042 retina morphogenesis in camera-type eye	14	98	0.0378224	0.446336	1.82869	30071|30253|30498|323201|335110|373882|393707|393845|394032|402843|403019|554102|561336|568520	tbx5a|tbx2b|egr1|marcksb|dync1h1|mmp14a|bcl6a|pde6c|irx2a|sfrp1a|irx1a|marcksa|pcdh17|crb2b
GO:0033045 regulation of sister chromatid segregation	6	24	0.0388	0.455941	2.78823	100307076|445386|550434|559398|567006|797406	bub1|ndc80|mad2l1|cdca5|bub1bb|espl1
GO:0006887 exocytosis	19	141	0.0396329	0.462034	1.64588	100000615|100149357|100333933|30712|335357|336281|393682|406769|550345|556789|558306|558815|560875|564925|567605|569366|574003|641321|794707	syt3|rims1a|cadpsa|snap25a|syt4|vamp2|lin7a|syt11a|syt13|stxbp5a|scrn2|si:dkey-93n13.3|cacna1ha|trmt12|stxbp5l|tnfaip2b|stxbp1a|snap23.2|syt11b
GO:0006813 potassium ion transport	13	148	0.0400309	0.462034	1.86097	100334285|30468|393412|393874|557843|562853|565014|569146|569752|571888|64616|797337|799410	kcnj9|atp1b3a|klhl24b|tmem38a|hcn4|kcna2b|kcnab2b|kcnj12a|si:dkey-106c17.3|kcnj5|atp1a1b|kcnab2a|kcnc4
GO:0030517 negative regulation of axon extension	8	36	0.0420051	0.475708	2.28855	30037|30250|30252|334526|544658|550377|553130|799945	tnc|sema3d|sema3h|musk|sema3fa|sema6dl|sema3c|sema3fb
GO:0007017 microtubule-based process	45	383	0.0420195	0.475708	1.3549	100136875|100148193|100317899|100330443|107966129|195818|259194|30627|323197|325449|335110|386701|393203|393796|393825|402875|406297|436698|445209|445386|445390|550548|553599|554173|555606|557148|561639|561837|561921|562052|565515|565533|565873|566151|567234|567545|567619|569375|572194|573988|641421|678630|751760|767754|797431	kif2c|dnah6|dnah1|kif1aa|tpx2|kif11|prc1a|kif23|racgap1|kif20a|dync1h1|tubb5|prc1b|kif4|tppp3|dzip1|dynll1|haus4|dnal4a|ndc80|mybl2b|stmn1b|fign|aspm|bora|mdm1|dnah7|si:dkey-157g16.6|ninl|kif14|wdr35|map1sb|cep152|gas2l3|lrmp|klhl42|si:dkey-25o16.4|eml2|tmem67|kif15|tubb2b|stmn1a|llgl1|cenpe|zgc:86764
GO:0051960 regulation of nervous system development	28	232	0.0424491	0.478626	1.48068	100001936|114447|266599|30037|30154|30155|30250|30252|30313|30493|30634|30656|30725|334526|352930|352944|393707|414272|445406|447800|544658|550377|553130|564338|567422|58133|794026|799945	bcl6ab|cxcr4b|id2a|tnc|gli2a|tenm3|sema3d|sema3h|ephb3a|id1|nadl1.2|nadl1.1|chrna1|musk|gli1|cxcl12a|bcl6a|rgma|ect2|serpinf1|sema3fa|sema6dl|sema3c|ngfrb|plxna3|ngfb|camk1b|sema3fb
GO:0046426 negative regulation of JAK-STAT cascade	5	34	0.0427932	0.47863	3.09727	394038|558864|571972|64698|65228	chad|flrt3|flrt2|dcn|aspn
GO:1904893 negative regulation of STAT cascade	5	34	0.0427932	0.47863	3.09727	394038|558864|571972|64698|65228	chad|flrt3|flrt2|dcn|aspn
GO:1901987 regulation of cell cycle phase transition	11	58	0.0443639	0.489778	1.94903	100037341|100307076|192295|192314|324185|393162|406695|445386|550434|559398|567006	zgc:162895|bub1|ccna2|dtl|fanci|chek1|cdc45|ndc80|mad2l1|cdca5|bub1bb
GO:1901990 regulation of mitotic cell cycle phase transition	11	57	0.0443639	0.489778	1.94903	100037341|100307076|192295|192314|324185|393162|406695|445386|550434|559398|567006	zgc:162895|bub1|ccna2|dtl|fanci|chek1|cdc45|ndc80|mad2l1|cdca5|bub1bb
GO:0043269 regulation of ion transport	16	164	0.0447925	0.489778	1.70204	100003329|100334285|324140|393412|393517|405791|559050|560875|562853|567610|567702|569146|569752|571888|768159|799410	cacng8b|kcnj9|sgk1|klhl24b|nkain1|cacna1sb|sgk2b|cacna1ha|kcna2b|si:dkey-262k9.4|cacna1eb|kcnj12a|si:dkey-106c17.3|kcnj5|si:ch211-195b13.1|kcnc4
GO:0022612 gland morphogenesis	4	15	0.0448284	0.489778	3.71569	114421|30154|352930|548610	angptl3|gli2a|gli1|gli2b
GO:2000826 regulation of heart morphogenesis	4	20	0.0448284	0.489778	3.71569	30161|368206|402875|57930	chd|tbx1|dzip1|foxh1
GO:0051276 chromosome organization	58	450	0.044845	0.489778	1.29771	100005210|100037379|100038789|100124605|100307076|100332815|100332885|100333070|100333275|100333437|100334621|100334868|192332|30513|30627|30731|321452|321618|323733|368450|386897|386920|393554|393949|394048|406285|406695|445386|445395|447872|492707|492815|541341|541350|541529|550434|552978|556493|559398|560309|560910|562197|562678|562738|563212|563569|565508|566847|567006|567476|567619|573073|60…	si:dkey-261m9.19|zgc:163061|zgc:163040|zgc:173585|bub1|si:dkey-108k21.21|si:dkey-108k21.26|si:dkey-108k21.14|si:dkey-108k21.10|si:dkey-108k21.11|si:ch73-36p18.5|si:ch73-36p18.1|smc4|myod1|kif23|smarcb1b|smc2|h1f0|top2a|ing5b|asf1ba|hist2h2l|trip13|unga|h2afx|chaf1b|cdc45|ndc80|esco2|dscc1|ncapg|cdca8|terb2|zgc:110216|sh2d5|mad2l1|ncapd2|ncapd3|cdca5|si:ch211-113a14.16|si:dkey-261m9.12|si:ch211-22…
GO:0010564 regulation of cell cycle process	18	112	0.0463697	0.504452	1.63492	100037341|100307076|107966129|192295|192314|324185|393162|406695|445386|550434|555606|557148|559398|565952|567006|567619|572194|797406	zgc:162895|bub1|tpx2|ccna2|dtl|fanci|chek1|cdc45|ndc80|mad2l1|bora|mdm1|cdca5|e2f8|bub1bb|si:dkey-25o16.4|tmem67|espl1
GO:0007346 regulation of mitotic cell cycle	19	225	0.0468198	0.507366	1.60825	100037341|100307076|107966129|192295|192314|266599|317763|324185|336439|393162|406695|445199|445386|550434|555606|559398|567006|797406|80973	zgc:162895|bub1|tpx2|ccna2|dtl|id2a|ttk|fanci|zwilch|chek1|cdc45|cks1b|ndc80|mad2l1|bora|cdca5|bub1bb|espl1|cdk1
GO:0006937 regulation of muscle contraction	6	33	0.0473957	0.509641	2.62404	100003572|100037315|352938|556703|558627|58082	tnnt3b|adrb2b|chrm2a|tnnt2e|tnnt1|tnnc2
GO:0052652 cyclic purine nucleotide metabolic process	6	52	0.0473957	0.509641	2.62404	100150304|140424|368256|557902|560653|568219	gucy1b3|gucy2f|paqr7b|adcy2b|npr1a|si:ch73-139e5.4
GO:0008045 motor neuron axon guidance	8	40	0.0489949	0.519696	2.20371	30154|30725|334526|558326|565952|566040|567422|569971	gli2a|chrna1|musk|nrxn2a|e2f8|notum2|plxna3|lama1
GO:0050771 negative regulation of axonogenesis	8	38	0.0489949	0.519696	2.20371	30037|30250|30252|334526|544658|550377|553130|799945	tnc|sema3d|sema3h|musk|sema3fa|sema6dl|sema3c|sema3fb
GO:0006941 striated muscle contraction	7	44	0.0490446	0.519696	2.36605	100003572|30324|394068|447863|550249|58082|751665	tnnt3b|tpma|tnni2a.2|bin1b|tnni2b.1|tnnc2|tnni1c
GO:0060538 skeletal muscle organ development	16	108	0.0490772	0.519696	1.67795	246275|30513|30725|323201|337176|407613|492356|554102|558148|559054|561606|569755|654446|768287|792366|83773	myhz2|myod1|chrna1|marcksb|postnb|rbfox1l|mybpc1|marcksa|tcf21|hmgcra|atoh8|col6a1|ripply1|desmb|col15a1a|dmd

## Sheet: UP late response
Term	Count	Size	p-value	adj.P.Val	odds ratio	Entrez	Symbol
GO:0007623 circadian rhythm	10	51	4.93053e-06	0.0128517	8.04909	140633|324413|335737|352934|402815|431765|445509|564009|564531|792516	per2|bhlhe40|nfil3-5|npas2|nr1d2a|nfil3-6|nfil3|ciarta|si:ch211-132b12.7|nfil3-2
GO:0015849 organic acid transport	14	96	1.38439e-05	0.0128517	4.61201	100321249|100534752|322846|325690|368923|393221|436622|449947|494490|559627|561627|563356|566537|567144	slc23a2|slc16a1a|slc26a5|serinc1|slc6a13|slc43a2a|zgc:92162|slc16a12b|slc6a9|slc7a1|si:ch211-234h8.7|slc5a6a|slc38a2|slc16a4
GO:0046942 carboxylic acid transport	14	96	1.38439e-05	0.0128517	4.61201	100321249|100534752|322846|325690|368923|393221|436622|449947|494490|559627|561627|563356|566537|567144	slc23a2|slc16a1a|slc26a5|serinc1|slc6a13|slc43a2a|zgc:92162|slc16a12b|slc6a9|slc7a1|si:ch211-234h8.7|slc5a6a|slc38a2|slc16a4
GO:0032922 circadian regulation of gene expression	5	11	3.40253e-05	0.0181876	26.7144	324413|335737|402815|431765|564009	bhlhe40|nfil3-5|nr1d2a|nfil3-6|ciarta
GO:0015711 organic anion transport	18	160	3.88185e-05	0.0181876	3.34583	100037332|100321249|100534752|322846|325690|336147|368923|393221|436622|449947|494490|559627|561627|563356|566537|567144|568872|798983	zgc:162608|slc23a2|slc16a1a|slc26a5|serinc1|abcc5|slc6a13|slc43a2a|zgc:92162|slc16a12b|slc6a9|slc7a1|si:ch211-234h8.7|slc5a6a|slc38a2|slc16a4|slc4a7|slc4a10a
GO:0048511 rhythmic process	10	62	3.91834e-05	0.0181876	5.96135	140633|324413|335737|352934|402815|431765|445509|564009|564531|792516	per2|bhlhe40|nfil3-5|npas2|nr1d2a|nfil3-6|nfil3|ciarta|si:ch211-132b12.7|nfil3-2
GO:0019216 regulation of lipid metabolic process	9	45	0.000114059	0.0453793	5.78904	100037332|386643|393285|393733|406311|436610|450067|559281|561924	zgc:162608|pik3ip1|irs2a|fgf1a|pik3r3a|pnpla3|ormdl3|irs1|ddit3
GO:0006820 anion transport	21	240	0.000233439	0.0812658	2.59323	100037332|100321249|100534752|100537642|321541|322846|325690|336147|368923|393221|393353|436622|449947|494490|559627|561627|563356|566537|567144|568872|798983	zgc:162608|slc23a2|slc16a1a|ttyh1|slc20a1b|slc26a5|serinc1|abcc5|slc6a13|slc43a2a|clcnk|zgc:92162|slc16a12b|slc6a9|slc7a1|si:ch211-234h8.7|slc5a6a|slc38a2|slc16a4|slc4a7|slc4a10a
GO:0032870 cellular response to hormone stimulus	18	180	0.000345956	0.107054	2.74287	30418|30702|335916|336038|393285|402815|405891|406311|431720|541478|548604|550528|559281|560140|562258|563298|565875|793011	nr2f1a|cpeb1b|jun|junbb|irs2a|nr1d2a|esrra|pik3r3a|nr4a1|sorbs3|nr4a3|baiap2l1b|irs1|adipor2|rorcb|pparaa|nr1i2|rxrab
GO:0009719 response to endogenous stimulus	32	438	0.000480088	0.126968	2.01345	100006941|100170835|114437|30418|30702|30705|321756|325423|335916|336038|353314|359829|393285|393541|393733|402815|405891|406311|431720|431766|445315|503761|541478|548604|550528|559281|560140|562258|563298|565875|793011|83496	chrnb1|skilb|spry4|nr2f1a|cpeb1b|fgfr1a|tgif1|fstl1a|jun|junbb|dusp6|fgf18a|irs2a|tsc22d3|fgf1a|nr1d2a|esrra|pik3r3a|nr4a1|htra1a|chrne|bmp6|sorbs3|nr4a3|baiap2l1b|irs1|adipor2|rorcb|pparaa|nr1i2|rxrab|bambia
GO:0071495 cellular response to endogenous stimulus	30	381	0.000560641	0.126968	2.04451	100170835|114437|30418|30702|30705|321756|325423|335916|336038|353314|359829|393285|393541|393733|402815|405891|406311|431720|431766|503761|541478|548604|550528|559281|560140|562258|563298|565875|793011|83496	skilb|spry4|nr2f1a|cpeb1b|fgfr1a|tgif1|fstl1a|jun|junbb|dusp6|fgf18a|irs2a|tsc22d3|fgf1a|nr1d2a|esrra|pik3r3a|nr4a1|htra1a|bmp6|sorbs3|nr4a3|baiap2l1b|irs1|adipor2|rorcb|pparaa|nr1i2|rxrab|bambia
GO:0009725 response to hormone	18	193	0.00056321	0.126968	2.61825	30418|30702|335916|336038|393285|402815|405891|406311|431720|541478|548604|550528|559281|560140|562258|563298|565875|793011	nr2f1a|cpeb1b|jun|junbb|irs2a|nr1d2a|esrra|pik3r3a|nr4a1|sorbs3|nr4a3|baiap2l1b|irs1|adipor2|rorcb|pparaa|nr1i2|rxrab
GO:0015718 monocarboxylic acid transport	7	48	0.000592669	0.126968	5.91415	100534752|368923|436622|449947|561627|563356|567144	slc16a1a|slc6a13|zgc:92162|slc16a12b|si:ch211-234h8.7|slc5a6a|slc16a4
GO:0072358 cardiovascular system development	38	448	0.000684556	0.136178	1.84972	100005469|100535241|101884764|114408|140633|266992|30105|30267|30418|30629|325221|336038|336617|352944|386787|393733|394127|445508|494151|550256|550423|556087|558154|559725|560546|562236|563892|564874|565508|566325|569074|570841|58066|58126|768121|791144|791202|797246	fn1a|thbs2a|lpar6b|angpt2b|per2|cad|wnt5b|sema3ab|nr2f1a|pth1ra|ell|junbb|thy1|cxcl12a|itga5|fgf1a|tspan12|calcrla|efna1b|gng2|f3b|wnt2bb|vegfab|tnfrsf19|slc2a10|rbm24b|cald1b|tnfrsf21|loxl2a|thbs2b|hapln1b|trpc1|notch3|runx1|foxo1a|loxl2b|vhl|sox18
GO:0007626 locomotory behavior	12	89	0.000735953	0.136642	3.33075	100033678|100170938|140633|324413|336368|393891|445139|494490|550233|553679|562813|569876	mir153c|chata|per2|bhlhe40|vps37a|fbxo32|bag3|slc6a9|ca8|sncgb|gnb5a|rgs4
GO:0015850 organic hydroxy compound transport	7	62	0.00120441	0.209642	5.10679	100037332|100534752|323695|387529|449947|561627|567144	zgc:162608|slc16a1a|cav1|ldlra|slc16a12b|si:ch211-234h8.7|slc16a4
GO:0007610 behavior	14	159	0.00145176	0.237833	2.75026	100033678|100170938|101448000|140633|324413|336368|393891|445139|494490|550233|553679|562813|569876|572469	mir153c|chata|pappaa|per2|bhlhe40|vps37a|fbxo32|bag3|slc6a9|ca8|sncgb|gnb5a|rgs4|pim1
GO:0001944 vasculature development	36	440	0.00165561	0.256159	1.78113	100005469|100535241|101884764|114408|140633|266992|30105|30267|30418|30629|325221|336038|336617|352944|386787|393733|394127|445508|494151|550256|550423|556087|558154|559725|563892|564874|565508|566325|569074|570841|58066|58126|768121|791144|791202|797246	fn1a|thbs2a|lpar6b|angpt2b|per2|cad|wnt5b|sema3ab|nr2f1a|pth1ra|ell|junbb|thy1|cxcl12a|itga5|fgf1a|tspan12|calcrla|efna1b|gng2|f3b|wnt2bb|vegfab|tnfrsf19|cald1b|tnfrsf21|loxl2a|thbs2b|hapln1b|trpc1|notch3|runx1|foxo1a|loxl2b|vhl|sox18
GO:0030336 negative regulation of cell migration	7	34	0.00183052	0.263751	4.68071	114447|336617|352944|403307|556198|559725|563991	cxcr4b|thy1|cxcl12a|rtn4rl2a|srgap2|tnfrsf19|fam60a
GO:0007215 glutamate receptor signaling pathway	4	23	0.00189408	0.263751	10.6755	100003329|448841|565256|791196	cacng8b|grid2|grm3|trpm1a
GO:0007167 enzyme linked receptor protein signaling pathway	33	431	0.00201801	0.267626	1.80714	100034519|100170835|100301946|114437|266992|30072|30705|321756|325423|337795|353314|359829|393285|393541|393733|406311|431766|494151|503761|541478|550256|550528|556277|556380|559281|560653|561183|566708|566739|65090|791202|798920|83496	btbd11b|skilb|igfbp6b|spry4|cad|inhbaa|fgfr1a|tgif1|fstl1a|dact2|dusp6|fgf18a|irs2a|tsc22d3|fgf1a|pik3r3a|htra1a|efna1b|bmp6|sorbs3|gng2|baiap2l1b|cblb|ddr2a|irs1|npr1a|ror2|flt3|fes|ntrk2a|vhl|igfbp2b|bambia
GO:2000146 negative regulation of cell motility	7	35	0.00222561	0.272573	4.49324	114447|336617|352944|403307|556198|559725|563991	cxcr4b|thy1|cxcl12a|rtn4rl2a|srgap2|tnfrsf19|fam60a
GO:0007169 transmembrane receptor protein tyrosine kinase signaling pathway	23	266	0.00243469	0.272573	2.03058	100301946|114437|266992|30705|353314|359829|393285|393733|406311|431766|494151|541478|550256|550528|556277|556380|559281|561183|566708|566739|65090|791202|798920	igfbp6b|spry4|cad|fgfr1a|dusp6|fgf18a|irs2a|fgf1a|pik3r3a|htra1a|efna1b|sorbs3|gng2|baiap2l1b|cblb|ddr2a|irs1|ror2|flt3|fes|ntrk2a|vhl|igfbp2b
GO:0040013 negative regulation of locomotion	10	65	0.00247824	0.272573	3.21457	114447|30267|336617|352944|403307|544659|556198|559008|559725|563991	cxcr4b|sema3ab|thy1|cxcl12a|rtn4rl2a|sema3ga|srgap2|si:ch211-113g11.6|tnfrsf19|fam60a
GO:0051241 negative regulation of multicellular organismal process	15	155	0.00259836	0.272573	2.46555	100000500|100037315|100535241|140613|140633|30267|30705|334526|336617|352938|544659|556198|559008|566325|58066	sost|adrb2b|thbs2a|her9|per2|sema3ab|fgfr1a|musk|thy1|chrm2a|sema3ga|srgap2|si:ch211-113g11.6|thbs2b|notch3
GO:0051271 negative regulation of cellular component movement	10	66	0.00281092	0.272573	3.15134	114447|30267|336617|352944|403307|544659|556198|559008|559725|563991	cxcr4b|sema3ab|thy1|cxcl12a|rtn4rl2a|sema3ga|srgap2|si:ch211-113g11.6|tnfrsf19|fam60a
GO:0015727 lactate transport	4	16	0.00283828	0.272573	9.15079	100534752|449947|561627|567144	slc16a1a|slc16a12b|si:ch211-234h8.7|slc16a4
GO:0035873 lactate transmembrane transport	4	16	0.00283828	0.272573	9.15079	100534752|449947|561627|567144	slc16a1a|slc16a12b|si:ch211-234h8.7|slc16a4
GO:0035879 plasma membrane lactate transport	4	16	0.00283828	0.272573	9.15079	100534752|449947|561627|567144	slc16a1a|slc16a12b|si:ch211-234h8.7|slc16a4
GO:0001525 angiogenesis	24	268	0.0032167	0.276434	1.94855	100005469|100535241|101884764|140633|30105|30267|336617|386787|393733|394127|445508|494151|550256|556087|558154|559725|563892|564874|565508|566325|569074|570841|791144|791202	fn1a|thbs2a|lpar6b|per2|wnt5b|sema3ab|thy1|itga5|fgf1a|tspan12|calcrla|efna1b|gng2|wnt2bb|vegfab|tnfrsf19|cald1b|tnfrsf21|loxl2a|thbs2b|hapln1b|trpc1|loxl2b|vhl
GO:0001558 regulation of cell growth	14	120	0.00372385	0.288081	2.44961	100007759|100301946|114447|30267|30634|321449|334526|352944|403033|431766|544659|559008|564523|798920	wisp2|igfbp6b|cxcr4b|sema3ab|nadl1.2|ctgfa|musk|cxcl12a|cyr61|htra1a|sema3ga|si:ch211-113g11.6|sgk3|igfbp2b
GO:0009628 response to abiotic stimulus	22	290	0.00455138	0.324546	1.95101	140633|30702|321622|323528|335916|336038|352934|393285|393376|445472|494100|553686|555192|561924|562813|563771|564588|565508|572469|791144|791196|791518	per2|cpeb1b|hmgb1a|dennd5b|jun|junbb|npas2|irs2a|hif1al|myo6b|nabp1a|tefb|epas1b|ddit3|gnb5a|bhlhe41|scara3|loxl2a|pim1|loxl2b|trpm1a|hmox1a
GO:0051093 negative regulation of developmental process	14	148	0.0048003	0.324546	2.37191	100170835|100535241|140613|140633|30267|30705|334526|336617|544659|556198|559008|566325|58066|798920	skilb|thbs2a|her9|per2|sema3ab|fgfr1a|musk|thy1|sema3ga|srgap2|si:ch211-113g11.6|thbs2b|notch3|igfbp2b
GO:0048878 chemical homeostasis	25	376	0.00482668	0.324546	1.85237	100037332|101884764|30105|322846|336617|373113|436610|436769|450067|494478|550498|552928|556849|558299|563989|564523|568872|569989|570841|573723|64609|64613|791518|796561|798983	zgc:162608|lpar6b|wnt5b|slc26a5|thy1|bcl2l10|pnpla3|homer1b|ormdl3|tfr1b|iscub|fitm2|entpd5a|slc24a1|trpc6a|sgk3|slc4a7|ca5a|trpc1|acadvl|atp1a2a|atp1a1a.2|hmox1a|gpr35.1|slc4a10a
GO:0007281 germ cell development	6	64	0.00509068	0.324546	4.3728	100004116|100334363|114447|334011|563179|793897	fsta|LOC100334363|cxcr4b|zpcx|zp3c|psme4a
GO:0003006 developmental process involved in reproduction	7	85	0.00526848	0.324546	3.74305	100004116|100334363|114447|334011|399692|563179|793897	fsta|LOC100334363|cxcr4b|zpcx|cyp17a1|zp3c|psme4a
GO:0033993 response to lipid	15	174	0.00541437	0.324546	2.25699	100033608|100535903|114447|30418|335916|336038|402815|404605|405891|431720|548604|562258|563298|565875|793011	mir29a-1|si:ch211-261n11.7|cxcr4b|nr2f1a|jun|junbb|nr1d2a|relt|esrra|nr4a1|nr4a3|rorcb|pparaa|nr1i2|rxrab
GO:0015807 L-amino acid transport	4	14	0.00559384	0.324546	7.11575	325690|393221|494490|559627	serinc1|slc43a2a|slc6a9|slc7a1
GO:0001666 response to hypoxia	8	53	0.00573564	0.324546	3.29235	30702|393285|393376|555192|561924|565508|791144|791518	cpeb1b|irs2a|hif1al|epas1b|ddit3|loxl2a|loxl2b|hmox1a
GO:0007268 chemical synaptic transmission	14	271	0.00611516	0.324546	2.29874	100006941|100334336|352938|368923|393515|406769|436870|445315|494490|497638|553304|560420|565256|799747	chrnb1|syt7b|chrm2a|slc6a13|stx3a|syt11a|syn2a|chrne|slc6a9|dlg2|slc18a2|nrxn2b|grm3|kcnq3
GO:0098916 anterograde trans-synaptic signaling	14	271	0.00611516	0.324546	2.29874	100006941|100334336|352938|368923|393515|406769|436870|445315|494490|497638|553304|560420|565256|799747	chrnb1|syt7b|chrm2a|slc6a13|stx3a|syt11a|syn2a|chrne|slc6a9|dlg2|slc18a2|nrxn2b|grm3|kcnq3
GO:0099537 trans-synaptic signaling	14	271	0.00611516	0.324546	2.29874	100006941|100334336|352938|368923|393515|406769|436870|445315|494490|497638|553304|560420|565256|799747	chrnb1|syt7b|chrm2a|slc6a13|stx3a|syt11a|syn2a|chrne|slc6a9|dlg2|slc18a2|nrxn2b|grm3|kcnq3
GO:0022412 cellular process involved in reproduction in multicellular organism	7	76	0.00613647	0.324546	3.62225	100004116|100334363|114447|334011|352944|563179|793897	fsta|LOC100334363|cxcr4b|zpcx|cxcl12a|zp3c|psme4a
GO:0009755 hormone-mediated signaling pathway	10	102	0.00625656	0.324546	2.76982	30418|402815|405891|431720|548604|560140|562258|563298|565875|793011	nr2f1a|nr1d2a|esrra|nr4a1|nr4a3|adipor2|rorcb|pparaa|nr1i2|rxrab
GO:0036293 response to decreased oxygen levels	8	54	0.00653549	0.324546	3.20984	30702|393285|393376|555192|561924|565508|791144|791518	cpeb1b|irs2a|hif1al|epas1b|ddit3|loxl2a|loxl2b|hmox1a
GO:0050768 negative regulation of neurogenesis	8	60	0.00653549	0.324546	3.20984	140613|30267|334526|336617|544659|556198|559008|58066	her9|sema3ab|musk|thy1|sema3ga|srgap2|si:ch211-113g11.6|notch3
GO:0070482 response to oxygen levels	8	54	0.00653549	0.324546	3.20984	30702|393285|393376|555192|561924|565508|791144|791518	cpeb1b|irs2a|hif1al|epas1b|ddit3|loxl2a|loxl2b|hmox1a
GO:0099536 synaptic signaling	14	272	0.00661249	0.324546	2.27543	100006941|100334336|352938|368923|393515|406769|436870|445315|494490|497638|553304|560420|565256|799747	chrnb1|syt7b|chrm2a|slc6a13|stx3a|syt11a|syn2a|chrne|slc6a9|dlg2|slc18a2|nrxn2b|grm3|kcnq3
GO:0040008 regulation of growth	15	145	0.00677284	0.324546	2.19484	100007759|100301946|114447|30267|30634|321449|334526|352944|353314|403033|431766|544659|559008|564523|798920	wisp2|igfbp6b|cxcr4b|sema3ab|nadl1.2|ctgfa|musk|cxcl12a|dusp6|cyr61|htra1a|sema3ga|si:ch211-113g11.6|sgk3|igfbp2b
GO:0001568 blood vessel development	30	379	0.00690748	0.324546	1.6959	100005469|100535241|101884764|114408|140633|30105|30267|30629|325221|336617|386787|393733|394127|445508|494151|550256|556087|558154|559725|563892|564874|565508|566325|569074|570841|58066|58126|791144|791202|797246	fn1a|thbs2a|lpar6b|angpt2b|per2|wnt5b|sema3ab|pth1ra|ell|thy1|itga5|fgf1a|tspan12|calcrla|efna1b|gng2|wnt2bb|vegfab|tnfrsf19|cald1b|tnfrsf21|loxl2a|thbs2b|hapln1b|trpc1|notch3|runx1|loxl2b|vhl|sox18
GO:0031175 neuron projection development	31	446	0.00739147	0.324546	1.6709	100037332|100329702|114447|140819|266992|30267|30461|30634|321622|324416|333957|334526|336617|352944|368249|494151|544659|553559|556198|557912|558997|559008|562031|562741|565000|566086|566822|569437|569876|58066|799882	zgc:162608|ulk2|cxcr4b|ptprfa|cad|sema3ab|cdh11|nadl1.2|hmgb1a|dpysl5a|ndel1b|musk|thy1|cxcl12a|prickle1a|efna1b|sema3ga|pacsin1a|srgap2|ssh2b|dclk1a|si:ch211-113g11.6|pcdh18b|camsap2a|exosc3|kif5aa|frya|cntn3a.1|rgs4|notch3|lrrc38b
GO:0051480 regulation of cytosolic calcium ion concentration	8	90	0.00741698	0.324546	3.13136	101884764|30105|336617|373113|563989|570841|64609|796561	lpar6b|wnt5b|thy1|bcl2l10|trpc6a|trpc1|atp1a2a|gpr35.1
GO:0009084 glutamine family amino acid biosynthetic process	4	20	0.00747032	0.324546	6.40435	100000775|266992|336473|797748	glula|cad|glulb|glsl
GO:0021602 cranial nerve morphogenesis	4	19	0.00747032	0.324546	6.40435	266992|30705|368826|573216	cad|fgfr1a|mdga2a|tuba1a
GO:0048514 blood vessel morphogenesis	27	335	0.00751485	0.324546	1.73756	100005469|100535241|101884764|140633|30105|30267|325221|336617|386787|393733|394127|445508|494151|550256|556087|558154|559725|563892|564874|565508|566325|569074|570841|58066|791144|791202|797246	fn1a|thbs2a|lpar6b|per2|wnt5b|sema3ab|ell|thy1|itga5|fgf1a|tspan12|calcrla|efna1b|gng2|wnt2bb|vegfab|tnfrsf19|cald1b|tnfrsf21|loxl2a|thbs2b|hapln1b|trpc1|notch3|loxl2b|vhl|sox18
GO:0060047 heart contraction	13	132	0.00807635	0.324546	2.29735	100037315|322509|352938|393891|405763|415175|445139|449554|554168|556258|556392|562813|64609	adrb2b|acta2|chrm2a|fbxo32|kcnh6a|tnnc1b|bag3|rbfox1|myh11a|tcap|strip2|gnb5a|atp1a2a
GO:0010721 negative regulation of cell development	8	66	0.00838507	0.324546	3.05661	140613|30267|334526|336617|544659|556198|559008|58066	her9|sema3ab|musk|thy1|sema3ga|srgap2|si:ch211-113g11.6|notch3
GO:0051961 negative regulation of nervous system development	8	64	0.00838507	0.324546	3.05661	140613|30267|334526|336617|544659|556198|559008|58066	her9|sema3ab|musk|thy1|sema3ga|srgap2|si:ch211-113g11.6|notch3
GO:0032868 response to insulin	6	40	0.00856009	0.324546	3.84695	30702|393285|406311|541478|550528|559281	cpeb1b|irs2a|pik3r3a|sorbs3|baiap2l1b|irs1
GO:0032869 cellular response to insulin stimulus	6	37	0.00856009	0.324546	3.84695	30702|393285|406311|541478|550528|559281	cpeb1b|irs2a|pik3r3a|sorbs3|baiap2l1b|irs1
GO:0014070 response to organic cyclic compound	14	180	0.00893347	0.324546	2.18642	100006941|100033608|30418|335916|336038|402815|405891|431720|445315|548604|562258|563298|565875|793011	chrnb1|mir29a-1|nr2f1a|jun|junbb|nr1d2a|esrra|nr4a1|chrne|nr4a3|rorcb|pparaa|nr1i2|rxrab
GO:0003012 muscle system process	10	105	0.00934433	0.324546	2.59037	100002383|100037315|100536902|324490|352938|415175|492576|556392|563892|795335	lmod1a|adrb2b|lsp1|eif4ebp3l|chrm2a|tnnc1b|mylkb|strip2|cald1b|lmod1b
GO:0044057 regulation of system process	10	111	0.00934433	0.324546	2.59037	100037315|100037332|324490|352938|405763|415175|556392|565014|569550|58032	adrb2b|zgc:162608|eif4ebp3l|chrm2a|kcnh6a|tnnc1b|strip2|kcnab2b|edn2|edn1
GO:0003015 heart process	13	134	0.00943596	0.324546	2.24752	100037315|322509|352938|393891|405763|415175|445139|449554|554168|556258|556392|562813|64609	adrb2b|acta2|chrm2a|fbxo32|kcnh6a|tnnc1b|bag3|rbfox1|myh11a|tcap|strip2|gnb5a|atp1a2a
GO:0010107 potassium ion import	4	33	0.00971821	0.324546	5.82184	561090|569752|64609|64613	kcnj8|si:dkey-106c17.3|atp1a2a|atp1a1a.2
GO:0008286 insulin receptor signaling pathway	5	29	0.00975046	0.324546	4.45018	393285|406311|541478|550528|559281	irs2a|pik3r3a|sorbs3|baiap2l1b|irs1
GO:0008015 blood circulation	17	226	0.00998789	0.324546	1.98339	100037315|322509|352938|393891|405763|415175|445139|449554|449994|554168|556258|556392|562813|569550|58032|58066|64609	adrb2b|acta2|chrm2a|fbxo32|kcnh6a|tnnc1b|bag3|rbfox1|pawr|myh11a|tcap|strip2|gnb5a|edn2|edn1|notch3|atp1a2a
GO:0045595 regulation of cell differentiation	26	371	0.00999762	0.324546	1.71301	100170835|100329702|114447|140613|30267|30634|30705|323269|333957|334526|335916|336038|336617|352944|353314|368826|544659|554168|556198|557912|559008|561606|565508|58066|58126|791144	skilb|ulk2|cxcr4b|her9|sema3ab|nadl1.2|fgfr1a|zbtb16a|ndel1b|musk|jun|junbb|thy1|cxcl12a|dusp6|mdga2a|sema3ga|myh11a|srgap2|ssh2b|si:ch211-113g11.6|atoh8|loxl2a|notch3|runx1|loxl2b
GO:0008543 fibroblast growth factor receptor signaling pathway	6	53	0.0100219	0.324546	3.69906	114437|30705|353314|359829|393733|431766	spry4|fgfr1a|dusp6|fgf18a|fgf1a|htra1a
GO:0043434 response to peptide hormone	6	46	0.0100219	0.324546	3.69906	30702|393285|406311|541478|550528|559281	cpeb1b|irs2a|pik3r3a|sorbs3|baiap2l1b|irs1
GO:0044344 cellular response to fibroblast growth factor stimulus	6	53	0.0100219	0.324546	3.69906	114437|30705|353314|359829|393733|431766	spry4|fgfr1a|dusp6|fgf18a|fgf1a|htra1a
GO:0071375 cellular response to peptide hormone stimulus	6	42	0.0100219	0.324546	3.69906	30702|393285|406311|541478|550528|559281	cpeb1b|irs2a|pik3r3a|sorbs3|baiap2l1b|irs1
GO:0071774 response to fibroblast growth factor	6	53	0.0100219	0.324546	3.69906	114437|30705|353314|359829|393733|431766	spry4|fgfr1a|dusp6|fgf18a|fgf1a|htra1a
GO:1901653 cellular response to peptide	6	42	0.0100219	0.324546	3.69906	30702|393285|406311|541478|550528|559281	cpeb1b|irs2a|pik3r3a|sorbs3|baiap2l1b|irs1
GO:0010243 response to organonitrogen compound	10	126	0.0102724	0.328836	2.54911	100006941|30702|335916|336038|393285|406311|445315|541478|550528|559281	chrnb1|cpeb1b|jun|junbb|irs2a|pik3r3a|chrne|sorbs3|baiap2l1b|irs1
GO:0043401 steroid hormone mediated signaling pathway	9	87	0.0111614	0.352728	2.67517	30418|402815|405891|431720|548604|562258|563298|565875|793011	nr2f1a|nr1d2a|esrra|nr4a1|nr4a3|rorcb|pparaa|nr1i2|rxrab
GO:0003013 circulatory system process	17	228	0.0112721	0.352728	1.95481	100037315|322509|352938|393891|405763|415175|445139|449554|449994|554168|556258|556392|562813|569550|58032|58066|64609	adrb2b|acta2|chrm2a|fbxo32|kcnh6a|tnnc1b|bag3|rbfox1|pawr|myh11a|tcap|strip2|gnb5a|edn2|edn1|notch3|atp1a2a
GO:0016049 cell growth	16	173	0.0115558	0.356918	1.996	100007759|100301946|114447|30105|30267|30634|321449|334526|352944|403033|431766|544659|559008|564523|796607|798920	wisp2|igfbp6b|cxcr4b|wnt5b|sema3ab|nadl1.2|ctgfa|musk|cxcl12a|cyr61|htra1a|sema3ga|si:ch211-113g11.6|sgk3|si:dkey-264d12.4|igfbp2b
GO:0031324 negative regulation of cellular metabolic process	32	498	0.0121147	0.356918	1.59117	100033608|100136840|100170835|100537819|100628655|114437|246093|30296|30702|324413|324490|335916|336038|336617|353314|373108|386643|450067|497383|497638|553607|554836|556277|562516|563771|563855|564531|564712|565508|569875|791144|798920	mir29a-1|serpine1|skilb|si:dkey-203a12.2|mirlet7e|spry4|id3|foxo3b|cpeb1b|bhlhe40|eif4ebp3l|jun|junbb|thy1|dusp6|xiap|pik3ip1|ormdl3|phf21aa|dlg2|camk2n1a|cry1ab|cblb|ppp1r37|bhlhe41|chac1|si:ch211-132b12.7|bahd1|loxl2a|zgc:112356|loxl2b|igfbp2b
GO:0006541 glutamine metabolic process	4	19	0.0123629	0.356918	5.33613	100000775|266992|336473|797748	glula|cad|glulb|glsl
GO:0050801 ion homeostasis	20	292	0.0125327	0.356918	1.82036	101884764|30105|322846|336617|373113|436769|494478|550498|556849|558299|563989|564523|568872|569989|570841|64609|64613|791518|796561|798983	lpar6b|wnt5b|slc26a5|thy1|bcl2l10|homer1b|tfr1b|iscub|entpd5a|slc24a1|trpc6a|sgk3|slc4a7|ca5a|trpc1|atp1a2a|atp1a1a.2|hmox1a|gpr35.1|slc4a10a
GO:1901700 response to oxygen-containing compound	17	250	0.0126835	0.356918	1.92704	100033608|100535903|114447|140633|30702|30705|335916|336038|352938|393285|404605|406311|436933|541478|550528|559281|569142	mir29a-1|si:ch211-261n11.7|cxcr4b|per2|cpeb1b|fgfr1a|jun|junbb|chrm2a|irs2a|relt|pik3r3a|sesn1|sorbs3|baiap2l1b|irs1|entpd2b
GO:0010563 negative regulation of phosphorus metabolic process	8	73	0.0132227	0.356918	2.79012	114437|336617|353314|386643|497638|553607|556277|562516	spry4|thy1|dusp6|pik3ip1|dlg2|camk2n1a|cblb|ppp1r37
GO:0045936 negative regulation of phosphate metabolic process	8	73	0.0132227	0.356918	2.79012	114437|336617|353314|386643|497638|553607|556277|562516	spry4|thy1|dusp6|pik3ip1|dlg2|camk2n1a|cblb|ppp1r37
GO:0060322 head development	27	452	0.0132932	0.356918	1.65055	100004116|100005469|100329702|100535149|114437|114447|321248|321622|321756|322795|335916|352944|360137|368249|368826|393461|393541|449554|503502|550233|557315|557847|565000|567500|573723|58032|58066	fsta|fn1a|ulk2|crispld2|spry4|cxcr4b|kdm7aa|hmgb1a|tgif1|csrnp1b|jun|cxcl12a|dixdc1a|prickle1a|mdga2a|gmds|tsc22d3|rbfox1|crabp2b|ca8|kirrel3l|sez6l2|exosc3|ctnna2|acadvl|edn1|notch3
GO:0006865 amino acid transport	6	46	0.0134618	0.356918	3.43449	325690|368923|393221|494490|559627|566537	serinc1|slc6a13|slc43a2a|slc6a9|slc7a1|slc38a2
GO:1903825 organic acid transmembrane transport	6	49	0.0134618	0.356918	3.43449	100534752|449947|559627|561627|563356|567144	slc16a1a|slc16a12b|slc7a1|si:ch211-234h8.7|slc5a6a|slc16a4
GO:1905039 carboxylic acid transmembrane transport	6	49	0.0134618	0.356918	3.43449	100534752|449947|559627|561627|563356|567144	slc16a1a|slc16a12b|slc7a1|si:ch211-234h8.7|slc5a6a|slc16a4
GO:0045596 negative regulation of cell differentiation	10	106	0.0134796	0.356918	2.43274	100170835|140613|30267|30705|334526|336617|544659|556198|559008|58066	skilb|her9|sema3ab|fgfr1a|musk|thy1|sema3ga|srgap2|si:ch211-113g11.6|notch3
GO:0006813 potassium ion transport	9	148	0.0135847	0.356918	2.5794	405763|557285|561090|563352|565014|569752|64609|64613|799747	kcnh6a|hcn2b|kcnj8|kcnn1a|kcnab2b|si:dkey-106c17.3|atp1a2a|atp1a1a.2|kcnq3
GO:0006936 muscle contraction	9	98	0.0135847	0.356918	2.5794	100002383|100037315|100536902|352938|415175|492576|556392|563892|795335	lmod1a|adrb2b|lsp1|chrm2a|tnnc1b|mylkb|strip2|cald1b|lmod1b
GO:0071383 cellular response to steroid hormone stimulus	9	89	0.0135847	0.356918	2.5794	30418|402815|405891|431720|548604|562258|563298|565875|793011	nr2f1a|nr1d2a|esrra|nr4a1|nr4a3|rorcb|pparaa|nr1i2|rxrab
GO:0090257 regulation of muscle system process	5	35	0.0139679	0.363558	4.00499	100037315|324490|352938|415175|556392	adrb2b|eif4ebp3l|chrm2a|tnnc1b|strip2
GO:0048545 response to steroid hormone	9	92	0.0149329	0.384713	2.534	30418|402815|405891|431720|548604|562258|563298|565875|793011	nr2f1a|nr1d2a|esrra|nr4a1|nr4a3|rorcb|pparaa|nr1i2|rxrab
GO:0030003 cellular cation homeostasis	17	238	0.015057	0.384713	1.88683	101884764|30105|322846|336617|373113|436769|494478|550498|558299|563989|564523|568872|570841|64609|64613|796561|798983	lpar6b|wnt5b|slc26a5|thy1|bcl2l10|homer1b|tfr1b|iscub|slc24a1|trpc6a|sgk3|slc4a7|trpc1|atp1a2a|atp1a1a.2|gpr35.1|slc4a10a
GO:0040007 growth	27	351	0.015658	0.396432	1.62548	100007759|100301946|114447|30072|30105|30259|30267|30634|30705|321449|321756|323695|334526|336038|352944|353314|386787|393733|403033|431766|544659|559008|560653|564523|569395|796607|798920	wisp2|igfbp6b|cxcr4b|inhbaa|wnt5b|prph|sema3ab|nadl1.2|fgfr1a|ctgfa|tgif1|cav1|musk|junbb|cxcl12a|dusp6|itga5|fgf1a|cyr61|htra1a|sema3ga|si:ch211-113g11.6|npr1a|sgk3|npr3|si:dkey-264d12.4|igfbp2b
GO:0044283 small molecule biosynthetic process	17	211	0.0159206	0.39945	1.87379	100000750|100000775|100004977|100037332|100037349|266992|30629|336473|393733|399692|436903|449816|556236|556748|58068|796865|797748	g6pcb|glula|mthfd2|zgc:162608|mlycd|cad|pth1ra|glulb|fgf1a|cyp17a1|bpgm|elovl1a|acacb|ppip5k1a|pcxb|gamt|glsl
GO:0006875 cellular metal ion homeostasis	14	191	0.0164912	0.408847	2.00955	101884764|30105|336617|373113|436769|494478|550498|558299|563989|564523|570841|64609|64613|796561	lpar6b|wnt5b|thy1|bcl2l10|homer1b|tfr1b|iscub|slc24a1|trpc6a|sgk3|trpc1|atp1a2a|atp1a1a.2|gpr35.1
GO:0044708 single-organism behavior	6	61	0.0176508	0.408847	3.20513	100033678|101448000|393891|553679|562813|572469	mir153c|pappaa|fbxo32|sncgb|gnb5a|pim1
GO:0006873 cellular ion homeostasis	17	244	0.0177629	0.408847	1.84805	101884764|30105|322846|336617|373113|436769|494478|550498|558299|563989|564523|568872|570841|64609|64613|796561|798983	lpar6b|wnt5b|slc26a5|thy1|bcl2l10|homer1b|tfr1b|iscub|slc24a1|trpc6a|sgk3|slc4a7|trpc1|atp1a2a|atp1a1a.2|gpr35.1|slc4a10a
GO:0055082 cellular chemical homeostasis	18	276	0.0178751	0.408847	1.81057	101884764|30105|322846|336617|373113|436769|450067|494478|550498|558299|563989|564523|568872|570841|64609|64613|796561|798983	lpar6b|wnt5b|slc26a5|thy1|bcl2l10|homer1b|ormdl3|tfr1b|iscub|slc24a1|trpc6a|sgk3|slc4a7|trpc1|atp1a2a|atp1a1a.2|gpr35.1|slc4a10a
GO:0006836 neurotransmitter transport	9	126	0.0179209	0.408847	2.4478	100150452|100334336|368923|393515|406769|436870|494490|553304|568033	si:ch211-117c9.5|syt7b|slc6a13|stx3a|syt11a|syn2a|slc6a9|slc18a2|sv2a
GO:0030900 forebrain development	9	123	0.0179209	0.408847	2.4478	100329702|114447|321622|321756|322795|352944|360137|449554|58066	ulk2|cxcr4b|hmgb1a|tgif1|csrnp1b|cxcl12a|dixdc1a|rbfox1|notch3
GO:0043086 negative regulation of catalytic activity	9	90	0.0179209	0.408847	2.4478	100537819|336617|373108|386643|497638|553607|556277|562516|790945	si:dkey-203a12.2|thy1|xiap|pik3ip1|dlg2|camk2n1a|cblb|ppp1r37|oaz2b
GO:0030001 metal ion transport	22	411	0.0181832	0.408847	1.69588	100003329|30105|336617|373113|405763|494478|555423|557285|557722|560875|561090|563352|563935|563989|564523|565014|566537|569752|570841|64609|64613|799747	cacng8b|wnt5b|thy1|bcl2l10|kcnh6a|tfr1b|scn1ba|hcn2b|trpm5|cacna1ha|kcnj8|kcnn1a|scn3b|trpc6a|sgk3|kcnab2b|slc38a2|si:dkey-106c17.3|trpc1|atp1a2a|atp1a1a.2|kcnq3
GO:0002062 chondrocyte differentiation	4	21	0.0189281	0.408847	4.57363	30105|565508|58126|791144	wnt5b|loxl2a|runx1|loxl2b
GO:0046165 alcohol biosynthetic process	4	25	0.0189281	0.408847	4.57363	100037332|30629|393733|556748	zgc:162608|pth1ra|fgf1a|ppip5k1a
GO:0046890 regulation of lipid biosynthetic process	4	25	0.0189281	0.408847	4.57363	100037332|393733|450067|561924	zgc:162608|fgf1a|ormdl3|ddit3
GO:0048857 neural nucleus development	4	23	0.0189281	0.408847	4.57363	114447|352944|368826|393461	cxcr4b|cxcl12a|mdga2a|gmds
GO:1901698 response to nitrogen compound	11	160	0.019275	0.408847	2.18068	100006941|30702|335916|336038|352938|393285|406311|445315|541478|550528|559281	chrnb1|cpeb1b|jun|junbb|chrm2a|irs2a|pik3r3a|chrne|sorbs3|baiap2l1b|irs1
GO:0048812 neuron projection morphogenesis	25	361	0.019378	0.408847	1.6251	100329702|114447|140819|266992|30267|30461|30634|324416|334526|336617|352944|494151|544659|553559|556198|557912|558997|559008|562031|565000|566086|569437|569876|58066|799882	ulk2|cxcr4b|ptprfa|cad|sema3ab|cdh11|nadl1.2|dpysl5a|musk|thy1|cxcl12a|efna1b|sema3ga|pacsin1a|srgap2|ssh2b|dclk1a|si:ch211-113g11.6|pcdh18b|exosc3|kif5aa|cntn3a.1|rgs4|notch3|lrrc38b
GO:0048858 cell projection morphogenesis	25	361	0.019378	0.408847	1.6251	100329702|114447|140819|266992|30267|30461|30634|324416|334526|336617|352944|494151|544659|553559|556198|557912|558997|559008|562031|565000|566086|569437|569876|58066|799882	ulk2|cxcr4b|ptprfa|cad|sema3ab|cdh11|nadl1.2|dpysl5a|musk|thy1|cxcl12a|efna1b|sema3ga|pacsin1a|srgap2|ssh2b|dclk1a|si:ch211-113g11.6|pcdh18b|exosc3|kif5aa|cntn3a.1|rgs4|notch3|lrrc38b
GO:0098771 inorganic ion homeostasis	19	285	0.0197271	0.412304	1.75766	101884764|30105|322846|336617|373113|436769|494478|550498|556849|558299|563989|564523|568872|570841|64609|64613|791518|796561|798983	lpar6b|wnt5b|slc26a5|thy1|bcl2l10|homer1b|tfr1b|iscub|entpd5a|slc24a1|trpc6a|sgk3|slc4a7|trpc1|atp1a2a|atp1a1a.2|hmox1a|gpr35.1|slc4a10a
GO:0007276 gamete generation	8	103	0.019838	0.412304	2.56623	100004116|100334363|114447|334011|352944|406747|563179|793897	fsta|LOC100334363|cxcr4b|zpcx|cxcl12a|sass6|zp3c|psme4a
GO:1901652 response to peptide	6	61	0.0200474	0.413571	3.10155	30702|393285|406311|541478|550528|559281	cpeb1b|irs2a|pik3r3a|sorbs3|baiap2l1b|irs1
GO:0019953 sexual reproduction	9	121	0.0213216	0.433436	2.36735	100004116|100334363|114447|334011|352944|406747|563179|563989|793897	fsta|LOC100334363|cxcr4b|zpcx|cxcl12a|sass6|zp3c|trpc6a|psme4a
GO:0044703 multi-organism reproductive process	9	121	0.0213216	0.433436	2.36735	100004116|100334363|114447|334011|352944|406747|563179|563989|793897	fsta|LOC100334363|cxcr4b|zpcx|cxcl12a|sass6|zp3c|trpc6a|psme4a
GO:0032504 multicellular organism reproduction	8	105	0.0218045	0.434668	2.51577	100004116|100334363|114447|334011|352944|406747|563179|793897	fsta|LOC100334363|cxcr4b|zpcx|cxcl12a|sass6|zp3c|psme4a
GO:0048609 multicellular organismal reproductive process	8	105	0.0218045	0.434668	2.51577	100004116|100334363|114447|334011|352944|406747|563179|793897	fsta|LOC100334363|cxcr4b|zpcx|cxcl12a|sass6|zp3c|psme4a
GO:0032990 cell part morphogenesis	25	366	0.0218504	0.434668	1.60535	100329702|114447|140819|266992|30267|30461|30634|324416|334526|336617|352944|494151|544659|553559|556198|557912|558997|559008|562031|565000|566086|569437|569876|58066|799882	ulk2|cxcr4b|ptprfa|cad|sema3ab|cdh11|nadl1.2|dpysl5a|musk|thy1|cxcl12a|efna1b|sema3ga|pacsin1a|srgap2|ssh2b|dclk1a|si:ch211-113g11.6|pcdh18b|exosc3|kif5aa|cntn3a.1|rgs4|notch3|lrrc38b
GO:0030148 sphingolipid biosynthetic process	6	55	0.0226557	0.444339	3.00445	100037314|100332380|322609|449816|450067|563594	zgc:162183|cers3a|st6galnac3|elovl1a|ormdl3|st6galnac5a
GO:0042326 negative regulation of phosphorylation	6	49	0.0226557	0.444339	3.00445	114437|336617|353314|386643|553607|556277	spry4|thy1|dusp6|pik3ip1|camk2n1a|cblb
GO:0006874 cellular calcium ion homeostasis	10	136	0.0238121	0.448933	2.19849	101884764|30105|336617|373113|436769|558299|563989|570841|64609|796561	lpar6b|wnt5b|thy1|bcl2l10|homer1b|slc24a1|trpc6a|trpc1|atp1a2a|gpr35.1
GO:0070588 calcium ion transmembrane transport	8	110	0.0239048	0.448933	2.46724	100003329|30105|336617|373113|557722|560875|563989|570841	cacng8b|wnt5b|thy1|bcl2l10|trpm5|cacna1ha|trpc6a|trpc1
GO:0034220 ion transmembrane transport	23	440	0.0240183	0.448933	1.6249	100003329|100006941|100534752|30105|336617|373113|405763|445315|449947|557722|559627|560875|561090|561627|563356|563989|567144|569752|570841|64609|64613|791196|799747	cacng8b|chrnb1|slc16a1a|wnt5b|thy1|bcl2l10|kcnh6a|chrne|slc16a12b|trpm5|slc7a1|cacna1ha|kcnj8|si:ch211-234h8.7|slc5a6a|trpc6a|slc16a4|si:dkey-106c17.3|trpc1|atp1a2a|atp1a1a.2|trpm1a|kcnq3
GO:0009953 dorsal/ventral pattern formation	11	146	0.0256193	0.468298	2.07752	100004116|100333571|30467|30705|323695|353314|378866|393541|572452|58032|83496	fsta|zmiz2|max|fgfr1a|cav1|dusp6|ddit4|tsc22d3|bmp1a|edn1|bambia
GO:0010769 regulation of cell morphogenesis involved in differentiation	10	102	0.025656	0.468298	2.16866	100329702|114447|30267|30634|334526|336617|352944|544659|557912|559008	ulk2|cxcr4b|sema3ab|nadl1.2|musk|thy1|cxcl12a|sema3ga|ssh2b|si:ch211-113g11.6
GO:0001764 neuron migration	5	35	0.025727	0.468298	3.33644	114447|352944|368249|368826|556198	cxcr4b|cxcl12a|prickle1a|mdga2a|srgap2
GO:0021545 cranial nerve development	5	49	0.025727	0.468298	3.33644	266992|30705|368826|393461|573216	cad|fgfr1a|mdga2a|gmds|tuba1a
GO:0032845 negative regulation of homeostatic process	4	31	0.0273032	0.490576	4.00181	30105|336617|373113|393541	wnt5b|thy1|bcl2l10|tsc22d3
GO:0060419 heart growth	4	21	0.0273032	0.490576	4.00181	323695|353314|560653|569395	cav1|dusp6|npr1a|npr3
GO:0050767 regulation of neurogenesis	16	217	0.0283475	0.505047	1.77387	100329702|114447|140613|30267|30634|323269|333957|334526|336617|352944|368826|544659|556198|557912|559008|58066	ulk2|cxcr4b|her9|sema3ab|nadl1.2|zbtb16a|ndel1b|musk|thy1|cxcl12a|mdga2a|sema3ga|srgap2|ssh2b|si:ch211-113g11.6|notch3
GO:0055080 cation homeostasis	18	276	0.0291489	0.505047	1.70295	101884764|30105|322846|336617|373113|436769|494478|550498|558299|563989|564523|568872|570841|64609|64613|791518|796561|798983	lpar6b|wnt5b|slc26a5|thy1|bcl2l10|homer1b|tfr1b|iscub|slc24a1|trpc6a|sgk3|slc4a7|trpc1|atp1a2a|atp1a1a.2|hmox1a|gpr35.1|slc4a10a
GO:0046513 ceramide biosynthetic process	5	40	0.0294208	0.505047	3.20279	100037314|100332380|322609|450067|563594	zgc:162183|cers3a|st6galnac3|ormdl3|st6galnac5a
GO:0055074 calcium ion homeostasis	10	145	0.0296469	0.505047	2.1112	101884764|30105|336617|373113|436769|558299|563989|570841|64609|796561	lpar6b|wnt5b|thy1|bcl2l10|homer1b|slc24a1|trpc6a|trpc1|atp1a2a|gpr35.1
GO:0090287 regulation of cellular response to growth factor stimulus	10	116	0.0296469	0.505047	2.1112	100170835|114437|266992|321756|325423|353314|393541|431766|791202|83496	skilb|spry4|cad|tgif1|fstl1a|dusp6|tsc22d3|htra1a|vhl|bambia
GO:0031099 regeneration	13	164	0.031109	0.506659	1.88102	100037332|114447|30072|30105|30259|30705|321449|321622|321756|323695|336038|352944|552928	zgc:162608|cxcr4b|inhbaa|wnt5b|prph|fgfr1a|ctgfa|hmgb1a|tgif1|cav1|junbb|cxcl12a|fitm2
GO:0055065 metal ion homeostasis	15	227	0.0314818	0.509749	1.78546	101884764|30105|336617|373113|436769|494478|550498|558299|563989|564523|570841|64609|64613|791518|796561	lpar6b|wnt5b|thy1|bcl2l10|homer1b|tfr1b|iscub|slc24a1|trpc6a|sgk3|trpc1|atp1a2a|atp1a1a.2|hmox1a|gpr35.1
GO:0003018 vascular process in circulatory system	5	67	0.0334325	0.529032	3.07942	100037315|449994|569550|58032|58066	adrb2b|pawr|edn2|edn1|notch3
GO:0018107 peptidyl-threonine phosphorylation	5	43	0.0334325	0.529032	3.07942	336998|436815|449707|558997|561635	chek2|camk2d2|mylk4b|dclk1a|mylk3
GO:0018210 peptidyl-threonine modification	5	43	0.0334325	0.529032	3.07942	336998|436815|449707|558997|561635	chek2|camk2d2|mylk4b|dclk1a|mylk3
GO:0021675 nerve development	5	53	0.0334325	0.529032	3.07942	266992|30705|368826|393461|573216	cad|fgfr1a|mdga2a|gmds|tuba1a
GO:0050770 regulation of axonogenesis	9	93	0.0342687	0.53617	2.15429	114447|30267|30634|334526|336617|352944|544659|557912|559008	cxcr4b|sema3ab|nadl1.2|musk|thy1|cxcl12a|sema3ga|ssh2b|si:ch211-113g11.6
GO:0071396 cellular response to lipid	9	108	0.0342687	0.53617	2.15429	30418|402815|405891|431720|548604|562258|563298|565875|793011	nr2f1a|nr1d2a|esrra|nr4a1|nr4a3|rorcb|pparaa|nr1i2|rxrab
GO:0030334 regulation of cell migration	13	150	0.0348151	0.541676	1.84732	114447|30267|336617|352944|368826|393733|403307|492576|544659|556198|559008|559725|563991	cxcr4b|sema3ab|thy1|cxcl12a|mdga2a|fgf1a|rtn4rl2a|mylkb|sema3ga|srgap2|si:ch211-113g11.6|tnfrsf19|fam60a
GO:2000026 regulation of multicellular organismal development	30	494	0.0355119	0.546544	1.46542	100329702|100535241|114447|140613|140633|30267|30634|30705|323269|333957|334526|336617|352944|353314|368826|393733|394127|544659|554168|556087|556198|557912|559008|561606|565508|566325|58066|58126|791144|791202	ulk2|thbs2a|cxcr4b|her9|per2|sema3ab|nadl1.2|fgfr1a|zbtb16a|ndel1b|musk|thy1|cxcl12a|dusp6|mdga2a|fgf1a|tspan12|sema3ga|myh11a|wnt2bb|srgap2|ssh2b|si:ch211-113g11.6|atoh8|loxl2a|thbs2b|notch3|runx1|loxl2b|vhl
GO:0010975 regulation of neuron projection development	11	122	0.0355205	0.546544	1.96148	100329702|114447|30267|30634|333957|334526|336617|352944|544659|557912|559008	ulk2|cxcr4b|sema3ab|nadl1.2|ndel1b|musk|thy1|cxcl12a|sema3ga|ssh2b|si:ch211-113g11.6
GO:0007420 brain development	24	428	0.0368401	0.556526	1.53325	100004116|100005469|100329702|114437|114447|321248|321622|321756|322795|335916|352944|360137|368249|368826|393461|393541|449554|503502|550233|557315|557847|565000|567500|58066	fsta|fn1a|ulk2|spry4|cxcr4b|kdm7aa|hmgb1a|tgif1|csrnp1b|jun|cxcl12a|dixdc1a|prickle1a|mdga2a|gmds|tsc22d3|rbfox1|crabp2b|ca8|kirrel3l|sez6l2|exosc3|ctnna2|notch3
GO:0000902 cell morphogenesis	31	476	0.037347	0.556526	1.44854	100005469|100329702|114447|140819|266992|30105|30267|30461|30634|324416|334526|336617|352944|386787|494151|544659|552928|553559|556198|557912|558997|559008|562031|565000|566086|566822|569437|569876|58066|58126|799882	fn1a|ulk2|cxcr4b|ptprfa|cad|wnt5b|sema3ab|cdh11|nadl1.2|dpysl5a|musk|thy1|cxcl12a|itga5|efna1b|sema3ga|fitm2|pacsin1a|srgap2|ssh2b|dclk1a|si:ch211-113g11.6|pcdh18b|exosc3|kif5aa|frya|cntn3a.1|rgs4|notch3|runx1|lrrc38b
GO:0009064 glutamine family amino acid metabolic process	5	43	0.0377678	0.556526	2.96519	100000775|100333321|266992|336473|797748	glula|prodha|cad|glulb|glsl
GO:0043542 endothelial cell migration	5	33	0.0377678	0.556526	2.96519	100005469|386787|563892|565508|791144	fn1a|itga5|cald1b|loxl2a|loxl2b
GO:0050673 epithelial cell proliferation	5	38	0.0377678	0.556526	2.96519	114421|30418|556087|565508|791144	angptl3|nr2f1a|wnt2bb|loxl2a|loxl2b
GO:0050922 negative regulation of chemotaxis	5	34	0.0377678	0.556526	2.96519	114447|30267|352944|544659|559008	cxcr4b|sema3ab|cxcl12a|sema3ga|si:ch211-113g11.6
GO:0006665 sphingolipid metabolic process	8	89	0.0395302	0.576395	2.21112	100037314|100332380|322609|325690|445250|449816|450067|563594	zgc:162183|cers3a|st6galnac3|serinc1|neu3.2|elovl1a|ormdl3|st6galnac5a
GO:0048882 lateral line development	8	85	0.0395302	0.576395	2.21112	114447|30105|30705|323695|352944|403307|559725|58032	cxcr4b|wnt5b|fgfr1a|cav1|cxcl12a|rtn4rl2a|tnfrsf19|edn1
GO:0072503 cellular divalent inorganic cation homeostasis	10	150	0.0415032	0.599916	1.98036	101884764|30105|336617|373113|436769|558299|563989|570841|64609|796561	lpar6b|wnt5b|thy1|bcl2l10|homer1b|slc24a1|trpc6a|trpc1|atp1a2a|gpr35.1
GO:0051960 regulation of nervous system development	16	232	0.0415867	0.599916	1.68022	100329702|114447|140613|30267|30634|323269|333957|334526|336617|352944|368826|544659|556198|557912|559008|58066	ulk2|cxcr4b|her9|sema3ab|nadl1.2|zbtb16a|ndel1b|musk|thy1|cxcl12a|mdga2a|sema3ga|srgap2|ssh2b|si:ch211-113g11.6|notch3
GO:0008202 steroid metabolic process	7	83	0.0417895	0.599916	2.33694	100037332|100150054|334098|334189|393335|393733|399692	zgc:162608|cyp1b1|hsd11b2|insig1|hsd17b3|fgf1a|cyp17a1
GO:0002040 sprouting angiogenesis	9	88	0.042433	0.605327	2.06169	100005469|386787|550256|558154|559725|564874|565508|569074|791144	fn1a|itga5|gng2|vegfab|tnfrsf19|tnfrsf21|loxl2a|hapln1b|loxl2b
GO:0022603 regulation of anatomical structure morphogenesis	22	315	0.0426011	0.605327	1.53886	100329702|100535241|114447|140633|30267|30634|30705|334526|336617|352944|353314|393733|394127|399488|544659|552928|554168|556087|557912|559008|566325|791202	ulk2|thbs2a|cxcr4b|per2|sema3ab|nadl1.2|fgfr1a|musk|thy1|cxcl12a|dusp6|fgf1a|tspan12|slc3a2b|sema3ga|fitm2|myh11a|wnt2bb|ssh2b|si:ch211-113g11.6|thbs2b|vhl
GO:0006672 ceramide metabolic process	6	57	0.0431048	0.607794	2.5291	100037314|100332380|322609|445250|450067|563594	zgc:162183|cers3a|st6galnac3|neu3.2|ormdl3|st6galnac5a
GO:0006730 one-carbon metabolic process	4	35	0.0434294	0.607794	3.36908	100004977|394240|550233|569989	mthfd2|ahcyl2|ca8|ca5a
GO:0006937 regulation of muscle contraction	4	33	0.0434294	0.607794	3.36908	100037315|352938|415175|556392	adrb2b|chrm2a|tnnc1b|strip2
GO:0030516 regulation of axon extension	7	64	0.0454324	0.608665	2.28905	114447|30267|30634|334526|352944|544659|559008	cxcr4b|sema3ab|nadl1.2|musk|cxcl12a|sema3ga|si:ch211-113g11.6
GO:0001933 negative regulation of protein phosphorylation	5	45	0.047426	0.625978	2.76044	114437|336617|353314|553607|556277	spry4|thy1|dusp6|camk2n1a|cblb
GO:0071466 cellular response to xenobiotic stimulus	5	40	0.047426	0.625978	2.76044	100150054|322506|323424|563506|791518	cyp1b1|nqo1|sult1st1|tiparp|hmox1a
GO:0048638 regulation of developmental growth	9	90	0.0485478	0.637763	2.00416	114447|30267|30634|334526|352944|353314|544659|559008|798920	cxcr4b|sema3ab|nadl1.2|musk|cxcl12a|dusp6|sema3ga|si:ch211-113g11.6|igfbp2b
GO:0060284 regulation of cell development	16	235	0.049653	0.649218	1.63697	100329702|114447|140613|30267|30634|323269|333957|334526|336617|352944|368826|544659|556198|557912|559008|58066	ulk2|cxcr4b|her9|sema3ab|nadl1.2|zbtb16a|ndel1b|musk|thy1|cxcl12a|mdga2a|sema3ga|srgap2|ssh2b|si:ch211-113g11.6|notch3

## Sheet: DOWN early response
Term	Count	Size	p-value	adj.P.Val	odds ratio	Entrez	Symbol
GO:0042254 ribosome biogenesis	73	201	1.7926e-15	4.9924e-12	3.5943	192300|192312|286746|286787|30228|30572|317637|317639|317739|321059|321114|321130|321247|321652|321897|322251|323426|325037|325106|326786|334050|334362|334446|337399|386642|393617|393863|393950|394040|394194|394196|402800|402808|402823|406266|406275|406321|406324|406387|406587|436587|436840|436992|442932|445162|445388|445399|447856|494152|541444|550241|550247|550350|553241|553498|553568|553641|55…	rps18|mak16|sdad1|diexf|pes|ran|wdr43|tsr2|ppan|rrp1|snu13b|nop2|ftsj3|wdr12|gnl3|rpl7l1|mphosph10|tsr1|utp15|exosc6|gtpbp4|nol6|heatr1|rrs1|ngdn|nat10|heatr3|gar1|surf6|rps24|nop56|kri1|rrp9|bxdc2|rsl24d1|fbl|srfbp1|abce1|rpl26|rpf2|ltv1|mpv17l2|imp4|gnl3l|dimt1l|rcl1|ddx56|utp3|nop58|nmd3|rrp7a|exosc7|mrto4|bms1|si:dkey-251i10.3|abt1|eri1|rps27.1|mdn1|nob1|wdr74|si:ch211-217k17.7|rsl1d1|si:dkey…
GO:0022613 ribonucleoprotein complex biogenesis	88	279	2.86773e-14	3.99331e-11	2.92725	100007313|100038767|192300|192312|286746|286787|30228|30572|317637|317639|317739|321059|321114|321130|321247|321652|321897|322251|323426|324525|325037|325106|326786|327515|334050|334234|334271|334362|334446|336619|337399|386642|393475|393617|393863|393950|394040|394194|394196|402800|402808|402823|402996|406266|406275|406321|406324|406387|406587|415206|436587|436840|436992|442932|445162|445388|445…	ddx61|zgc:158803|rps18|mak16|sdad1|diexf|pes|ran|wdr43|tsr2|ppan|rrp1|snu13b|nop2|ftsj3|wdr12|gnl3|rpl7l1|mphosph10|atxn2l|tsr1|utp15|exosc6|eif3s10|gtpbp4|eif3c|nufip1|nol6|heatr1|eif4bb|rrs1|ngdn|prmt7|nat10|heatr3|gar1|surf6|rps24|nop56|kri1|rrp9|bxdc2|eif4h|rsl24d1|fbl|srfbp1|abce1|rpl26|rpf2|luc7l|ltv1|mpv17l2|imp4|gnl3l|dimt1l|rcl1|ddx56|utp3|nop58|nmd3|rrp7a|exosc7|mrto4|bms1|si:dkey-251i1…
GO:0006364 rRNA processing	53	133	1.15147e-13	1.06894e-10	4.22239	192312|286787|30228|317639|321059|321114|321130|321247|321652|321897|322251|323426|325037|325106|326786|334362|334446|337399|386642|393617|393950|394194|394196|402808|406275|406321|406587|436992|442932|445162|445388|445399|447856|494152|550241|550247|550350|553241|553498|553568|553641|555704|557254|559409|563247|566022|566106|569468|613144|767714|767797|777627|793727	mak16|diexf|pes|tsr2|rrp1|snu13b|nop2|ftsj3|wdr12|gnl3|rpl7l1|mphosph10|tsr1|utp15|exosc6|nol6|heatr1|rrs1|ngdn|nat10|gar1|rps24|nop56|rrp9|fbl|srfbp1|rpf2|imp4|gnl3l|dimt1l|rcl1|ddx56|utp3|nop58|rrp7a|exosc7|mrto4|bms1|si:dkey-251i10.3|abt1|eri1|mdn1|nob1|si:ch211-217k17.7|rsl1d1|si:dkey-71l1.3|dis3l2|tfb2m|dkc1|ncl|utp18|bop1|gnl2
GO:0016072 rRNA metabolic process	54	145	1.47841e-12	1.02934e-09	3.79467	192312|286787|30228|317639|321059|321114|321130|321247|321652|321897|322251|323426|325037|325106|326786|334362|334446|337399|386642|393617|393950|394194|394196|402808|406275|406321|406587|436992|442932|445162|445388|445399|447856|494152|550241|550247|550350|553241|553498|553568|553641|555704|557254|559409|563247|566022|566106|569468|569471|613144|767714|767797|777627|793727	mak16|diexf|pes|tsr2|rrp1|snu13b|nop2|ftsj3|wdr12|gnl3|rpl7l1|mphosph10|tsr1|utp15|exosc6|nol6|heatr1|rrs1|ngdn|nat10|gar1|rps24|nop56|rrp9|fbl|srfbp1|rpf2|imp4|gnl3l|dimt1l|rcl1|ddx56|utp3|nop58|rrp7a|exosc7|mrto4|bms1|si:dkey-251i10.3|abt1|eri1|mdn1|nob1|si:ch211-217k17.7|rsl1d1|si:dkey-71l1.3|dis3l2|tfb2m|chd7|dkc1|ncl|utp18|bop1|gnl2
GO:0010927 cellular component assembly involved in morphogenesis	32	79	9.62661e-11	5.36202e-08	5.42843	100001684|100148315|100149390|100149766|114549|195823|266640|30156|30564|30591|30592|393275|393828|393873|405801|415107|436943|449679|450005|552980|553489|558685|560281|560297|561635|569027|570216|570288|58071|641575|64671|664708	ttnb|klhl41a|lmod3|tmod1|ache|naca|unc45b|tenm4|mef2aa|hsp90aa1.1|myl7|dnajb6b|myoz2b|myoz2a|rbm24a|bves|cryabb|cav3|csrp3|vcla|slc8a1a|mylk2|flii|pgm5|mylk3|smyd1b|itgb1b|flncb|tnnt2a|actn2b|cmlc1|lmod2b
GO:0030239 myofibril assembly	31	75	1.2006e-10	5.57278e-08	5.57586	100001684|100148315|100149390|100149766|114549|195823|266640|30564|30591|30592|393275|393828|393873|405801|415107|436943|449679|450005|552980|553489|558685|560281|560297|561635|569027|570216|570288|58071|641575|64671|664708	ttnb|klhl41a|lmod3|tmod1|ache|naca|unc45b|mef2aa|hsp90aa1.1|myl7|dnajb6b|myoz2b|myoz2a|rbm24a|bves|cryabb|cav3|csrp3|vcla|slc8a1a|mylk2|flii|pgm5|mylk3|smyd1b|itgb1b|flncb|tnnt2a|actn2b|cmlc1|lmod2b
GO:0031032 actomyosin structure organization	36	100	3.08592e-10	1.22776e-07	4.45684	100001684|100148315|100149390|100149766|114549|195823|266640|30564|30591|30592|326825|393275|393828|393873|405801|406658|415107|436943|449679|450005|552980|553489|558685|560281|560297|561635|561940|568593|569027|570216|570288|572250|58071|641575|64671|664708	ttnb|klhl41a|lmod3|tmod1|ache|naca|unc45b|mef2aa|hsp90aa1.1|myl7|gna13a|dnajb6b|myoz2b|myoz2a|rbm24a|cnn2|bves|cryabb|cav3|csrp3|vcla|slc8a1a|mylk2|flii|pgm5|mylk3|limch1a|sdc4|smyd1b|itgb1b|flncb|cnn1b|tnnt2a|actn2b|cmlc1|lmod2b
GO:0034470 ncRNA processing	66	228	2.83895e-09	9.88311e-07	2.56041	100003049|100034610|192311|192312|286787|30228|317639|321059|321114|321130|321247|321652|321897|322251|323426|325037|325106|326786|334362|334446|337399|386642|393617|393950|393985|394194|394196|402798|402808|406275|406321|406587|436992|442932|445162|445388|445399|447856|449779|494060|494152|494481|550241|550247|550350|553241|553298|553498|553523|553568|553641|555704|556362|557254|559409|563247|56…	dus2|adat2|srrt|mak16|diexf|pes|tsr2|rrp1|snu13b|nop2|ftsj3|wdr12|gnl3|rpl7l1|mphosph10|tsr1|utp15|exosc6|nol6|heatr1|rrs1|ngdn|nat10|gar1|qtrt1|rps24|nop56|qtrtd1|rrp9|fbl|srfbp1|rpf2|imp4|gnl3l|dimt1l|rcl1|ddx56|utp3|mettl1|pus1|nop58|rpph1|rrp7a|exosc7|mrto4|bms1|trmt1|si:dkey-251i10.3|trit1|abt1|eri1|mdn1|alkbh8|nob1|si:ch211-217k17.7|rsl1d1|trmt6|rpusd2|si:dkey-71l1.3|dis3l2|tfb2m|dkc1|ncl|u…
GO:0009266 response to temperature stimulus	17	30	5.01166e-08	1.55083e-05	8.37008	100126123|140633|321622|323922|324164|335894|368243|406204|406814|550239|557714|560210|563771|565155|58123|678563|83774	hsp70.1|per2|hmgb1a|dnaja1|dnaja2l|dnaja3a|hspb1|per1b|dnaja2|hikeshi|pparab|hsp70l|bhlhe41|hsp90aa1.2|hsf1|cirbpb|cry2
GO:0034660 ncRNA metabolic process	75	300	8.95299e-08	2.49341e-05	2.15423	100003049|100034610|100330276|192311|192312|286787|30228|317639|321059|321114|321130|321247|321652|321897|322251|323426|325037|325106|325221|325494|326786|334362|334446|337070|337399|368235|386642|393617|393950|393985|394194|394196|402798|402808|406275|406321|406587|436992|442932|445162|445388|445399|445405|447856|449779|494049|494060|494152|494481|550241|550247|550350|553241|553298|553498|553523…	dus2|adat2|tarsl2|srrt|mak16|diexf|pes|tsr2|rrp1|snu13b|nop2|ftsj3|wdr12|gnl3|rpl7l1|mphosph10|tsr1|utp15|ell|pars2|exosc6|nol6|heatr1|rars|rrs1|yars|ngdn|nat10|gar1|qtrt1|rps24|nop56|qtrtd1|rrp9|fbl|srfbp1|rpf2|imp4|gnl3l|dimt1l|rcl1|ddx56|sars|utp3|mettl1|zgc:101853|pus1|nop58|rpph1|rrp7a|exosc7|mrto4|bms1|trmt1|si:dkey-251i10.3|trit1|abt1|eri1|mdn1|alkbh8|nob1|si:ch211-217k17.7|rsl1d1|trmt6|rp…
GO:0055002 striated muscle cell development	39	146	2.4075e-07	5.70477e-05	2.96854	100001684|100148315|100149390|100149766|114437|114549|195823|266640|30564|30591|30592|323329|393275|393828|393857|393873|405801|405830|407989|415107|436943|449679|450005|552980|553257|553489|557881|558685|560281|560297|561635|569027|570216|570288|573301|58071|641575|64671|664708	ttnb|klhl41a|lmod3|tmod1|spry4|ache|naca|unc45b|mef2aa|hsp90aa1.1|myl7|mat2aa|dnajb6b|myoz2b|gne|myoz2a|rbm24a|lgals2a|adssl1|bves|cryabb|cav3|csrp3|vcla|klhl40a|slc8a1a|dok7|mylk2|flii|pgm5|mylk3|smyd1b|itgb1b|flncb|nexn|tnnt2a|actn2b|cmlc1|lmod2b
GO:0006396 RNA processing	108	489	2.63649e-07	5.70477e-05	1.81917	100003049|100005490|100005893|100034610|100038767|100526814|192311|192312|286787|30228|30432|317639|321059|321114|321129|321130|321247|321652|321897|321948|322251|323426|325037|325106|326088|326786|327336|334362|334446|337399|386642|393112|393475|393617|393950|393985|394053|394194|394196|402798|402808|402966|403025|405801|406275|406321|406587|406751|406810|415157|415206|436657|436992|442932|44516…	dus2|zrsr2|magoh|adat2|zgc:158803|rbm11|srrt|mak16|diexf|pes|smn1|tsr2|rrp1|snu13b|rtca|nop2|ftsj3|wdr12|gnl3|ddx46|rpl7l1|mphosph10|tsr1|utp15|ccnl1b|exosc6|rbm25b|nol6|heatr1|rrs1|ngdn|ncbp3|prmt7|nat10|gar1|qtrt1|eif4a3|rps24|nop56|qtrtd1|rrp9|snrpb|casc3|rbm24a|fbl|srfbp1|rpf2|srrm1|prpf38b|sf3b6|luc7l|cpsf2|imp4|gnl3l|dimt1l|rcl1|snrnp70|ddx56|utp3|mettl1|pcf11|pus1|nop58|rpph1|rbm8a|rrp7a|e…
GO:0030029 actin filament-based process	73	348	2.66291e-07	5.70477e-05	2.10522	100001684|100002938|100038776|100148315|100148736|100149390|100149766|100359374|100537012|114549|195823|266640|286746|30564|30591|30592|321070|325085|326825|334273|336187|337401|393275|393367|393809|393828|393873|402881|403001|405801|406658|415107|415190|436943|445393|449679|450005|450043|497637|503591|552980|553166|553489|553559|553677|555467|556198|557912|558275|558685|560281|560297|560400|5616…	ttnb|cdc42ep4b|actr3b|klhl41a|iqsec1b|lmod3|tmod1|bcl2l16|baiap2b|ache|naca|unc45b|sdad1|mef2aa|hsp90aa1.1|myl7|rock2b|ssh2a|gna13a|pls1|klhl17|ehd2b|dnajb6b|coro6|cap2|myoz2b|myoz2a|mical3a|cfl2|rbm24a|cnn2|bves|zgc:86896|cryabb|ppp1r12a|cav3|csrp3|ank2b|xirp1|fbxl22|vcla|dpysl3|slc8a1a|pacsin1a|twf2b|specc1lb|srgap2|ssh2b|cdc42ep5|mylk2|flii|pgm5|actn1|mylk3|limch1a|sipa1l1|coro1cb|synpo2la|sci…
GO:0045214 sarcomere organization	15	32	4.17655e-07	8.30836e-05	8.05042	100001684|100148315|30592|405801|449679|450005|552980|553489|560281|569027|570216|570288|58071|641575|64671	ttnb|klhl41a|myl7|rbm24a|cav3|csrp3|vcla|slc8a1a|flii|smyd1b|itgb1b|flncb|tnnt2a|actn2b|cmlc1
GO:0055001 muscle cell development	41	159	5.10153e-07	9.47183e-05	2.76656	100001684|100148315|100149390|100149766|114437|114549|195823|266640|30564|30591|30592|323329|393275|393828|393857|393873|405801|405830|407989|415107|436943|449679|450005|552980|553257|553489|556258|557881|558685|560281|560297|561635|567365|569027|570216|570288|573301|58071|641575|64671|664708	ttnb|klhl41a|lmod3|tmod1|spry4|ache|naca|unc45b|mef2aa|hsp90aa1.1|myl7|mat2aa|dnajb6b|myoz2b|gne|myoz2a|rbm24a|lgals2a|adssl1|bves|cryabb|cav3|csrp3|vcla|klhl40a|slc8a1a|tcap|dok7|mylk2|flii|pgm5|mylk3|akap12b|smyd1b|itgb1b|flncb|nexn|tnnt2a|actn2b|cmlc1|lmod2b
GO:0007623 circadian rhythm	16	51	7.30672e-07	0.000127183	6.74875	100003956|101883257|140633|30667|30669|317745|352934|402815|406204|431765|493613|494487|564009|564531|565718|58107	cry1aa|cipcb|per2|mtnr1aa|mtnr1ba|impdh2|npas2|nr1d2a|per1b|nfil3-6|gna11b|nr1d1|ciarta|si:ch211-132b12.7|mtnr1ab|per3
GO:0048511 rhythmic process	18	62	8.81547e-07	0.000144418	5.59733	100003956|101883257|140633|30667|30669|317745|321277|352934|402815|402920|406204|431765|493613|494487|564009|564531|565718|58107	cry1aa|cipcb|per2|mtnr1aa|mtnr1ba|impdh2|mybbp1a|npas2|nr1d2a|lhcgr|per1b|nfil3-6|gna11b|nr1d1|ciarta|si:ch211-132b12.7|mtnr1ab|per3
GO:0051146 striated muscle cell differentiation	43	176	1.18708e-06	0.000183668	2.57924	100001684|100148315|100149390|100149766|100331725|114437|114549|195823|266640|266756|30564|30591|30592|323329|393275|393828|393857|393873|405801|405830|407989|415107|436943|449679|450005|552980|553257|553489|557315|557881|558685|560281|560297|561635|569027|570216|570288|572733|573301|58071|641575|64671|664708	ttnb|klhl41a|lmod3|tmod1|myocd|spry4|ache|naca|unc45b|mapk14b|mef2aa|hsp90aa1.1|myl7|mat2aa|dnajb6b|myoz2b|gne|myoz2a|rbm24a|lgals2a|adssl1|bves|cryabb|cav3|csrp3|vcla|klhl40a|slc8a1a|kirrel3l|dok7|mylk2|flii|pgm5|mylk3|smyd1b|itgb1b|flncb|pgam2|nexn|tnnt2a|actn2b|cmlc1|lmod2b
GO:0030036 actin cytoskeleton organization	69	338	1.63916e-06	0.000240267	2.02612	100001684|100002938|100038776|100148315|100148736|100149390|100149766|100359374|100537012|114549|195823|266640|286746|30564|30591|30592|321070|325085|326825|334273|336187|337401|393275|393367|393809|393828|393873|402881|403001|405801|406658|415107|415190|436943|445393|449679|450005|497637|552980|553166|553489|553559|553677|555467|557912|558275|558685|560281|560297|560400|561635|561940|562521|5628…	ttnb|cdc42ep4b|actr3b|klhl41a|iqsec1b|lmod3|tmod1|bcl2l16|baiap2b|ache|naca|unc45b|sdad1|mef2aa|hsp90aa1.1|myl7|rock2b|ssh2a|gna13a|pls1|klhl17|ehd2b|dnajb6b|coro6|cap2|myoz2b|myoz2a|mical3a|cfl2|rbm24a|cnn2|bves|zgc:86896|cryabb|ppp1r12a|cav3|csrp3|xirp1|vcla|dpysl3|slc8a1a|pacsin1a|twf2b|specc1lb|ssh2b|cdc42ep5|mylk2|flii|pgm5|actn1|mylk3|limch1a|sipa1l1|coro1cb|synpo2la|ablim3|frya|espn|ssh1b|…
GO:0042273 ribosomal large subunit biogenesis	23	57	1.75659e-06	0.000244605	4.00136	192312|286746|30228|317739|321114|321130|321247|321652|322251|337399|393863|394040|402823|406266|406387|406587|550350|555704|558996|563247|58013|777627|793727	mak16|sdad1|pes|ppan|snu13b|nop2|ftsj3|wdr12|rpl7l1|rrs1|heatr3|surf6|bxdc2|rsl24d1|rpl26|rpf2|mrto4|mdn1|wdr74|rsl1d1|noc2l|bop1|gnl2
GO:0015849 organic acid transport	24	96	3.54134e-06	0.000448302	3.6402	100003376|100073328|100170781|100534752|322846|327276|368274|368923|393197|393221|445176|449947|550432|559627|561627|563356|566537|567117|567144|569098|569735|641419|797250|798635	slc7a3b|slc38a3a|abcd3b|slc16a1a|slc26a5|slc16a3|slc16a1b|slc6a13|pex3|slc43a2a|mfsd2ab|slc16a12b|slc27a4|slc7a1|si:ch211-234h8.7|slc5a6a|slc38a2|slc7a9|slc16a4|slc6a6b|slco3a1|slc16a7|slc7a5|slc6a17
GO:0046942 carboxylic acid transport	24	96	3.54134e-06	0.000448302	3.6402	100003376|100073328|100170781|100534752|322846|327276|368274|368923|393197|393221|445176|449947|550432|559627|561627|563356|566537|567117|567144|569098|569735|641419|797250|798635	slc7a3b|slc38a3a|abcd3b|slc16a1a|slc26a5|slc16a3|slc16a1b|slc6a13|pex3|slc43a2a|mfsd2ab|slc16a12b|slc27a4|slc7a1|si:ch211-234h8.7|slc5a6a|slc38a2|slc7a9|slc16a4|slc6a6b|slco3a1|slc16a7|slc7a5|slc6a17
GO:0009161 ribonucleoside monophosphate metabolic process	41	153	5.29548e-06	0.000627681	2.45731	100005763|140512|140519|140520|140534|140538|140540|140620|246095|317743|317745|321664|323107|326977|327057|334116|334431|335191|336425|369193|378963|378990|393559|393675|393720|394120|402880|406259|406599|406791|407989|415146|436768|445486|447910|447942|554154|556578|561416|570437|572733	uck2a|CYTB|ATP6|ATP8|ND4|ND4L|COX2|prps1a|gpib|gapdh|impdh2|aldob|pgam1a|atp5l|uck2b|eno1a|adsl|atp5o|aldoaa|aldocb|eno3|nudt4a|gmps|atp5h|ndufv2|nudt3a|cox4i1l|hprt1|atp5j|hk1|adssl1|hprt1l|uqcrq|ak1|nudt4b|cox6a2|uqcrb|ampd3a|pfkpb|pfas|pgam2
GO:0042692 muscle cell differentiation	47	208	5.4091e-06	0.000627681	2.28789	100001684|100148315|100149390|100149766|100151027|100331725|114437|114549|195823|266640|266756|30564|30591|30592|323329|393275|393828|393857|393873|405801|405830|407989|415107|436943|449679|450005|552980|553257|553489|556258|557315|557881|558685|558921|560281|560297|561635|567365|569027|570216|570288|572733|573301|58071|641575|64671|664708	ttnb|klhl41a|lmod3|tmod1|ankrd1a|myocd|spry4|ache|naca|unc45b|mapk14b|mef2aa|hsp90aa1.1|myl7|mat2aa|dnajb6b|myoz2b|gne|myoz2a|rbm24a|lgals2a|adssl1|bves|cryabb|cav3|csrp3|vcla|klhl40a|slc8a1a|tcap|kirrel3l|dok7|mylk2|fosl2|flii|pgm5|mylk3|akap12b|smyd1b|itgb1b|flncb|pgam2|nexn|tnnt2a|actn2b|cmlc1|lmod2b
GO:0009408 response to heat	10	15	6.217e-06	0.000692574	11.7868	100126123|323922|324164|335894|368243|406814|550239|560210|565155|58123	hsp70.1|dnaja1|dnaja2l|dnaja3a|hspb1|dnaja2|hikeshi|hsp70l|hsp90aa1.2|hsf1
GO:0010501 RNA secondary structure unwinding	15	36	7.8868e-06	0.000844798	5.53308	100007313|286777|30116|321127|321948|322206|378844|386632|394053|445399|553462|563448|564633|566947|799650	ddx61|ddx54|ddx3b|ddx18|ddx46|ddx5|ddx27|ddx49|eif4a3|ddx56|ddx24|zgc:193690|ddx6|ddx3a|ddx21
GO:0030490 maturation of SSU-rRNA	18	43	8.51208e-06	0.000878005	4.42996	286787|317639|321114|323426|325037|334446|337399|386642|393617|394194|406321|445388|447856|553241|553498|553568|557254|767797	diexf|tsr2|snu13b|mphosph10|tsr1|heatr1|rrs1|ngdn|nat10|rps24|srfbp1|rcl1|utp3|bms1|si:dkey-251i10.3|abt1|nob1|utp18
GO:0009123 nucleoside monophosphate metabolic process	41	156	9.40154e-06	0.000932605	2.38437	100005763|140512|140519|140520|140534|140538|140540|140620|246095|317743|317745|321664|323107|326977|327057|334116|334431|335191|336425|369193|378963|378990|393559|393675|393720|394120|402880|406259|406599|406791|407989|415146|436768|445486|447910|447942|554154|556578|561416|570437|572733	uck2a|CYTB|ATP6|ATP8|ND4|ND4L|COX2|prps1a|gpib|gapdh|impdh2|aldob|pgam1a|atp5l|uck2b|eno1a|adsl|atp5o|aldoaa|aldocb|eno3|nudt4a|gmps|atp5h|ndufv2|nudt3a|cox4i1l|hprt1|atp5j|hk1|adssl1|hprt1l|uqcrq|ak1|nudt4b|cox6a2|uqcrb|ampd3a|pfkpb|pfas|pgam2
GO:0042274 ribosomal small subunit biogenesis	22	59	9.71114e-06	0.000932605	3.61258	286787|317639|321114|323426|325037|334446|337399|386642|393617|394040|394194|406321|436587|445388|447856|550241|553241|553498|553568|554155|557254|767797	diexf|tsr2|snu13b|mphosph10|tsr1|heatr1|rrs1|ngdn|nat10|surf6|rps24|srfbp1|ltv1|rcl1|utp3|rrp7a|bms1|si:dkey-251i10.3|abt1|rps27.1|nob1|utp18
GO:0009126 purine nucleoside monophosphate metabolic process	38	141	1.20923e-05	0.00108636	2.44856	140512|140519|140520|140534|140538|140540|246095|317743|317745|321664|323107|326977|334116|334431|335191|336425|369193|378963|378990|393559|393675|393720|394120|402880|406259|406599|406791|407989|415146|436768|445486|447910|447942|554154|556578|561416|570437|572733	CYTB|ATP6|ATP8|ND4|ND4L|COX2|gpib|gapdh|impdh2|aldob|pgam1a|atp5l|eno1a|adsl|atp5o|aldoaa|aldocb|eno3|nudt4a|gmps|atp5h|ndufv2|nudt3a|cox4i1l|hprt1|atp5j|hk1|adssl1|hprt1l|uqcrq|ak1|nudt4b|cox6a2|uqcrb|ampd3a|pfkpb|pfas|pgam2
GO:0009167 purine ribonucleoside monophosphate metabolic process	38	141	1.20923e-05	0.00108636	2.44856	140512|140519|140520|140534|140538|140540|246095|317743|317745|321664|323107|326977|334116|334431|335191|336425|369193|378963|378990|393559|393675|393720|394120|402880|406259|406599|406791|407989|415146|436768|445486|447910|447942|554154|556578|561416|570437|572733	CYTB|ATP6|ATP8|ND4|ND4L|COX2|gpib|gapdh|impdh2|aldob|pgam1a|atp5l|eno1a|adsl|atp5o|aldoaa|aldocb|eno3|nudt4a|gmps|atp5h|ndufv2|nudt3a|cox4i1l|hprt1|atp5j|hk1|adssl1|hprt1l|uqcrq|ak1|nudt4b|cox6a2|uqcrb|ampd3a|pfkpb|pfas|pgam2
GO:0071495 cellular response to endogenous stimulus	65	381	1.57188e-05	0.00136802	1.90517	100000252|100003481|100003539|100007653|100126142|100170835|100329171|100359398|100537012|114437|117510|30560|30670|30742|30750|317733|317734|321756|321837|321842|321932|325637|326283|335916|338246|369194|369195|386629|393285|393541|393622|402815|402920|403079|405891|406245|406311|414273|431720|436839|445564|494487|497639|548604|553465|555939|557176|557714|559281|560140|561841|561963|562062|56248…	pik3r3b|ppm1bb|tacr1a|skila|sik2a|skilb|bmp16|rnf6|baiap2b|spry4|sfrp5|fgf6a|thraa|bmpr1ba|pparda|esr2b|esr2a|tgif1|keap1a|rgmd|hfe2|nr2f6a|smad3b|jun|bmper|tgfb2|tgfb3|tob1a|irs2a|tsc22d3|acsl4a|nr1d2a|lhcgr|igfbp3|esrra|tob1b|pik3r3a|rgmb|nr4a1|rab10|smad9|nr1d1|fgf18b|nr4a3|sik1|avpr1ab|pik3r1|pparab|irs1|adipor2|wu:fb39e10|bmp8a|socs2|rlim|bmp10|ppp4cb|jund|nr1i2|sik2b|lzts2a|avpr1aa|hspa8|bm…
GO:0009259 ribonucleotide metabolic process	49	232	1.73425e-05	0.00146361	2.12363	100005763|100333702|140512|140519|140520|140534|140538|140540|246095|30084|317743|317745|321664|322089|323107|326977|327057|334116|334431|335191|336425|369193|378963|378990|393559|393675|393720|393809|394120|402880|402920|404036|406259|406599|406791|407989|415146|436768|445486|447910|447942|541479|553639|554154|556578|560955|561416|570437|572733	uck2a|adcy9|CYTB|ATP6|ATP8|ND4|ND4L|COX2|gpib|nme2b.2|gapdh|impdh2|aldob|ctps1a|pgam1a|atp5l|uck2b|eno1a|adsl|atp5o|aldoaa|aldocb|eno3|nudt4a|gmps|atp5h|ndufv2|cap2|nudt3a|cox4i1l|lhcgr|nos2a|hprt1|atp5j|hk1|adssl1|hprt1l|uqcrq|ak1|nudt4b|cox6a2|hmgcrb|gmpr|uqcrb|ampd3a|npffr2a|pfkpb|pfas|pgam2
GO:0006820 anion transport	42	240	1.98248e-05	0.00162388	2.26458	100003376|100037332|100073328|100150892|100170781|100330943|100333644|100534752|321541|322846|327276|359838|368255|368274|368923|393197|393221|393353|406458|406529|445176|449947|492513|492798|550432|558346|559627|561627|563356|564572|566075|566537|567117|567144|568872|569098|569735|641419|678609|797250|798635|798983	slc7a3b|zgc:162608|slc38a3a|clcn2a|abcd3b|atp8a2|clcn2b|slc16a1a|slc20a1b|slc26a5|slc16a3|slc34a2b|clic4|slc16a1b|slc6a13|pex3|slc43a2a|clcnk|slc20a1a|vdac3|mfsd2ab|slc16a12b|clic5a|slc37a1|slc27a4|slc20a2|slc7a1|si:ch211-234h8.7|slc5a6a|stard7|slc4a2a|slc38a2|slc7a9|slc16a4|slc4a7|slc6a6b|slco3a1|slc16a7|slc52a3|slc7a5|slc6a17|slc4a10a
GO:0015718 monocarboxylic acid transport	13	48	2.04869e-05	0.00163017	5.89808	100170781|100534752|327276|368274|368923|445176|449947|550432|561627|563356|567144|569735|641419	abcd3b|slc16a1a|slc16a3|slc16a1b|slc6a13|mfsd2ab|slc16a12b|slc27a4|si:ch211-234h8.7|slc5a6a|slc16a4|slco3a1|slc16a7
GO:0000466 maturation of 5.8S rRNA from tricistronic rRNA transcript (SSU-rRNA, 5.8S rRNA, LSU-rRNA)	10	18	3.04126e-05	0.00226831	8.41806	30228|321247|321652|321897|337399|550247|553568|553641|777627|793727	pes|ftsj3|wdr12|gnl3|rrs1|exosc7|abt1|eri1|bop1|gnl2
GO:1903825 organic acid transmembrane transport	15	49	3.16117e-05	0.00226831	4.65868	100003376|100073328|100534752|327276|368274|393197|449947|559627|561627|563356|567117|567144|569098|641419|797250	slc7a3b|slc38a3a|slc16a1a|slc16a3|slc16a1b|pex3|slc16a12b|slc7a1|si:ch211-234h8.7|slc5a6a|slc7a9|slc16a4|slc6a6b|slc16a7|slc7a5
GO:1905039 carboxylic acid transmembrane transport	15	49	3.16117e-05	0.00226831	4.65868	100003376|100073328|100534752|327276|368274|393197|449947|559627|561627|563356|567117|567144|569098|641419|797250	slc7a3b|slc38a3a|slc16a1a|slc16a3|slc16a1b|pex3|slc16a12b|slc7a1|si:ch211-234h8.7|slc5a6a|slc7a9|slc16a4|slc6a6b|slc16a7|slc7a5
GO:0006163 purine nucleotide metabolic process	47	227	3.25757e-05	0.00226831	2.097	100333702|140512|140519|140520|140534|140538|140540|246095|30084|317743|317745|321664|323107|326977|334116|334431|335191|336425|369193|378963|378990|393559|393675|393720|393809|394120|402880|402920|404036|406259|406599|406791|407989|415146|436768|445486|447910|447942|541479|553453|553639|554154|556578|560955|561416|570437|572733	adcy9|CYTB|ATP6|ATP8|ND4|ND4L|COX2|gpib|nme2b.2|gapdh|impdh2|aldob|pgam1a|atp5l|eno1a|adsl|atp5o|aldoaa|aldocb|eno3|nudt4a|gmps|atp5h|ndufv2|cap2|nudt3a|cox4i1l|lhcgr|nos2a|hprt1|atp5j|hk1|adssl1|hprt1l|uqcrq|ak1|nudt4b|cox6a2|hmgcrb|samhd1|gmpr|uqcrb|ampd3a|npffr2a|pfkpb|pfas|pgam2
GO:0009719 response to endogenous stimulus	68	438	3.2579e-05	0.00226831	1.82246	100000252|100003481|100003539|100007653|100126142|100170835|100329171|100359398|100537012|114437|114549|117510|30560|30670|30742|30750|317733|317734|321756|321837|321842|321932|325637|326283|335916|338246|369194|369195|373879|386629|393285|393541|393622|394037|402815|402920|403079|405891|406245|406311|414273|431720|436839|445564|494487|497639|548604|553465|555939|557176|557714|559281|560140|56184…	pik3r3b|ppm1bb|tacr1a|skila|sik2a|skilb|bmp16|rnf6|baiap2b|spry4|ache|sfrp5|fgf6a|thraa|bmpr1ba|pparda|esr2b|esr2a|tgif1|keap1a|rgmd|hfe2|nr2f6a|smad3b|jun|bmper|tgfb2|tgfb3|p2rx5|tob1a|irs2a|tsc22d3|acsl4a|cct8|nr1d2a|lhcgr|igfbp3|esrra|tob1b|pik3r3a|rgmb|nr4a1|rab10|smad9|nr1d1|fgf18b|nr4a3|sik1|avpr1ab|pik3r1|pparab|irs1|adipor2|wu:fb39e10|bmp8a|socs2|rlim|bmp10|ppp4cb|jund|nr1i2|sik2b|lzts2a|…
GO:0097435 supramolecular fiber organization	58	295	3.80496e-05	0.00254005	1.91457	100001684|100002938|100038776|100148315|100149390|100149766|100359374|100537012|114549|195823|266640|30564|30591|30592|325085|326825|333957|334273|393275|393809|393828|393873|394244|402881|403001|405801|406397|415107|415190|436943|445393|449679|450005|552980|553166|553489|553559|553677|557912|558275|558685|560281|560297|560400|561635|563843|565508|566822|567061|567479|568593|569027|570216|570288|…	ttnb|cdc42ep4b|actr3b|klhl41a|lmod3|tmod1|bcl2l16|baiap2b|ache|naca|unc45b|mef2aa|hsp90aa1.1|myl7|ssh2a|gna13a|ndel1b|pls1|dnajb6b|cap2|myoz2b|myoz2a|ndel1a|mical3a|cfl2|rbm24a|mmp9|bves|zgc:86896|cryabb|ppp1r12a|cav3|csrp3|vcla|dpysl3|slc8a1a|pacsin1a|twf2b|ssh2b|cdc42ep5|mylk2|flii|pgm5|actn1|mylk3|synpo2la|loxl2a|frya|espn|ssh1b|sdc4|smyd1b|itgb1b|flncb|tnnt2a|actn2b|cmlc1|lmod2b
GO:0009150 purine ribonucleotide metabolic process	46	220	3.8306e-05	0.00254005	2.09929	100333702|140512|140519|140520|140534|140538|140540|246095|30084|317743|317745|321664|323107|326977|334116|334431|335191|336425|369193|378963|378990|393559|393675|393720|393809|394120|402880|402920|404036|406259|406599|406791|407989|415146|436768|445486|447910|447942|541479|553639|554154|556578|560955|561416|570437|572733	adcy9|CYTB|ATP6|ATP8|ND4|ND4L|COX2|gpib|nme2b.2|gapdh|impdh2|aldob|pgam1a|atp5l|eno1a|adsl|atp5o|aldoaa|aldocb|eno3|nudt4a|gmps|atp5h|ndufv2|cap2|nudt3a|cox4i1l|lhcgr|nos2a|hprt1|atp5j|hk1|adssl1|hprt1l|uqcrq|ak1|nudt4b|cox6a2|hmgcrb|gmpr|uqcrb|ampd3a|npffr2a|pfkpb|pfas|pgam2
GO:0061061 muscle structure development	59	295	4.17092e-05	0.0027014	1.89509	100001684|100148315|100149390|100149766|100151027|100331725|114437|114549|195823|266640|266756|30564|30591|30592|321289|323329|393275|393828|393857|393873|405801|405830|407989|415107|436769|436943|445139|449679|450005|552980|553051|553257|553418|553489|556258|556647|557315|557881|558685|558921|560281|560297|561635|563843|565849|567047|567365|569027|569507|570216|570288|572733|573301|58071|641575|…	ttnb|klhl41a|lmod3|tmod1|ankrd1a|myocd|spry4|ache|naca|unc45b|mapk14b|mef2aa|hsp90aa1.1|myl7|noc3l|mat2aa|dnajb6b|myoz2b|gne|myoz2a|rbm24a|lgals2a|adssl1|bves|homer1b|cryabb|bag3|cav3|csrp3|vcla|fermt2|klhl40a|ppargc1a|slc8a1a|tcap|gfra3|kirrel3l|dok7|mylk2|fosl2|flii|pgm5|mylk3|synpo2la|ppp2r3a|apobec2b|akap12b|smyd1b|smyd3|itgb1b|flncb|pgam2|nexn|tnnt2a|actn2b|atp1a2a|cmlc1|lmod2b|ldb3a
GO:0019693 ribose phosphate metabolic process	49	239	4.90877e-05	0.00310703	2.0194	100005763|100333702|140512|140519|140520|140534|140538|140540|246095|30084|317743|317745|321664|322089|323107|326977|327057|334116|334431|335191|336425|369193|378963|378990|393559|393675|393720|393809|394120|402880|402920|404036|406259|406599|406791|407989|415146|436768|445486|447910|447942|541479|553639|554154|556578|560955|561416|570437|572733	uck2a|adcy9|CYTB|ATP6|ATP8|ND4|ND4L|COX2|gpib|nme2b.2|gapdh|impdh2|aldob|ctps1a|pgam1a|atp5l|uck2b|eno1a|adsl|atp5o|aldoaa|aldocb|eno3|nudt4a|gmps|atp5h|ndufv2|cap2|nudt3a|cox4i1l|lhcgr|nos2a|hprt1|atp5j|hk1|adssl1|hprt1l|uqcrq|ak1|nudt4b|cox6a2|hmgcrb|gmpr|uqcrb|ampd3a|npffr2a|pfkpb|pfas|pgam2
GO:0072521 purine-containing compound metabolic process	51	261	5.38359e-05	0.00333185	1.97863	100333702|140512|140519|140520|140534|140538|140540|246095|30084|317743|317745|321664|323107|326977|334116|334431|335191|336425|369193|378963|378990|393559|393675|393720|393809|394120|402880|402920|404036|406259|406599|406791|407989|415146|436768|445486|447889|447910|447942|541479|553453|553639|554154|556578|560955|561416|570437|570457|572733|791647|792097	adcy9|CYTB|ATP6|ATP8|ND4|ND4L|COX2|gpib|nme2b.2|gapdh|impdh2|aldob|pgam1a|atp5l|eno1a|adsl|atp5o|aldoaa|aldocb|eno3|nudt4a|gmps|atp5h|ndufv2|cap2|nudt3a|cox4i1l|lhcgr|nos2a|hprt1|atp5j|hk1|adssl1|hprt1l|uqcrq|ak1|pnp5b|nudt4b|cox6a2|hmgcrb|samhd1|gmpr|uqcrb|ampd3a|npffr2a|pfkpb|pfas|aox6|pgam2|pnp5a|amd1
GO:0055086 nucleobase-containing small molecule metabolic process	63	343	9.13849e-05	0.00553276	1.79126	100005763|100333702|140512|140519|140520|140534|140538|140540|140620|246095|266992|30084|317743|317745|321664|322089|323107|324211|326977|327057|334116|334431|335191|336425|336625|369193|378963|378990|393559|393675|393720|393809|393985|394120|402798|402880|402920|404036|406259|406599|406791|407989|415146|436768|445486|447889|447910|447919|447942|541479|553453|553639|554154|556578|560955|561416|56…	uck2a|adcy9|CYTB|ATP6|ATP8|ND4|ND4L|COX2|prps1a|gpib|cad|nme2b.2|gapdh|impdh2|aldob|ctps1a|pgam1a|namptb|atp5l|uck2b|eno1a|adsl|atp5o|aldoaa|txndc9|aldocb|eno3|nudt4a|gmps|atp5h|ndufv2|cap2|qtrt1|nudt3a|qtrtd1|cox4i1l|lhcgr|nos2a|hprt1|atp5j|hk1|adssl1|hprt1l|uqcrq|ak1|pnp5b|nudt4b|aspdh|cox6a2|hmgcrb|samhd1|gmpr|uqcrb|ampd3a|npffr2a|pfkpb|nt5c1bb|nt5c1aa|pfas|aox6|pgam2|pnp5a|amd1
GO:0000463 maturation of LSU-rRNA from tricistronic rRNA transcript (SSU-rRNA, 5.8S rRNA, LSU-rRNA)	7	10	0.000109601	0.00622937	13.7347	30228|321247|321652|322251|406587|777627|793727	pes|ftsj3|wdr12|rpl7l1|rpf2|bop1|gnl2
GO:0042752 regulation of circadian rhythm	7	12	0.000109601	0.00622937	13.7347	100003956|101883257|140633|406204|493613|494487|564531	cry1aa|cipcb|per2|per1b|gna11b|nr1d1|si:ch211-132b12.7
GO:1901407 regulation of phosphorylation of RNA polymerase II C-terminal domain	7	10	0.000109601	0.00622937	13.7347	321464|326088|327568|334465|553269|569432|570531	ccnt2b|ccnl1b|ccnt2a|ccnt1|ccnl1a|ccnk|brd4
GO:0044057 regulation of system process	23	111	0.000142411	0.00793231	2.77341	100003539|100037315|100037332|170581|30156|30592|30682|324490|353247|368243|393940|405763|450043|503591|544667|553296|553489|555939|557194|557843|569550|571591|58071	tacr1a|adrb2b|zgc:162608|cacna1c|tenm4|myl7|vegfaa|eif4ebp3l|tnnc1a|hspb1|atp2a2a|kcnh6a|ank2b|fbxl22|flt1|hrc|slc8a1a|avpr1ab|adrb1|hcn4|edn2|avpr1aa|tnnt2a
GO:0000154 rRNA modification	11	24	0.000150085	0.00795642	5.40242	321130|321247|393617|393950|394196|406275|445162|494152|566022|569468|613144	nop2|ftsj3|nat10|gar1|nop56|fbl|dimt1l|nop58|si:dkey-71l1.3|tfb2m|dkc1
GO:0048010 vascular endothelial growth factor receptor signaling pathway	11	27	0.000150085	0.00795642	5.40242	101885552|266992|30682|327321|373126|544667|550256|554230|557468|558237|791202	vegfba|cad|vegfaa|mapkapk2a|hif1an|flt1|gng2|kdr|pgfb|dab2ipb|vhl
GO:0015711 organic anion transport	30	160	0.000151415	0.00795642	2.36598	100003376|100037332|100073328|100170781|100330943|100534752|322846|327276|368274|368923|393197|393221|445176|449947|550432|559627|561627|563356|564572|566537|567117|567144|568872|569098|569735|641419|678609|797250|798635|798983	slc7a3b|zgc:162608|slc38a3a|abcd3b|atp8a2|slc16a1a|slc26a5|slc16a3|slc16a1b|slc6a13|pex3|slc43a2a|mfsd2ab|slc16a12b|slc27a4|slc7a1|si:ch211-234h8.7|slc5a6a|stard7|slc38a2|slc7a9|slc16a4|slc4a7|slc6a6b|slco3a1|slc16a7|slc52a3|slc7a5|slc6a17|slc4a10a
GO:0008015 blood circulation	40	226	0.00015985	0.00824413	2.06047	100037315|100038781|100329524|100334610|170581|30592|30682|324520|353247|368419|393940|404036|405763|415107|436943|445139|449825|450005|450043|503591|544667|550364|552980|553296|553489|555796|555939|556258|557194|557843|559020|561701|562813|568616|569550|571591|58071|64609|64671|792519	adrb2b|trdn|urp1|nppb|cacna1c|myl7|vegfaa|abraa|tnnc1a|ccdc80|atp2a2a|nos2a|kcnh6a|bves|cryabb|bag3|zgc:101560|csrp3|ank2b|fbxl22|flt1|unc45a|vcla|hrc|slc8a1a|myzap|avpr1ab|tcap|adrb1|hcn4|ptgs2b|adora2aa|gnb5a|smyd2b|edn2|avpr1aa|tnnt2a|atp1a2a|cmlc1|adrb3b
GO:0000469 cleavage involved in rRNA processing	10	21	0.000189973	0.00961953	5.89175	321897|325037|337399|445388|550247|553241|553568|553641|557254|793727	gnl3|tsr1|rrs1|rcl1|exosc7|bms1|abt1|eri1|nob1|gnl2
GO:0019220 regulation of phosphate metabolic process	52	315	0.000212646	0.0101134	1.836	100000252|100000665|100149185|100317326|100331041|114437|114461|30275|30629|30682|317644|321464|323107|326088|327568|334465|334868|369194|369195|393622|393809|402920|402991|404036|404605|405805|406304|406311|406439|406658|445393|497646|553269|553607|553816|557176|558833|559725|560564|560955|561518|561689|561963|562533|568055|569432|570404|570531|571289|572733|767752|797348	pik3r3b|dusp3a|cntf|si:ch1073-55a19.2|trib2|spry4|tnfrsfa|inhbb|pth1ra|vegfaa|nifk|ccnt2b|pgam1a|ccnl1b|ccnt2a|ccnt1|cnppd1|tgfb2|tgfb3|acsl4a|cap2|lhcgr|gadd45ga|nos2a|relt|trib3|gadd45ba|pik3r3a|sh3bp5la|cnn2|ppp1r12a|gadd45bb|ccnl1a|camk2n1a|inhbab|pik3r1|spag9a|tnfrsf19|pdgfc|npffr2a|si:ch211-120p12.3|magi3a|bmp8a|bmp10|ppp1r14c|ccnk|il11a|brd4|gsdf|pgam2|ccnyl1|pkib
GO:0051174 regulation of phosphorus metabolic process	52	315	0.000212646	0.0101134	1.836	100000252|100000665|100149185|100317326|100331041|114437|114461|30275|30629|30682|317644|321464|323107|326088|327568|334465|334868|369194|369195|393622|393809|402920|402991|404036|404605|405805|406304|406311|406439|406658|445393|497646|553269|553607|553816|557176|558833|559725|560564|560955|561518|561689|561963|562533|568055|569432|570404|570531|571289|572733|767752|797348	pik3r3b|dusp3a|cntf|si:ch1073-55a19.2|trib2|spry4|tnfrsfa|inhbb|pth1ra|vegfaa|nifk|ccnt2b|pgam1a|ccnl1b|ccnt2a|ccnt1|cnppd1|tgfb2|tgfb3|acsl4a|cap2|lhcgr|gadd45ga|nos2a|relt|trib3|gadd45ba|pik3r3a|sh3bp5la|cnn2|ppp1r12a|gadd45bb|ccnl1a|camk2n1a|inhbab|pik3r1|spag9a|tnfrsf19|pdgfc|npffr2a|si:ch211-120p12.3|magi3a|bmp8a|bmp10|ppp1r14c|ccnk|il11a|brd4|gsdf|pgam2|ccnyl1|pkib
GO:0009628 response to abiotic stimulus	49	290	0.000212705	0.0101134	1.87447	100003956|100126123|100333323|101885552|140633|30682|317638|321622|323528|323922|324164|324201|335894|335916|352934|368243|378848|393285|393376|393443|406204|406814|436725|445472|493613|494100|550239|553686|555192|557468|557682|557714|560210|562813|563771|563926|564044|564873|565155|565508|569946|570158|572469|58107|58123|678563|767643|767776|83774	cry1aa|hsp70.1|sema4d|vegfba|per2|vegfaa|igfbp1a|hmgb1a|dennd5b|dnaja1|dnaja2l|dlat|dnaja3a|jun|npas2|hspb1|hspa5|irs2a|hif1al|xpa|per1b|dnaja2|acp5b|myo6b|gna11b|nabp1a|hikeshi|tefb|epas1b|pgfb|dcun1d3|pparab|hsp70l|gnb5a|bhlhe41|per1a|tmem132e|jund|hsp90aa1.2|loxl2a|trpm1b|alkbh5|pim1|per3|hsf1|cirbpb|eml1|zgc:153924|cry2
GO:0003013 circulatory system process	40	228	0.000214252	0.0101134	2.02497	100037315|100038781|100329524|100334610|170581|30592|30682|324520|353247|368419|393940|404036|405763|415107|436943|445139|449825|450005|450043|503591|544667|550364|552980|553296|553489|555796|555939|556258|557194|557843|559020|561701|562813|568616|569550|571591|58071|64609|64671|792519	adrb2b|trdn|urp1|nppb|cacna1c|myl7|vegfaa|abraa|tnnc1a|ccdc80|atp2a2a|nos2a|kcnh6a|bves|cryabb|bag3|zgc:101560|csrp3|ank2b|fbxl22|flt1|unc45a|vcla|hrc|slc8a1a|myzap|avpr1ab|tcap|adrb1|hcn4|ptgs2b|adora2aa|gnb5a|smyd2b|edn2|avpr1aa|tnnt2a|atp1a2a|cmlc1|adrb3b
GO:0015727 lactate transport	7	16	0.000263389	0.0118312	10.3009	100534752|327276|368274|449947|561627|567144|641419	slc16a1a|slc16a3|slc16a1b|slc16a12b|si:ch211-234h8.7|slc16a4|slc16a7
GO:0035873 lactate transmembrane transport	7	16	0.000263389	0.0118312	10.3009	100534752|327276|368274|449947|561627|567144|641419	slc16a1a|slc16a3|slc16a1b|slc16a12b|si:ch211-234h8.7|slc16a4|slc16a7
GO:0035879 plasma membrane lactate transport	7	16	0.000263389	0.0118312	10.3009	100534752|327276|368274|449947|561627|567144|641419	slc16a1a|slc16a3|slc16a1b|slc16a12b|si:ch211-234h8.7|slc16a4|slc16a7
GO:0009117 nucleotide metabolic process	55	295	0.00029387	0.0129909	1.77331	100005763|100333702|140512|140519|140520|140534|140538|140540|140620|246095|30084|317743|317745|321664|322089|323107|324211|326977|327057|334116|334431|335191|336425|369193|378963|378990|393559|393675|393720|393809|394120|402880|402920|404036|406259|406599|406791|407989|415146|436768|445486|447910|447919|447942|541479|553453|553639|554154|556578|560955|561416|561683|562627|570437|572733	uck2a|adcy9|CYTB|ATP6|ATP8|ND4|ND4L|COX2|prps1a|gpib|nme2b.2|gapdh|impdh2|aldob|ctps1a|pgam1a|namptb|atp5l|uck2b|eno1a|adsl|atp5o|aldoaa|aldocb|eno3|nudt4a|gmps|atp5h|ndufv2|cap2|nudt3a|cox4i1l|lhcgr|nos2a|hprt1|atp5j|hk1|adssl1|hprt1l|uqcrq|ak1|nudt4b|aspdh|cox6a2|hmgcrb|samhd1|gmpr|uqcrb|ampd3a|npffr2a|pfkpb|nt5c1bb|nt5c1aa|pfas|pgam2
GO:0060047 heart contraction	29	132	0.000305474	0.0132929	2.28627	100037315|100038781|170581|30592|30682|353247|393940|405763|415107|436943|445139|449825|450005|450043|503591|544667|552980|553296|553489|555796|556258|557194|557843|561701|562813|568616|58071|64609|64671	adrb2b|trdn|cacna1c|myl7|vegfaa|tnnc1a|atp2a2a|kcnh6a|bves|cryabb|bag3|zgc:101560|csrp3|ank2b|fbxl22|flt1|vcla|hrc|slc8a1a|myzap|tcap|adrb1|hcn4|adora2aa|gnb5a|smyd2b|tnnt2a|atp1a2a|cmlc1
GO:0032870 cellular response to hormone stimulus	33	180	0.000315677	0.0135255	2.14542	100000252|100126142|100359398|100537012|30670|30750|317733|317734|321837|325637|335916|393285|402815|402920|405891|406311|431720|436839|494487|548604|553465|555939|557176|557714|559281|560140|561841|562062|564873|565875|567919|571591|767776	pik3r3b|sik2a|rnf6|baiap2b|thraa|pparda|esr2b|esr2a|keap1a|nr2f6a|jun|irs2a|nr1d2a|lhcgr|esrra|pik3r3a|nr4a1|rab10|nr1d1|nr4a3|sik1|avpr1ab|pik3r1|pparab|irs1|adipor2|wu:fb39e10|socs2|jund|nr1i2|sik2b|avpr1aa|zgc:153924
GO:0006753 nucleoside phosphate metabolic process	55	297	0.000328275	0.0138522	1.7636	100005763|100333702|140512|140519|140520|140534|140538|140540|140620|246095|30084|317743|317745|321664|322089|323107|324211|326977|327057|334116|334431|335191|336425|369193|378963|378990|393559|393675|393720|393809|394120|402880|402920|404036|406259|406599|406791|407989|415146|436768|445486|447910|447919|447942|541479|553453|553639|554154|556578|560955|561416|561683|562627|570437|572733	uck2a|adcy9|CYTB|ATP6|ATP8|ND4|ND4L|COX2|prps1a|gpib|nme2b.2|gapdh|impdh2|aldob|ctps1a|pgam1a|namptb|atp5l|uck2b|eno1a|adsl|atp5o|aldoaa|aldocb|eno3|nudt4a|gmps|atp5h|ndufv2|cap2|nudt3a|cox4i1l|lhcgr|nos2a|hprt1|atp5j|hk1|adssl1|hprt1l|uqcrq|ak1|nudt4b|aspdh|cox6a2|hmgcrb|samhd1|gmpr|uqcrb|ampd3a|npffr2a|pfkpb|nt5c1bb|nt5c1aa|pfas|pgam2
GO:0003012 muscle system process	22	105	0.000399436	0.0166034	2.5984	100001684|100003539|100037315|100038781|100149390|100149766|100334963|170581|321070|324490|353247|368243|431732|449825|450043|503591|553296|560808|570245|572011|58071|664708	ttnb|tacr1a|adrb2b|trdn|lmod3|tmod1|cysltr3|cacna1c|rock2b|eif4ebp3l|tnnc1a|hspb1|smpx|zgc:101560|ank2b|fbxl22|hrc|htr2aa|ryr1b|slmapa|tnnt2a|lmod2b
GO:0090100 positive regulation of transmembrane receptor protein serine/threonine kinase signaling pathway	13	57	0.000416993	0.0170783	3.83207	100329171|117510|30275|369194|369195|393541|393622|553816|561963|562533|562705|570926|571289	bmp16|sfrp5|inhbb|tgfb2|tgfb3|tsc22d3|acsl4a|inhbab|bmp8a|bmp10|ppp4cb|lzts2a|gsdf
GO:0003015 heart process	29	134	0.000432826	0.0174699	2.22656	100037315|100038781|170581|30592|30682|353247|393940|405763|415107|436943|445139|449825|450005|450043|503591|544667|552980|553296|553489|555796|556258|557194|557843|561701|562813|568616|58071|64609|64671	adrb2b|trdn|cacna1c|myl7|vegfaa|tnnc1a|atp2a2a|kcnh6a|bves|cryabb|bag3|zgc:101560|csrp3|ank2b|fbxl22|flt1|vcla|hrc|slc8a1a|myzap|tcap|adrb1|hcn4|adora2aa|gnb5a|smyd2b|tnnt2a|atp1a2a|cmlc1
GO:0030509 BMP signaling pathway	20	101	0.000522366	0.0202054	2.68302	100007653|100170835|100329171|117510|30742|321842|321932|338246|386629|393541|393622|403079|406245|414273|561963|562533|562705|570926|58145|83496	skila|skilb|bmp16|sfrp5|bmpr1ba|rgmd|hfe2|bmper|tob1a|tsc22d3|acsl4a|igfbp3|tob1b|rgmb|bmp8a|bmp10|ppp4cb|lzts2a|bmpr1aa|bambia
GO:0071772 response to BMP	20	101	0.000522366	0.0202054	2.68302	100007653|100170835|100329171|117510|30742|321842|321932|338246|386629|393541|393622|403079|406245|414273|561963|562533|562705|570926|58145|83496	skila|skilb|bmp16|sfrp5|bmpr1ba|rgmd|hfe2|bmper|tob1a|tsc22d3|acsl4a|igfbp3|tob1b|rgmb|bmp8a|bmp10|ppp4cb|lzts2a|bmpr1aa|bambia
GO:0071773 cellular response to BMP stimulus	20	101	0.000522366	0.0202054	2.68302	100007653|100170835|100329171|117510|30742|321842|321932|338246|386629|393541|393622|403079|406245|414273|561963|562533|562705|570926|58145|83496	skila|skilb|bmp16|sfrp5|bmpr1ba|rgmd|hfe2|bmper|tob1a|tsc22d3|acsl4a|igfbp3|tob1b|rgmb|bmp8a|bmp10|ppp4cb|lzts2a|bmpr1aa|bambia
GO:0007167 enzyme linked receptor protein signaling pathway	70	431	0.000561989	0.0209087	1.60507	100000252|100003481|100007653|100170835|100329171|100537012|101885552|114437|117510|245700|245702|266992|30275|30560|30682|30742|317638|321756|321842|321932|326283|327321|335096|338246|369194|369195|373126|386629|393285|393541|393622|393945|403079|406245|406311|414273|414333|445564|497639|544667|550256|553615|553816|554230|557176|557468|558237|559281|560564|561963|562062|562176|562487|562533|5627…	pik3r3b|ppm1bb|skila|skilb|bmp16|baiap2b|vegfba|spry4|sfrp5|insrb|igf1rb|cad|inhbb|fgf6a|vegfaa|bmpr1ba|igfbp1a|tgif1|rgmd|hfe2|smad3b|mapkapk2a|ptprub|bmper|tgfb2|tgfb3|hif1an|tob1a|irs2a|tsc22d3|acsl4a|rab5ab|igfbp3|tob1b|pik3r3a|rgmb|lck|smad9|fgf18b|flt1|gng2|zap70|inhbab|kdr|pik3r1|pgfb|dab2ipb|irs1|pdgfc|bmp8a|socs2|ephb2a|rlim|bmp10|ppp4cb|flt3|csf1rb|ntrk3a|lzts2a|gsdf|hspa8|bmpr1aa|epha4…
GO:0000460 maturation of 5.8S rRNA	11	27	0.000563071	0.0209087	4.32135	192312|30228|321247|321652|321897|337399|550247|553568|553641|777627|793727	mak16|pes|ftsj3|wdr12|gnl3|rrs1|exosc7|abt1|eri1|bop1|gnl2
GO:0000470 maturation of LSU-rRNA	11	26	0.000563071	0.0209087	4.32135	192312|30228|321114|321130|321247|321652|322251|406587|563247|777627|793727	mak16|pes|snu13b|nop2|ftsj3|wdr12|rpl7l1|rpf2|rsl1d1|bop1|gnl2
GO:1903522 regulation of blood circulation	17	77	0.000587793	0.0215395	2.94983	100037315|170581|30592|30682|393940|405763|450043|503591|544667|553296|553489|555939|557194|557843|569550|571591|58071	adrb2b|cacna1c|myl7|vegfaa|atp2a2a|kcnh6a|ank2b|fbxl22|flt1|hrc|slc8a1a|avpr1ab|adrb1|hcn4|edn2|avpr1aa|tnnt2a
GO:0071900 regulation of protein serine/threonine kinase activity	18	70	0.000672287	0.0239447	2.79498	100331041|321464|326088|327568|334465|334868|402991|405805|406304|497646|553269|558833|560564|560955|561518|569432|767752|797348	trib2|ccnt2b|ccnl1b|ccnt2a|ccnt1|cnppd1|gadd45ga|trib3|gadd45ba|gadd45bb|ccnl1a|spag9a|pdgfc|npffr2a|si:ch211-120p12.3|ccnk|ccnyl1|pkib
GO:0006091 generation of precursor metabolites and energy	33	151	0.00067922	0.0239447	2.03298	140512|140534|140538|140540|140541|246095|317743|321664|322339|323107|334116|336425|369193|378963|393444|393720|393762|393938|394000|402880|406405|406791|436768|447942|550442|553352|553418|553655|554154|556199|561416|565379|572733	CYTB|ND4|ND4L|COX2|COX3|gpib|gapdh|aldob|cs|pgam1a|eno1a|aldoaa|aldocb|eno3|pygmb|ndufv2|si:ch73-141c7.1|fh|pgm1|cox4i1l|mdh2|hk1|uqcrq|cox6a2|coq10b|aglb|ppargc1a|pygma|uqcrb|phka2|pfkpb|phkg1a|pgam2
GO:0009725 response to hormone	33	193	0.00067922	0.0239447	2.03298	100000252|100126142|100359398|100537012|30670|30750|317733|317734|321837|325637|335916|393285|402815|402920|405891|406311|431720|436839|494487|548604|553465|555939|557176|557714|559281|560140|561841|562062|564873|565875|567919|571591|767776	pik3r3b|sik2a|rnf6|baiap2b|thraa|pparda|esr2b|esr2a|keap1a|nr2f6a|jun|irs2a|nr1d2a|lhcgr|esrra|pik3r3a|nr4a1|rab10|nr1d1|nr4a3|sik1|avpr1ab|pik3r1|pparab|irs1|adipor2|wu:fb39e10|socs2|jund|nr1i2|sik2b|avpr1aa|zgc:153924
GO:0098656 anion transmembrane transport	17	81	0.000756382	0.0263242	2.86535	100003376|100073328|100150892|100534752|327276|368274|393197|449947|559627|561627|563356|566075|567117|567144|569098|641419|797250	slc7a3b|slc38a3a|clcn2a|slc16a1a|slc16a3|slc16a1b|pex3|slc16a12b|slc7a1|si:ch211-234h8.7|slc5a6a|slc4a2a|slc7a9|slc16a4|slc6a6b|slc16a7|slc7a5
GO:0006090 pyruvate metabolic process	14	46	0.000765624	0.0263242	3.30167	246095|317743|321664|323107|324201|334116|336425|369193|378963|393714|406428|406791|561416|572733	gpib|gapdh|aldob|pgam1a|dlat|eno1a|aldoaa|aldocb|eno3|cdo1|pdhb|hk1|pfkpb|pgam2
GO:0042325 regulation of phosphorylation	44	268	0.000779441	0.0264725	1.80934	100000252|100000665|100149185|100317326|100331041|114437|114461|30275|30682|321464|326088|327568|334465|334868|369194|369195|393622|402991|404605|405805|406304|406311|406439|406658|497646|553269|553607|553816|557176|558833|559725|560564|560955|561518|561689|561963|562533|568055|569432|570404|570531|571289|767752|797348	pik3r3b|dusp3a|cntf|si:ch1073-55a19.2|trib2|spry4|tnfrsfa|inhbb|vegfaa|ccnt2b|ccnl1b|ccnt2a|ccnt1|cnppd1|tgfb2|tgfb3|acsl4a|gadd45ga|relt|trib3|gadd45ba|pik3r3a|sh3bp5la|cnn2|gadd45bb|ccnl1a|camk2n1a|inhbab|pik3r1|spag9a|tnfrsf19|pdgfc|npffr2a|si:ch211-120p12.3|magi3a|bmp8a|bmp10|ppp1r14c|ccnk|il11a|brd4|gsdf|ccnyl1|pkib
GO:0000462 maturation of SSU-rRNA from tricistronic rRNA transcript (SSU-rRNA, 5.8S rRNA, LSU-rRNA)	12	32	0.000833078	0.0279533	3.72212	286787|317639|325037|334446|337399|386642|394194|445388|447856|553241|553568|767797	diexf|tsr2|tsr1|heatr1|rrs1|ngdn|rps24|rcl1|utp3|bms1|abt1|utp18
GO:0071363 cellular response to growth factor stimulus	37	211	0.000918227	0.0304436	1.90333	100003481|100007653|100170835|100329171|114437|117510|266992|30560|30742|321756|321842|321932|326283|327321|338246|369194|369195|373126|386629|393541|393622|403079|406245|414273|445564|497639|554230|558237|561963|562487|562533|562705|570926|573376|58145|791202|83496	ppm1bb|skila|skilb|bmp16|spry4|sfrp5|cad|fgf6a|bmpr1ba|tgif1|rgmd|hfe2|smad3b|mapkapk2a|bmper|tgfb2|tgfb3|hif1an|tob1a|tsc22d3|acsl4a|igfbp3|tob1b|rgmb|smad9|fgf18b|kdr|dab2ipb|bmp8a|rlim|bmp10|ppp4cb|lzts2a|hspa8|bmpr1aa|vhl|bambia
GO:0010629 negative regulation of gene expression	67	446	0.000956462	0.0313382	1.58409	100003956|100005893|100007653|100033583|100033608|100033613|100033773|100170835|100190950|100628646|100628655|100628950|101883257|192311|30296|30670|321364|323671|324490|326786|335916|368671|373108|393180|393519|394053|403025|405793|436585|445564|448867|494473|503767|550247|550350|553293|553665|554836|556024|558456|563463|563771|563808|563855|564531|564712|564772|564873|565508|565522|565659|56610…	cry1aa|magoh|skila|mir22a|mir29a-1|mir30e-2|mir210|skilb|mir140|mir221|mirlet7e|mir222|cipcb|srrt|foxo3b|thraa|id2b|zfp36l1b|eif4ebp3l|exosc6|jun|homeza|xiap|fxr2|purbb|eif4a3|casc3|disp2|hic1|smad9|prmt6|mir1-1|rbm8a|exosc7|mrto4|pbxip1b|cnot6l|cry1ab|mov10b.1|jarid2b|pbxip1a|bhlhe41|rcor3|chac1|si:ch211-132b12.7|bahd1|rest|jund|loxl2a|pnrc2|edc4|dis3l2|lrrc14b|ago3b|smyd2b|basp1|zgc:112356|supv…
GO:0034220 ion transmembrane transport	55	440	0.00102706	0.0322846	1.66327	100003139|100003376|100004566|100038781|100073328|100150892|100359374|100534752|140519|140520|170581|325402|326977|327276|335191|368255|368274|373113|373879|393197|393675|393940|405763|406599|447923|449947|492513|552980|553296|555921|557091|559447|559627|560808|561627|562422|563356|563904|565213|565643|566075|567117|567144|568265|568463|569098|569528|569946|570245|641419|64609|64611|64613|797250|…	tcirg1a|slc7a3b|atp6ap1a|trdn|slc38a3a|clcn2a|bcl2l16|slc16a1a|ATP6|ATP8|cacna1c|atp6v0cb|atp5l|slc16a3|atp5o|clic4|slc16a1b|bcl2l10|p2rx5|pex3|atp5h|atp2a2a|kcnh6a|atp5j|aqp8a.1|slc16a12b|clic5a|vcla|hrc|kcnb2|wnk4b|scn1lab|slc7a1|htr2aa|si:ch211-234h8.7|cacnb4a|slc5a6a|cacna1g|slc9a5|kcng3|slc4a2a|slc7a9|slc16a4|atp2a2b|ryr2b|slc6a6b|cacna1ab|trpm1b|ryr1b|slc16a7|atp1a2a|atp1a3b|atp1a1a.2|slc7a…
GO:0070848 response to growth factor	37	212	0.00104458	0.0322846	1.8868	100003481|100007653|100170835|100329171|114437|117510|266992|30560|30742|321756|321842|321932|326283|327321|338246|369194|369195|373126|386629|393541|393622|403079|406245|414273|445564|497639|554230|558237|561963|562487|562533|562705|570926|573376|58145|791202|83496	ppm1bb|skila|skilb|bmp16|spry4|sfrp5|cad|fgf6a|bmpr1ba|tgif1|rgmd|hfe2|smad3b|mapkapk2a|bmper|tgfb2|tgfb3|hif1an|tob1a|tsc22d3|acsl4a|igfbp3|tob1b|rgmb|smad9|fgf18b|kdr|dab2ipb|bmp8a|rlim|bmp10|ppp4cb|lzts2a|hspa8|bmpr1aa|vhl|bambia
GO:0014823 response to activity	7	15	0.00104704	0.0322846	6.86667	100004455|30750|322339|353247|393376|555192|557714	epoa|pparda|cs|tnnc1a|hif1al|epas1b|pparab
GO:0070816 phosphorylation of RNA polymerase II C-terminal domain	7	13	0.00104704	0.0322846	6.86667	321464|326088|327568|334465|553269|569432|570531	ccnt2b|ccnl1b|ccnt2a|ccnt1|ccnl1a|ccnk|brd4
GO:0006413 translational initiation	21	76	0.00105398	0.0322846	2.43045	30116|322237|322256|322599|324365|324490|327515|334234|334402|336619|386634|402996|406324|450062|550549|557270|566947|567151|79380|795398|799566	ddx3b|eif1b|eif5|eif1axb|eif2s2|eif4ebp3l|eif3s10|eif3c|brf1a|eif4bb|eif4a1a|eif4h|abce1|eif1axa|eif4e1c|eif3f|ddx3a|eif3hb|eif4ea|ybx1|eif4ebp1
GO:0055013 cardiac muscle cell development	9	26	0.0010549	0.0322846	4.81837	100001684|30592|323329|558685|561635|569027|570216|573301|64671	ttnb|myl7|mat2aa|mylk2|mylk3|smyd1b|itgb1b|nexn|cmlc1
GO:0007178 transmembrane receptor protein serine/threonine kinase signaling pathway	31	166	0.001095	0.0327912	2.0137	100003481|100007653|100170835|100329171|117510|30275|30742|321756|321842|321932|326283|338246|369194|369195|386629|393541|393622|393945|403079|406245|414273|445564|553816|561963|562487|562533|562705|570926|571289|58145|83496	ppm1bb|skila|skilb|bmp16|sfrp5|inhbb|bmpr1ba|tgif1|rgmd|hfe2|smad3b|bmper|tgfb2|tgfb3|tob1a|tsc22d3|acsl4a|rab5ab|igfbp3|tob1b|rgmb|smad9|inhbab|bmp8a|rlim|bmp10|ppp4cb|lzts2a|gsdf|bmpr1aa|bambia
GO:0009199 ribonucleoside triphosphate metabolic process	31	138	0.001095	0.0327912	2.0137	100005763|140512|140519|140520|140534|140538|140540|246095|30084|317743|321664|322089|323107|326977|327057|334116|335191|336425|369193|378963|393675|393720|402880|406599|406791|436768|445486|447942|554154|561416|572733	uck2a|CYTB|ATP6|ATP8|ND4|ND4L|COX2|gpib|nme2b.2|gapdh|aldob|ctps1a|pgam1a|atp5l|uck2b|eno1a|atp5o|aldoaa|aldocb|eno3|atp5h|ndufv2|cox4i1l|atp5j|hk1|uqcrq|ak1|cox6a2|uqcrb|pfkpb|pgam2
GO:0000054 ribosomal subunit export from nucleus	6	10	0.00116846	0.0332057	8.82568	286746|30572|337399|406324|436587|541444	sdad1|ran|rrs1|abce1|ltv1|nmd3
GO:0000478 endonucleolytic cleavage involved in rRNA processing	6	10	0.00116846	0.0332057	8.82568	325037|337399|445388|553241|553568|793727	tsr1|rrs1|rcl1|bms1|abt1|gnl2
GO:0033750 ribosome localization	6	10	0.00116846	0.0332057	8.82568	286746|30572|337399|406324|436587|541444	sdad1|ran|rrs1|abce1|ltv1|nmd3
GO:0033753 establishment of ribosome localization	6	10	0.00116846	0.0332057	8.82568	286746|30572|337399|406324|436587|541444	sdad1|ran|rrs1|abce1|ltv1|nmd3
GO:0055003 cardiac myofibril assembly	6	13	0.00116846	0.0332057	8.82568	100001684|30592|558685|561635|569027|64671	ttnb|myl7|mylk2|mylk3|smyd1b|cmlc1
GO:0014706 striated muscle tissue development	34	167	0.00132484	0.0372694	1.91448	100001684|100148315|100331725|100334610|114437|170581|266640|30592|323329|393275|405801|405830|407989|415107|436943|445139|553051|553257|553418|556647|557881|558685|560297|561635|563843|569027|569395|570216|573301|58071|641575|64609|64671|794339	ttnb|klhl41a|myocd|nppb|spry4|cacna1c|unc45b|myl7|mat2aa|dnajb6b|rbm24a|lgals2a|adssl1|bves|cryabb|bag3|fermt2|klhl40a|ppargc1a|gfra3|dok7|mylk2|pgm5|mylk3|synpo2la|smyd1b|npr3|itgb1b|nexn|tnnt2a|actn2b|atp1a2a|cmlc1|ldb3a
GO:0046034 ATP metabolic process	27	114	0.00135779	0.0378144	2.09865	140512|140519|140520|140534|140538|140540|246095|317743|321664|323107|326977|334116|335191|336425|369193|378963|393675|393720|402880|406599|406791|436768|445486|447942|554154|561416|572733	CYTB|ATP6|ATP8|ND4|ND4L|COX2|gpib|gapdh|aldob|pgam1a|atp5l|eno1a|atp5o|aldoaa|aldocb|eno3|atp5h|ndufv2|cox4i1l|atp5j|hk1|uqcrq|ak1|cox6a2|uqcrb|pfkpb|pgam2
GO:0009141 nucleoside triphosphate metabolic process	32	148	0.00141323	0.0389688	1.95011	100005763|140512|140519|140520|140534|140538|140540|246095|30084|317743|321664|322089|323107|326977|327057|334116|335191|336425|369193|378963|393675|393720|402880|406599|406791|436768|445486|447942|553453|554154|561416|572733	uck2a|CYTB|ATP6|ATP8|ND4|ND4L|COX2|gpib|nme2b.2|gapdh|aldob|ctps1a|pgam1a|atp5l|uck2b|eno1a|atp5o|aldoaa|aldocb|eno3|atp5h|ndufv2|cox4i1l|atp5j|hk1|uqcrq|ak1|cox6a2|samhd1|uqcrb|pfkpb|pgam2
GO:0060537 muscle tissue development	34	168	0.00150995	0.0412275	1.8963	100001684|100148315|100331725|100334610|114437|170581|266640|30592|323329|393275|405801|405830|407989|415107|436943|445139|553051|553257|553418|556647|557881|558685|560297|561635|563843|569027|569395|570216|573301|58071|641575|64609|64671|794339	ttnb|klhl41a|myocd|nppb|spry4|cacna1c|unc45b|myl7|mat2aa|dnajb6b|rbm24a|lgals2a|adssl1|bves|cryabb|bag3|fermt2|klhl40a|ppargc1a|gfra3|dok7|mylk2|pgm5|mylk3|synpo2la|smyd1b|npr3|itgb1b|nexn|tnnt2a|actn2b|atp1a2a|cmlc1|ldb3a
GO:0055006 cardiac cell development	9	28	0.00160945	0.0435175	4.41668	100001684|30592|323329|558685|561635|569027|570216|573301|64671	ttnb|myl7|mat2aa|mylk2|mylk3|smyd1b|itgb1b|nexn|cmlc1
GO:0090092 regulation of transmembrane receptor protein serine/threonine kinase signaling pathway	21	117	0.00185824	0.0497616	2.29498	100003481|100007653|100170835|100329171|117510|30275|321756|338246|369194|369195|393541|393622|403079|553816|561963|562487|562533|562705|570926|571289|83496	ppm1bb|skila|skilb|bmp16|sfrp5|inhbb|tgif1|bmper|tgfb2|tgfb3|tsc22d3|acsl4a|igfbp3|inhbab|bmp8a|rlim|bmp10|ppp4cb|lzts2a|gsdf|bambia
GO:0099504 synaptic vesicle cycle	13	62	0.0019436	0.0515517	3.06454	100001129|100334336|101882017|335357|393515|436686|553304|553460|558324|561429|563393|565743|567877	cadpsb|syt7b|sytl3|syt4|stx3a|syt5a|slc18a2|snap29|sytl5|syt7a|rims2b|pld2|syt2a
GO:0001932 regulation of protein phosphorylation	39	248	0.0019726	0.0518273	1.77441	100000665|100149185|100331041|114437|114461|30275|30682|321464|326088|327568|334465|334868|369194|369195|393622|402991|404605|405805|406304|406439|406658|497646|553269|553607|553816|558833|559725|560564|560955|561518|561689|561963|562533|569432|570404|570531|571289|767752|797348	dusp3a|cntf|trib2|spry4|tnfrsfa|inhbb|vegfaa|ccnt2b|ccnl1b|ccnt2a|ccnt1|cnppd1|tgfb2|tgfb3|acsl4a|gadd45ga|relt|trib3|gadd45ba|sh3bp5la|cnn2|gadd45bb|ccnl1a|camk2n1a|inhbab|spag9a|tnfrsf19|pdgfc|npffr2a|si:ch211-120p12.3|magi3a|bmp8a|bmp10|ccnk|il11a|brd4|gsdf|ccnyl1|pkib
GO:0044724 single-organism carbohydrate catabolic process	15	58	0.00199376	0.0518937	2.76356	246095|317743|321664|323107|334116|336425|369193|378963|393444|394000|406791|553352|553655|561416|572733	gpib|gapdh|aldob|pgam1a|eno1a|aldoaa|aldocb|eno3|pygmb|pgm1|hk1|aglb|pygma|pfkpb|pgam2
GO:0046031 ADP metabolic process	12	39	0.00212487	0.0547941	3.21385	246095|317743|321664|323107|334116|336425|369193|378963|406791|445486|561416|572733	gpib|gapdh|aldob|pgam1a|eno1a|aldoaa|aldocb|eno3|hk1|ak1|pfkpb|pgam2
GO:0034248 regulation of cellular amide metabolic process	31	201	0.00218444	0.0558134	1.90798	100005893|100007313|100033583|100033608|100033613|100033773|100628646|100628655|100628950|192311|323107|323671|324490|327515|334234|386642|393180|394053|403025|405793|494473|503767|553665|556024|564633|568159|572733|652982|79380|795398|799566	magoh|ddx61|mir22a|mir29a-1|mir30e-2|mir210|mir221|mirlet7e|mir222|srrt|pgam1a|zfp36l1b|eif4ebp3l|eif3s10|eif3c|ngdn|fxr2|eif4a3|casc3|disp2|mir1-1|rbm8a|cnot6l|mov10b.1|ddx6|ago3b|pgam2|ireb2|eif4ea|ybx1|eif4ebp1
GO:0071428 rRNA-containing ribonucleoprotein complex export from nucleus	6	11	0.00225455	0.0561547	7.06032	286746|30572|337399|406324|436587|541444	sdad1|ran|rrs1|abce1|ltv1|nmd3
GO:0090501 RNA phosphodiester bond hydrolysis	14	51	0.0022564	0.0561547	2.84548	321897|325037|337399|436657|445388|492341|494473|550247|553241|553568|553641|556024|557254|793727	gnl3|tsr1|rrs1|cpsf2|rcl1|pcf11|mir1-1|exosc7|bms1|abt1|eri1|mov10b.1|nob1|gnl2
GO:0006096 glycolytic process	11	35	0.00227845	0.0561547	3.41046	246095|317743|321664|323107|334116|336425|369193|378963|406791|561416|572733	gpib|gapdh|aldob|pgam1a|eno1a|aldoaa|aldocb|eno3|hk1|pfkpb|pgam2
GO:0006757 ATP generation from ADP	11	35	0.00227845	0.0561547	3.41046	246095|317743|321664|323107|334116|336425|369193|378963|406791|561416|572733	gpib|gapdh|aldob|pgam1a|eno1a|aldoaa|aldocb|eno3|hk1|pfkpb|pgam2
GO:0032269 negative regulation of cellular protein metabolic process	33	225	0.00230026	0.056195	1.85743	100000665|100033583|100033608|100033613|100033773|100537819|100628646|100628655|100628950|114401|114437|192311|323671|324490|373102|373108|393180|393227|393861|405793|406439|494473|553257|553607|556024|558456|563855|565497|58013|652982|795398|797348|799566	dusp3a|mir22a|mir29a-1|mir30e-2|mir210|si:dkey-203a12.2|mir221|mirlet7e|mir222|bcl2l1|spry4|srrt|zfp36l1b|eif4ebp3l|mcl1b|xiap|fxr2|usp44|hhatla|disp2|sh3bp5la|mir1-1|klhl40a|camk2n1a|mov10b.1|jarid2b|chac1|zgc:158852|noc2l|ireb2|ybx1|pkib|eif4ebp1
GO:0009144 purine nucleoside triphosphate metabolic process	29	134	0.00233441	0.0565334	1.94679	140512|140519|140520|140534|140538|140540|246095|30084|317743|321664|323107|326977|334116|335191|336425|369193|378963|393675|393720|402880|406599|406791|436768|445486|447942|553453|554154|561416|572733	CYTB|ATP6|ATP8|ND4|ND4L|COX2|gpib|nme2b.2|gapdh|aldob|pgam1a|atp5l|eno1a|atp5o|aldoaa|aldocb|eno3|atp5h|ndufv2|cox4i1l|atp5j|hk1|uqcrq|ak1|cox6a2|samhd1|uqcrb|pfkpb|pgam2
GO:0009156 ribonucleoside monophosphate biosynthetic process	18	68	0.00247083	0.0589505	2.41282	100005763|140519|140520|140620|317745|326977|327057|334431|335191|393559|393675|406259|406599|407989|415146|445486|556578|570437	uck2a|ATP6|ATP8|prps1a|impdh2|atp5l|uck2b|adsl|atp5o|gmps|atp5h|hprt1|atp5j|adssl1|hprt1l|ak1|ampd3a|pfas
GO:0032922 circadian regulation of gene expression	5	11	0.00247656	0.0589505	9.80275	402815|431765|494487|564009|58107	nr1d2a|nfil3-6|nr1d1|ciarta|per3
GO:0016052 carbohydrate catabolic process	15	59	0.00251603	0.0593826	2.6794	246095|317743|321664|323107|334116|336425|369193|378963|393444|394000|406791|553352|553655|561416|572733	gpib|gapdh|aldob|pgam1a|eno1a|aldoaa|aldocb|eno3|pygmb|pgm1|hk1|aglb|pygma|pfkpb|pgam2
GO:0043549 regulation of kinase activity	24	120	0.00261593	0.0612215	2.08345	100000252|100317326|100331041|321464|326088|327568|334465|334868|402991|405805|406304|406311|406439|497646|553269|553607|557176|558833|560564|560955|561518|569432|767752|797348	pik3r3b|si:ch1073-55a19.2|trib2|ccnt2b|ccnl1b|ccnt2a|ccnt1|cnppd1|gadd45ga|trib3|gadd45ba|pik3r3a|sh3bp5la|gadd45bb|ccnl1a|camk2n1a|pik3r1|spag9a|pdgfc|npffr2a|si:ch211-120p12.3|ccnk|ccnyl1|pkib
GO:1902582 single-organism intracellular transport	47	256	0.00264576	0.0614037	1.64593	100001129|100002196|100004941|100149852|100317326|100319138|100334336|101882017|103909035|192326|30572|30707|317637|321739|322969|327143|333957|334362|335357|368640|387529|393515|393638|393863|394244|436686|450043|541380|550239|553460|553615|557009|558020|558324|561429|563393|565743|566321|567448|567877|568298|569455|570430|571621|572542|794778|798429	cadpsb|si:ch211-235e9.8|grpel2|kpna6|si:ch1073-55a19.2|ipo13|syt7b|sytl3|ank3a|cct2|ran|cse1l|wdr43|ipo7|nup50|rhot1a|ndel1b|nol6|syt4|kpna3|ldlra|stx3a|timm50|heatr3|ndel1a|syt5a|ank2b|timm44|hikeshi|snap29|zap70|pex5la|xpot|sytl5|syt7a|rims2b|pld2|si:ch73-182a11.2|mfn2|syt2a|pom121|kpnb3|si:ch1073-174d20.2|nup153|kpna1|pacs2|timm23a
GO:0009135 purine nucleoside diphosphate metabolic process	12	40	0.00281129	0.063654	3.07391	246095|317743|321664|323107|334116|336425|369193|378963|406791|445486|561416|572733	gpib|gapdh|aldob|pgam1a|eno1a|aldoaa|aldocb|eno3|hk1|ak1|pfkpb|pgam2
GO:0009179 purine ribonucleoside diphosphate metabolic process	12	40	0.00281129	0.063654	3.07391	246095|317743|321664|323107|334116|336425|369193|378963|406791|445486|561416|572733	gpib|gapdh|aldob|pgam1a|eno1a|aldoaa|aldocb|eno3|hk1|ak1|pfkpb|pgam2
GO:0009185 ribonucleoside diphosphate metabolic process	12	40	0.00281129	0.063654	3.07391	246095|317743|321664|323107|334116|336425|369193|378963|406791|445486|561416|572733	gpib|gapdh|aldob|pgam1a|eno1a|aldoaa|aldocb|eno3|hk1|ak1|pfkpb|pgam2
GO:0008016 regulation of heart contraction	14	57	0.00287317	0.0638827	2.75054	100037315|170581|30592|30682|393940|405763|450043|503591|544667|553296|553489|557194|557843|58071	adrb2b|cacna1c|myl7|vegfaa|atp2a2a|kcnh6a|ank2b|fbxl22|flt1|hrc|slc8a1a|adrb1|hcn4|tnnt2a
GO:0017148 negative regulation of translation	17	126	0.0028822	0.0638827	2.44488	100033583|100033608|100033613|100033773|100628646|100628655|100628950|192311|323671|324490|393180|405793|494473|556024|652982|795398|799566	mir22a|mir29a-1|mir30e-2|mir210|mir221|mirlet7e|mir222|srrt|zfp36l1b|eif4ebp3l|fxr2|disp2|mir1-1|mov10b.1|ireb2|ybx1|eif4ebp1
GO:0006913 nucleocytoplasmic transport	25	106	0.00299086	0.0638827	2.02178	100149852|100317326|100319138|286746|30572|30707|321739|322969|334362|337399|368640|393863|406324|436587|541444|550239|558020|563448|566321|568298|569455|570158|570926|571621|572542	kpna6|si:ch1073-55a19.2|ipo13|sdad1|ran|cse1l|ipo7|nup50|nol6|rrs1|kpna3|heatr3|abce1|ltv1|nmd3|hikeshi|xpot|zgc:193690|si:ch73-182a11.2|pom121|kpnb3|alkbh5|lzts2a|nup153|kpna1
GO:0051169 nuclear transport	25	106	0.00299086	0.0638827	2.02178	100149852|100317326|100319138|286746|30572|30707|321739|322969|334362|337399|368640|393863|406324|436587|541444|550239|558020|563448|566321|568298|569455|570158|570926|571621|572542	kpna6|si:ch1073-55a19.2|ipo13|sdad1|ran|cse1l|ipo7|nup50|nol6|rrs1|kpna3|heatr3|abce1|ltv1|nmd3|hikeshi|xpot|zgc:193690|si:ch73-182a11.2|pom121|kpnb3|alkbh5|lzts2a|nup153|kpna1
GO:0044262 cellular carbohydrate metabolic process	18	81	0.0029972	0.0638827	2.35915	100317326|30629|323107|393444|394000|406791|553352|553655|556199|556748|559938|562973|564844|565316|565379|568338|572733|641571	si:ch1073-55a19.2|pth1ra|pgam1a|pygmb|pgm1|hk1|aglb|pygma|phka2|ppip5k1a|ppip5k1b|gcgra|zmp:0000000758|dgat2|phkg1a|LOC568338|pgam2|inpp5l
GO:0042493 response to drug	7	26	0.00300608	0.0638827	5.14956	101886448|335916|553304|555258|560808|564873|767776	si:dkey-175a17.3|jun|slc18a2|si:dkey-175a17.4|htr2aa|jund|zgc:153924
GO:0000165 MAPK cascade	29	181	0.00305391	0.0638827	1.90307	100000665|100331041|114437|114461|266756|30275|30564|327321|369194|369195|393622|402991|404605|405805|406304|406658|497646|553816|558833|559725|560564|560955|561518|561689|561963|562533|570404|571289|790934	dusp3a|trib2|spry4|tnfrsfa|mapk14b|inhbb|mef2aa|mapkapk2a|tgfb2|tgfb3|acsl4a|gadd45ga|relt|trib3|gadd45ba|cnn2|gadd45bb|inhbab|spag9a|tnfrsf19|pdgfc|npffr2a|si:ch211-120p12.3|magi3a|bmp8a|bmp10|il11a|gsdf|mapkapk3
GO:0006417 regulation of translation	29	193	0.00305391	0.0638827	1.90307	100005893|100007313|100033583|100033608|100033613|100033773|100628646|100628655|100628950|192311|323671|324490|327515|334234|386642|393180|394053|403025|405793|494473|503767|553665|556024|564633|568159|652982|79380|795398|799566	magoh|ddx61|mir22a|mir29a-1|mir30e-2|mir210|mir221|mirlet7e|mir222|srrt|zfp36l1b|eif4ebp3l|eif3s10|eif3c|ngdn|fxr2|eif4a3|casc3|disp2|mir1-1|rbm8a|cnot6l|mov10b.1|ddx6|ago3b|ireb2|eif4ea|ybx1|eif4ebp1
GO:0023014 signal transduction by protein phosphorylation	29	181	0.00305391	0.0638827	1.90307	100000665|100331041|114437|114461|266756|30275|30564|327321|369194|369195|393622|402991|404605|405805|406304|406658|497646|553816|558833|559725|560564|560955|561518|561689|561963|562533|570404|571289|790934	dusp3a|trib2|spry4|tnfrsfa|mapk14b|inhbb|mef2aa|mapkapk2a|tgfb2|tgfb3|acsl4a|gadd45ga|relt|trib3|gadd45ba|cnn2|gadd45bb|inhbab|spag9a|tnfrsf19|pdgfc|npffr2a|si:ch211-120p12.3|magi3a|bmp8a|bmp10|il11a|gsdf|mapkapk3
GO:0035195 gene silencing by miRNA	11	96	0.0030734	0.0638827	3.23971	100033583|100033608|100033613|100033773|100628646|100628655|100628950|192311|405793|494473|556024	mir22a|mir29a-1|mir30e-2|mir210|mir221|mirlet7e|mir222|srrt|disp2|mir1-1|mov10b.1
GO:0006836 neurotransmitter transport	19	126	0.00307371	0.0638827	2.28715	100001129|100004361|100334336|101882017|335357|368923|393515|436686|553304|553460|555229|558324|561429|563393|567544|567809|567877|569098|798635	cadpsb|cplx4c|syt7b|sytl3|syt4|slc6a13|stx3a|syt5a|slc18a2|snap29|slc6a16a|sytl5|syt7a|rims2b|slc6a8|slc6a16b|syt2a|slc6a6b|slc6a17
GO:0051338 regulation of transferase activity	27	140	0.00326836	0.0673222	1.94432	100000252|100317326|100331041|321464|326088|327568|334465|334868|393227|402991|405805|406304|406311|406439|406622|497646|553269|553607|557176|557682|558833|560564|560955|561518|569432|767752|797348	pik3r3b|si:ch1073-55a19.2|trib2|ccnt2b|ccnl1b|ccnt2a|ccnt1|cnppd1|usp44|gadd45ga|trib3|gadd45ba|pik3r3a|sh3bp5la|dcun1d5|gadd45bb|ccnl1a|camk2n1a|pik3r1|dcun1d3|spag9a|pdgfc|npffr2a|si:ch211-120p12.3|ccnk|ccnyl1|pkib
GO:1903305 regulation of regulated secretory pathway	10	44	0.00328755	0.0673222	3.46419	100332429|100334336|101882017|436686|553615|558324|561429|563393|563904|567877	si:ch73-40i7.2|syt7b|sytl3|syt5a|zap70|sytl5|syt7a|rims2b|cacna1g|syt2a
GO:0000079 regulation of cyclin-dependent protein serine/threonine kinase activity	8	20	0.00334633	0.0675329	4.28137	321464|326088|327568|334465|334868|553269|569432|767752	ccnt2b|ccnl1b|ccnt2a|ccnt1|cnppd1|ccnl1a|ccnk|ccnyl1
GO:1904029 regulation of cyclin-dependent protein kinase activity	8	20	0.00334633	0.0675329	4.28137	321464|326088|327568|334465|334868|553269|569432|767752	ccnt2b|ccnl1b|ccnt2a|ccnt1|cnppd1|ccnl1a|ccnk|ccnyl1
GO:0090305 nucleic acid phosphodiester bond hydrolysis	17	72	0.00351	0.0703263	2.38657	100002293|321897|325037|337399|393443|436657|445388|492341|494473|550247|553241|553568|553641|556024|557254|565659|793727	endog|gnl3|tsr1|rrs1|xpa|cpsf2|rcl1|pcf11|mir1-1|exosc7|bms1|abt1|eri1|mov10b.1|nob1|edc4|gnl2
GO:0009205 purine ribonucleoside triphosphate metabolic process	28	130	0.00361302	0.0718733	1.9004	140512|140519|140520|140534|140538|140540|246095|30084|317743|321664|323107|326977|334116|335191|336425|369193|378963|393675|393720|402880|406599|406791|436768|445486|447942|554154|561416|572733	CYTB|ATP6|ATP8|ND4|ND4L|COX2|gpib|nme2b.2|gapdh|aldob|pgam1a|atp5l|eno1a|atp5o|aldoaa|aldocb|eno3|atp5h|ndufv2|cox4i1l|atp5j|hk1|uqcrq|ak1|cox6a2|uqcrb|pfkpb|pgam2
GO:0045737 positive regulation of cyclin-dependent protein serine/threonine kinase activity	6	13	0.00395649	0.0775974	5.88334	321464|326088|327568|334465|553269|569432	ccnt2b|ccnl1b|ccnt2a|ccnt1|ccnl1a|ccnk
GO:1904031 positive regulation of cyclin-dependent protein kinase activity	6	13	0.00395649	0.0775974	5.88334	321464|326088|327568|334465|553269|569432	ccnt2b|ccnl1b|ccnt2a|ccnt1|ccnl1a|ccnk
GO:0065009 regulation of molecular function	73	489	0.00415981	0.0809564	1.44755	100000252|100002463|100003846|100037332|100037369|100038781|100148736|100317326|100331041|100332088|100359374|100537819|114401|30682|317637|317644|321464|326088|326825|327568|327572|333957|333974|334465|334868|373102|373108|393227|393809|394244|402920|402991|404036|405805|406304|406311|406439|406622|415107|445393|449674|450012|497646|550508|553269|553296|553418|553607|557091|557176|557682|558237|…	pik3r3b|pprc1|rnf25|zgc:162608|atpif1a|trdn|iqsec1b|si:ch1073-55a19.2|trib2|tbc1d12b|bcl2l16|si:dkey-203a12.2|bcl2l1|vegfaa|wdr43|nifk|ccnt2b|ccnl1b|gna13a|ccnt2a|rasgef1ba|ndel1b|gclm|ccnt1|cnppd1|mcl1b|xiap|usp44|cap2|ndel1a|lhcgr|gadd45ga|nos2a|trib3|gadd45ba|pik3r3a|sh3bp5la|dcun1d5|bves|ppp1r12a|park7|adprhl1|gadd45bb|grtp1b|ccnl1a|hrc|ppargc1a|camk2n1a|wnk4b|pik3r1|dcun1d3|dab2ipb|spag9a|sg…
GO:0051248 negative regulation of protein metabolic process	33	230	0.00418616	0.0809564	1.77239	100000665|100033583|100033608|100033613|100033773|100537819|100628646|100628655|100628950|114401|114437|192311|323671|324490|373102|373108|393180|393227|393861|405793|406439|494473|553257|553607|556024|558456|563855|565497|58013|652982|795398|797348|799566	dusp3a|mir22a|mir29a-1|mir30e-2|mir210|si:dkey-203a12.2|mir221|mirlet7e|mir222|bcl2l1|spry4|srrt|zfp36l1b|eif4ebp3l|mcl1b|xiap|fxr2|usp44|hhatla|disp2|sh3bp5la|mir1-1|klhl40a|camk2n1a|mov10b.1|jarid2b|chac1|zgc:158852|noc2l|ireb2|ybx1|pkib|eif4ebp1
GO:0051259 protein oligomerization	17	98	0.0042465	0.0809564	2.33094	100037369|30467|327399|334431|373865|393938|402954|541442|555921|565643|568933|569113|569946|571344|58145|692329|799410	atpif1a|max|tnfaip1|adsl|kctd12.1|fh|cbr4|kctd9a|kcnb2|kcng3|kctd8|kctd3|trpm1b|crtc1b|bmpr1aa|farsa|kcnc4
GO:0009451 RNA modification	22	88	0.00427542	0.0809564	2.06039	100034610|321130|321247|393617|393950|393985|394196|402798|406275|445162|449779|494060|494152|553298|553523|556362|563475|565088|566022|569468|570158|613144	adat2|nop2|ftsj3|nat10|gar1|qtrt1|nop56|qtrtd1|fbl|dimt1l|mettl1|pus1|nop58|trmt1|trit1|alkbh8|trmt6|rpusd2|si:dkey-71l1.3|tfb2m|alkbh5|dkc1
GO:0050790 regulation of catalytic activity	60	388	0.00428275	0.0809564	1.50579	100000252|100037332|100037369|100148736|100317326|100331041|100332088|100359374|100537819|114401|30682|317637|317644|321464|326088|326825|327568|327572|333957|333974|334465|334868|373102|373108|393227|393809|394244|402920|402991|404036|405805|406304|406311|406439|406622|415107|445393|450012|497646|550508|553269|553607|557176|557682|558237|558833|560564|560955|561518|562521|565497|568055|569243|56…	pik3r3b|zgc:162608|atpif1a|iqsec1b|si:ch1073-55a19.2|trib2|tbc1d12b|bcl2l16|si:dkey-203a12.2|bcl2l1|vegfaa|wdr43|nifk|ccnt2b|ccnl1b|gna13a|ccnt2a|rasgef1ba|ndel1b|gclm|ccnt1|cnppd1|mcl1b|xiap|usp44|cap2|ndel1a|lhcgr|gadd45ga|nos2a|trib3|gadd45ba|pik3r3a|sh3bp5la|dcun1d5|bves|ppp1r12a|adprhl1|gadd45bb|grtp1b|ccnl1a|camk2n1a|pik3r1|dcun1d3|dab2ipb|spag9a|pdgfc|npffr2a|si:ch211-120p12.3|sipa1l1|zgc:…
GO:0006936 muscle contraction	18	98	0.00433124	0.0809564	2.25833	100001684|100003539|100037315|100038781|100149390|100149766|321070|353247|431732|449825|450043|503591|553296|560808|570245|572011|58071|664708	ttnb|tacr1a|adrb2b|trdn|lmod3|tmod1|rock2b|tnnc1a|smpx|zgc:101560|ank2b|fbxl22|hrc|htr2aa|ryr1b|slmapa|tnnt2a|lmod2b
GO:0009124 nucleoside monophosphate biosynthetic process	18	71	0.00433124	0.0809564	2.25833	100005763|140519|140520|140620|317745|326977|327057|334431|335191|393559|393675|406259|406599|407989|415146|445486|556578|570437	uck2a|ATP6|ATP8|prps1a|impdh2|atp5l|uck2b|adsl|atp5o|gmps|atp5h|hprt1|atp5j|adssl1|hprt1l|ak1|ampd3a|pfas
GO:0010608 posttranscriptional regulation of gene expression	31	211	0.00461576	0.0837381	1.79505	100005893|100007313|100033583|100033608|100033613|100033773|100628646|100628655|100628950|192311|323671|324490|327515|334234|334446|386642|393180|394053|403025|405793|405801|494473|503767|553665|556024|564633|568159|652982|79380|795398|799566	magoh|ddx61|mir22a|mir29a-1|mir30e-2|mir210|mir221|mirlet7e|mir222|srrt|zfp36l1b|eif4ebp3l|eif3s10|eif3c|heatr1|ngdn|fxr2|eif4a3|casc3|disp2|rbm24a|mir1-1|rbm8a|cnot6l|mov10b.1|ddx6|ago3b|ireb2|eif4ea|ybx1|eif4ebp1
GO:0010862 positive regulation of pathway-restricted SMAD protein phosphorylation	7	37	0.00467879	0.0837381	4.57725	30275|369194|369195|553816|561963|562533|571289	inhbb|tgfb2|tgfb3|inhbab|bmp8a|bmp10|gsdf
GO:0045766 positive regulation of angiogenesis	7	23	0.00467879	0.0837381	4.57725	101885552|30682|30736|325106|553615|557468|559905	vegfba|vegfaa|elavl1|utp15|zap70|pgfb|aggf1
GO:0006165 nucleoside diphosphate phosphorylation	12	45	0.0047206	0.0837381	2.82761	246095|30084|317743|321664|323107|334116|336425|369193|378963|406791|561416|572733	gpib|nme2b.2|gapdh|aldob|pgam1a|eno1a|aldoaa|aldocb|eno3|hk1|pfkpb|pgam2
GO:0009163 nucleoside biosynthetic process	12	44	0.0047206	0.0837381	2.82761	100005763|30084|317745|322089|327057|336625|393559|393985|402798|406259|415146|792097	uck2a|nme2b.2|impdh2|ctps1a|uck2b|txndc9|gmps|qtrt1|qtrtd1|hprt1|hprt1l|amd1
GO:0042455 ribonucleoside biosynthetic process	12	44	0.0047206	0.0837381	2.82761	100005763|30084|317745|322089|327057|336625|393559|393985|402798|406259|415146|792097	uck2a|nme2b.2|impdh2|ctps1a|uck2b|txndc9|gmps|qtrt1|qtrtd1|hprt1|hprt1l|amd1
GO:0046939 nucleotide phosphorylation	12	45	0.0047206	0.0837381	2.82761	246095|30084|317743|321664|323107|334116|336425|369193|378963|406791|561416|572733	gpib|nme2b.2|gapdh|aldob|pgam1a|eno1a|aldoaa|aldocb|eno3|hk1|pfkpb|pgam2
GO:0071902 positive regulation of protein serine/threonine kinase activity	12	44	0.0047206	0.0837381	2.82761	321464|326088|327568|334465|402991|406304|497646|553269|558833|560564|561518|569432	ccnt2b|ccnl1b|ccnt2a|ccnt1|gadd45ga|gadd45ba|gadd45bb|ccnl1a|spag9a|pdgfc|si:ch211-120p12.3|ccnk
GO:1903524 positive regulation of blood circulation	5	17	0.00490582	0.0864729	7.35257	30592|553296|555939|557194|571591	myl7|hrc|avpr1ab|adrb1|avpr1aa
GO:0034249 negative regulation of cellular amide metabolic process	17	129	0.00510519	0.0887874	2.27781	100033583|100033608|100033613|100033773|100628646|100628655|100628950|192311|323671|324490|393180|405793|494473|556024|652982|795398|799566	mir22a|mir29a-1|mir30e-2|mir210|mir221|mirlet7e|mir222|srrt|zfp36l1b|eif4ebp3l|fxr2|disp2|mir1-1|mov10b.1|ireb2|ybx1|eif4ebp1
GO:0009743 response to carbohydrate	4	12	0.00524601	0.0887874	11.759	114549|30682|404036|492345	ache|vegfaa|nos2a|hmgn3
GO:0009746 response to hexose	4	12	0.00524601	0.0887874	11.759	114549|30682|404036|492345	ache|vegfaa|nos2a|hmgn3
GO:0009749 response to glucose	4	12	0.00524601	0.0887874	11.759	114549|30682|404036|492345	ache|vegfaa|nos2a|hmgn3
GO:0034284 response to monosaccharide	4	12	0.00524601	0.0887874	11.759	114549|30682|404036|492345	ache|vegfaa|nos2a|hmgn3
GO:0010562 positive regulation of phosphorus metabolic process	28	187	0.00529936	0.0887874	1.83673	100149185|114461|30275|30629|30682|321464|326088|327568|334465|369194|369195|402920|402991|404036|404605|406304|497646|553269|553816|558833|559725|560564|561518|561963|562533|569432|570404|571289	cntf|tnfrsfa|inhbb|pth1ra|vegfaa|ccnt2b|ccnl1b|ccnt2a|ccnt1|tgfb2|tgfb3|lhcgr|gadd45ga|nos2a|relt|gadd45ba|gadd45bb|ccnl1a|inhbab|spag9a|tnfrsf19|pdgfc|si:ch211-120p12.3|bmp8a|bmp10|ccnk|il11a|gsdf
GO:0045937 positive regulation of phosphate metabolic process	28	187	0.00529936	0.0887874	1.83673	100149185|114461|30275|30629|30682|321464|326088|327568|334465|369194|369195|402920|402991|404036|404605|406304|497646|553269|553816|558833|559725|560564|561518|561963|562533|569432|570404|571289	cntf|tnfrsfa|inhbb|pth1ra|vegfaa|ccnt2b|ccnl1b|ccnt2a|ccnt1|tgfb2|tgfb3|lhcgr|gadd45ga|nos2a|relt|gadd45ba|gadd45bb|ccnl1a|inhbab|spag9a|tnfrsf19|pdgfc|si:ch211-120p12.3|bmp8a|bmp10|ccnk|il11a|gsdf
GO:0016441 posttranscriptional gene silencing	11	98	0.00532406	0.0887874	2.94479	100033583|100033608|100033613|100033773|100628646|100628655|100628950|192311|405793|494473|556024	mir22a|mir29a-1|mir30e-2|mir210|mir221|mirlet7e|mir222|srrt|disp2|mir1-1|mov10b.1
GO:0035194 posttranscriptional gene silencing by RNA	11	98	0.00532406	0.0887874	2.94479	100033583|100033608|100033613|100033773|100628646|100628655|100628950|192311|405793|494473|556024	mir22a|mir29a-1|mir30e-2|mir210|mir221|mirlet7e|mir222|srrt|disp2|mir1-1|mov10b.1
GO:0045055 regulated exocytosis	14	74	0.00559378	0.0927302	2.49987	100001129|100332429|100334336|101882017|335357|393515|436686|553460|553615|558324|561429|563393|563904|567877	cadpsb|si:ch73-40i7.2|syt7b|sytl3|syt4|stx3a|syt5a|snap29|zap70|sytl5|syt7a|rims2b|cacna1g|syt2a
GO:0006814 sodium ion transport	15	84	0.00585286	0.0949795	2.38919	407669|556156|557843|559050|559447|563935|565213|566537|64267|64269|64272|64609|64611|64613|768159	asic2|slc5a8l|hcn4|sgk2b|scn1lab|scn3b|slc9a5|slc38a2|atp1b1a|atp1b2a|atp1b3b|atp1a2a|atp1a3b|atp1a1a.2|si:ch211-195b13.1
GO:0009127 purine nucleoside monophosphate biosynthetic process	15	56	0.00585286	0.0949795	2.38919	140519|140520|317745|326977|334431|335191|393559|393675|406259|406599|407989|415146|445486|556578|570437	ATP6|ATP8|impdh2|atp5l|adsl|atp5o|gmps|atp5h|hprt1|atp5j|adssl1|hprt1l|ak1|ampd3a|pfas
GO:0009168 purine ribonucleoside monophosphate biosynthetic process	15	56	0.00585286	0.0949795	2.38919	140519|140520|317745|326977|334431|335191|393559|393675|406259|406599|407989|415146|445486|556578|570437	ATP6|ATP8|impdh2|atp5l|adsl|atp5o|gmps|atp5h|hprt1|atp5j|adssl1|hprt1l|ak1|ampd3a|pfas
GO:0043408 regulation of MAPK cascade	25	162	0.00599947	0.0949795	1.89137	100000665|100331041|114437|114461|30275|369194|369195|393622|402991|404605|405805|406304|406658|497646|553816|558833|559725|560564|560955|561518|561689|561963|562533|570404|571289	dusp3a|trib2|spry4|tnfrsfa|inhbb|tgfb2|tgfb3|acsl4a|gadd45ga|relt|trib3|gadd45ba|cnn2|gadd45bb|inhbab|spag9a|tnfrsf19|pdgfc|npffr2a|si:ch211-120p12.3|magi3a|bmp8a|bmp10|il11a|gsdf
GO:0048489 synaptic vesicle transport	12	62	0.0060023	0.0949795	2.71885	100001129|100334336|101882017|335357|393515|436686|553460|558324|561429|563393|565743|567877	cadpsb|syt7b|sytl3|syt4|stx3a|syt5a|snap29|sytl5|syt7a|rims2b|pld2|syt2a
GO:0097479 synaptic vesicle localization	12	62	0.0060023	0.0949795	2.71885	100001129|100334336|101882017|335357|393515|436686|553460|558324|561429|563393|565743|567877	cadpsb|syt7b|sytl3|syt4|stx3a|syt5a|snap29|sytl5|syt7a|rims2b|pld2|syt2a
GO:0097480 establishment of synaptic vesicle localization	12	62	0.0060023	0.0949795	2.71885	100001129|100334336|101882017|335357|393515|436686|553460|558324|561429|563393|565743|567877	cadpsb|syt7b|sytl3|syt4|stx3a|syt5a|snap29|sytl5|syt7a|rims2b|pld2|syt2a
GO:0099003 vesicle-mediated transport in synapse	12	62	0.0060023	0.0949795	2.71885	100001129|100334336|101882017|335357|393515|436686|553460|558324|561429|563393|565743|567877	cadpsb|syt7b|sytl3|syt4|stx3a|syt5a|snap29|sytl5|syt7a|rims2b|pld2|syt2a
GO:0051236 establishment of RNA localization	18	71	0.00611907	0.0962803	2.16586	100005893|286746|30572|334362|337399|393112|394053|403025|406324|436587|503767|541444|558020|563448|568298|570158|571621|795398	magoh|sdad1|ran|nol6|rrs1|ncbp3|eif4a3|casc3|abce1|ltv1|rbm8a|nmd3|xpot|zgc:193690|pom121|alkbh5|nup153|ybx1
GO:0045944 positive regulation of transcription from RNA polymerase II promoter	34	181	0.00616418	0.0964451	1.70203	100002463|100150224|101883702|140614|30431|30564|30670|321464|326088|327568|334465|335916|368519|386763|393376|393604|404599|492345|497283|553269|553418|555192|564106|564873|565173|566886|569432|570531|571344|606659|724016|767776|794293|799099	pprc1|si:zfos-1425h8.1|tet1|xbp1|srfa|mef2aa|thraa|ccnt2b|ccnl1b|ccnt2a|ccnt1|jun|stat4|tead3a|hif1al|srfb|leo1|hmgn3|hif1al2|ccnl1a|ppargc1a|epas1b|si:dkey-219c3.2|jund|rps6ka5|epas1a|ccnk|brd4|crtc1b|vgll2b|npas4a|zgc:153924|tead3b|lpin1
GO:0018105 peptidyl-serine phosphorylation	24	122	0.00622655	0.0968767	1.91357	100006858|100144561|100149794|100332206|327321|334167|373121|405767|436815|449707|550436|553164|554152|558685|558997|559050|561635|562194|565173|565379|566845|567674|768159|790934	csnk1e|prkcha|akt3b|stk38b|mapkapk2a|mknk2a|mknk2b|bsk146|camk2d2|mylk4b|camk2a|lats1|csnk1g2a|mylk2|dclk1a|sgk2b|mylk3|dapk3|rps6ka5|phkg1a|mylk4a|lats2|si:ch211-195b13.1|mapkapk3
GO:0003073 regulation of systemic arterial blood pressure	6	23	0.00645031	0.0984898	5.0427	100037315|368419|555939|557194|571591|792519	adrb2b|ccdc80|avpr1ab|adrb1|avpr1aa|adrb3b
GO:0051017 actin filament bundle assembly	9	32	0.00648111	0.0984898	3.31145	100537012|326825|334273|445393|553166|560400|563843|567061|568593	baiap2b|gna13a|pls1|ppp1r12a|dpysl3|actn1|synpo2la|espn|sdc4
GO:0090257 regulation of muscle system process	9	35	0.00648111	0.0984898	3.31145	100003539|100037315|324490|353247|368243|450043|503591|553296|58071	tacr1a|adrb2b|eif4ebp3l|tnnc1a|hspb1|ank2b|fbxl22|hrc|tnnt2a
GO:0009132 nucleoside diphosphate metabolic process	13	51	0.00650704	0.0984898	2.55287	246095|30084|317743|321664|323107|334116|336425|369193|378963|406791|445486|561416|572733	gpib|nme2b.2|gapdh|aldob|pgam1a|eno1a|aldoaa|aldocb|eno3|hk1|ak1|pfkpb|pgam2
GO:0031047 gene silencing by RNA	13	113	0.00650704	0.0984898	2.55287	100033583|100033608|100033613|100033773|100628646|100628655|100628950|192311|405793|494473|553665|556024|568159	mir22a|mir29a-1|mir30e-2|mir210|mir221|mirlet7e|mir222|srrt|disp2|mir1-1|cnot6l|mov10b.1|ago3b
GO:0017038 protein import	21	91	0.00683774	0.100889	1.99777	100004941|100149852|100317326|100319138|30572|30707|321739|322969|368640|393638|393863|541380|550239|557009|566321|568298|569455|570430|571621|572542|798429	grpel2|kpna6|si:ch1073-55a19.2|ipo13|ran|cse1l|ipo7|nup50|kpna3|timm50|heatr3|timm44|hikeshi|pex5la|si:ch73-182a11.2|pom121|kpnb3|si:ch1073-174d20.2|nup153|kpna1|timm23a
GO:0006865 amino acid transport	11	46	0.0068541	0.100889	2.81656	100003376|100073328|368923|393197|393221|559627|566537|567117|569098|797250|798635	slc7a3b|slc38a3a|slc6a13|pex3|slc43a2a|slc7a1|slc38a2|slc7a9|slc6a6b|slc7a5|slc6a17
GO:0016079 synaptic vesicle exocytosis	11	57	0.0068541	0.100889	2.81656	100001129|100334336|101882017|335357|393515|436686|553460|558324|561429|563393|567877	cadpsb|syt7b|sytl3|syt4|stx3a|syt5a|snap29|sytl5|syt7a|rims2b|syt2a
GO:0016358 dendrite development	8	27	0.00688288	0.100889	3.62202	100329702|30192|30432|373865|393229|556198|558006|562521	ulk2|ntn1b|smn1|kctd12.1|rbpms2b|srgap2|grip1|sipa1l1
GO:0017158 regulation of calcium ion-dependent exocytosis	8	38	0.00688288	0.100889	3.62202	100334336|101882017|436686|558324|561429|563393|563904|567877	syt7b|sytl3|syt5a|sytl5|syt7a|rims2b|cacna1g|syt2a
GO:0048791 calcium ion-regulated exocytosis of neurotransmitter	8	35	0.00688288	0.100889	3.62202	100334336|101882017|335357|436686|558324|561429|563393|567877	syt7b|sytl3|syt4|syt5a|sytl5|syt7a|rims2b|syt2a
GO:0043647 inositol phosphate metabolic process	7	17	0.00696643	0.10105	4.11931	30629|378990|394120|447910|556748|559938|641571	pth1ra|nudt4a|nudt3a|nudt4b|ppip5k1a|ppip5k1b|inpp5l
GO:0060393 regulation of pathway-restricted SMAD protein phosphorylation	7	38	0.00696643	0.10105	4.11931	30275|369194|369195|553816|561963|562533|571289	inhbb|tgfb2|tgfb3|inhbab|bmp8a|bmp10|gsdf
GO:0042391 regulation of membrane potential	15	101	0.00708817	0.102283	2.32618	100038781|170581|322846|368264|405763|450043|552980|557843|559447|560289|563393|563904|569528|64267|724016	trdn|cacna1c|slc26a5|npffl|kcnh6a|ank2b|vcla|hcn4|scn1lab|kcnh7|rims2b|cacna1g|cacna1ab|atp1b1a|npas4a
GO:0015672 monovalent inorganic cation transport	33	268	0.00724338	0.103984	1.69471	100003139|100004566|140519|140520|325402|326977|335191|393675|405763|406599|407669|449674|555921|556156|557285|557843|559050|559447|560289|561160|563935|565213|565643|566537|64267|64269|64272|64609|64611|64613|768159|797337|799410	tcirg1a|atp6ap1a|ATP6|ATP8|atp6v0cb|atp5l|atp5o|atp5h|kcnh6a|atp5j|asic2|park7|kcnb2|slc5a8l|hcn2b|hcn4|sgk2b|scn1lab|kcnh7|abcc9|scn3b|slc9a5|kcng3|slc38a2|atp1b1a|atp1b2a|atp1b3b|atp1a2a|atp1a3b|atp1a1a.2|si:ch211-195b13.1|kcnab2a|kcnc4
GO:1902580 single-organism cellular localization	50	294	0.0074867	0.106655	1.51661	100000710|100001129|100002196|100004941|100149852|100317326|100319138|100334336|101882017|103909035|192326|30572|30707|317637|321739|322969|327143|333957|334362|335357|368640|387529|393515|393524|393638|393863|394244|436686|450043|541380|550239|550381|553460|553615|557009|558020|558324|561429|563393|565743|566321|567448|567877|568298|569455|570430|571621|572542|794778|798429	tspan15|cadpsb|si:ch211-235e9.8|grpel2|kpna6|si:ch1073-55a19.2|ipo13|syt7b|sytl3|ank3a|cct2|ran|cse1l|wdr43|ipo7|nup50|rhot1a|ndel1b|nol6|syt4|kpna3|ldlra|stx3a|zgc:65811|timm50|heatr3|ndel1a|syt5a|ank2b|timm44|hikeshi|mal|snap29|zap70|pex5la|xpot|sytl5|syt7a|rims2b|pld2|si:ch73-182a11.2|mfn2|syt2a|pom121|kpnb3|si:ch1073-174d20.2|nup153|kpna1|pacs2|timm23a
GO:0017156 calcium ion regulated exocytosis	12	64	0.00754439	0.106655	2.61771	100001129|100334336|101882017|335357|393515|436686|553460|558324|561429|563393|563904|567877	cadpsb|syt7b|sytl3|syt4|stx3a|syt5a|snap29|sytl5|syt7a|rims2b|cacna1g|syt2a
GO:1901659 glycosyl compound biosynthetic process	12	46	0.00754439	0.106655	2.61771	100005763|30084|317745|322089|327057|336625|393559|393985|402798|406259|415146|792097	uck2a|nme2b.2|impdh2|ctps1a|uck2b|txndc9|gmps|qtrt1|qtrtd1|hprt1|hprt1l|amd1
GO:0009260 ribonucleotide biosynthetic process	24	138	0.0080981	0.112264	1.863	100005763|100333702|140519|140520|30084|317745|322089|326977|327057|334431|335191|393559|393675|393809|402920|404036|406259|406599|407989|415146|445486|556578|560955|570437	uck2a|adcy9|ATP6|ATP8|nme2b.2|impdh2|ctps1a|atp5l|uck2b|adsl|atp5o|gmps|atp5h|cap2|lhcgr|nos2a|hprt1|atp5j|adssl1|hprt1l|ak1|ampd3a|npffr2a|pfas
GO:0018209 peptidyl-serine modification	24	125	0.0080981	0.112264	1.863	100006858|100144561|100149794|100332206|327321|334167|373121|405767|436815|449707|550436|553164|554152|558685|558997|559050|561635|562194|565173|565379|566845|567674|768159|790934	csnk1e|prkcha|akt3b|stk38b|mapkapk2a|mknk2a|mknk2b|bsk146|camk2d2|mylk4b|camk2a|lats1|csnk1g2a|mylk2|dclk1a|sgk2b|mylk3|dapk3|rps6ka5|phkg1a|mylk4a|lats2|si:ch211-195b13.1|mapkapk3
GO:0046390 ribose phosphate biosynthetic process	24	138	0.0080981	0.112264	1.863	100005763|100333702|140519|140520|30084|317745|322089|326977|327057|334431|335191|393559|393675|393809|402920|404036|406259|406599|407989|415146|445486|556578|560955|570437	uck2a|adcy9|ATP6|ATP8|nme2b.2|impdh2|ctps1a|atp5l|uck2b|adsl|atp5o|gmps|atp5h|cap2|lhcgr|nos2a|hprt1|atp5j|adssl1|hprt1l|ak1|ampd3a|npffr2a|pfas
GO:0031399 regulation of protein modification process	50	332	0.00810236	0.112264	1.50876	100000665|100149185|100331041|114437|114461|30275|30682|321464|324015|326088|327568|334465|334868|369194|369195|393227|393622|393861|402991|404605|405805|406304|406439|406622|406658|445393|497646|553257|553269|553607|553816|557682|558456|558581|558833|559725|560564|560955|561518|561689|561963|562533|568055|569432|570404|570531|571289|58013|767752|797348	dusp3a|cntf|trib2|spry4|tnfrsfa|inhbb|vegfaa|ccnt2b|ube2d1b|ccnl1b|ccnt2a|ccnt1|cnppd1|tgfb2|tgfb3|usp44|acsl4a|hhatla|gadd45ga|relt|trib3|gadd45ba|sh3bp5la|dcun1d5|cnn2|ppp1r12a|gadd45bb|klhl40a|ccnl1a|camk2n1a|inhbab|dcun1d3|jarid2b|sart3|spag9a|tnfrsf19|pdgfc|npffr2a|si:ch211-120p12.3|magi3a|bmp8a|bmp10|ppp1r14c|ccnk|il11a|brd4|gsdf|noc2l|ccnyl1|pkib
GO:0003044 regulation of systemic arterial blood pressure mediated by a chemical signal	5	19	0.00864318	0.11815	5.88124	100037315|555939|557194|571591|792519	adrb2b|avpr1ab|adrb1|avpr1aa|adrb3b
GO:0014866 skeletal myofibril assembly	5	12	0.00864318	0.11815	5.88124	100001684|100149390|30591|415107|569027	ttnb|lmod3|hsp90aa1.1|bves|smyd1b
GO:0019751 polyol metabolic process	9	27	0.00865444	0.11815	3.11645	30629|378990|394120|447910|556748|559938|565316|568338|641571	pth1ra|nudt4a|nudt3a|nudt4b|ppip5k1a|ppip5k1b|dgat2|LOC568338|inpp5l
GO:0001934 positive regulation of protein phosphorylation	25	169	0.00878407	0.119335	1.821	100149185|114461|30275|30682|321464|326088|327568|334465|369194|369195|402991|404605|406304|497646|553269|553816|558833|559725|560564|561518|561963|562533|569432|570404|571289	cntf|tnfrsfa|inhbb|vegfaa|ccnt2b|ccnl1b|ccnt2a|ccnt1|tgfb2|tgfb3|gadd45ga|relt|gadd45ba|gadd45bb|ccnl1a|inhbab|spag9a|tnfrsf19|pdgfc|si:ch211-120p12.3|bmp8a|bmp10|ccnk|il11a|gsdf
GO:0007610 behavior	23	159	0.00960426	0.126566	1.85836	100033678|100048921|101448000|140633|325052|386630|393275|394037|399646|436943|445139|494487|559447|560808|562813|564772|569528|570245|570288|572469|64611|724016|794339	mir153c|flnca|pappaa|per2|tardbp|tardbpl|dnajb6b|cct8|fhl1a|cryabb|bag3|nr1d1|scn1lab|htr2aa|gnb5a|rest|cacna1ab|ryr1b|flncb|pim1|atp1a3b|npas4a|ldb3a
GO:0007626 locomotory behavior	18	89	0.00988308	0.126566	2.0405	100033678|100048921|140633|325052|386630|393275|399646|436943|445139|494487|559447|562813|564772|569528|570245|570288|64611|794339	mir153c|flnca|per2|tardbp|tardbpl|dnajb6b|fhl1a|cryabb|bag3|nr1d1|scn1lab|gnb5a|rest|cacna1ab|ryr1b|flncb|atp1a3b|ldb3a
GO:0017015 regulation of transforming growth factor beta receptor signaling pathway	6	17	0.00991408	0.126566	4.41228	100003481|100007653|100170835|321756|562487|83496	ppm1bb|skila|skilb|tgif1|rlim|bambia
GO:0043249 erythrocyte maturation	6	16	0.00991408	0.126566	4.41228	100004455|100007394|117603|280650|387000|564171	epoa|adnp2a|klf3|klf6a|slc25a37|adnp2b
GO:0090502 RNA phosphodiester bond hydrolysis, endonucleolytic	6	14	0.00991408	0.126566	4.41228	325037|337399|445388|553241|553568|793727	tsr1|rrs1|rcl1|bms1|abt1|gnl2
GO:1903844 regulation of cellular response to transforming growth factor beta stimulus	6	17	0.00991408	0.126566	4.41228	100003481|100007653|100170835|321756|562487|83496	ppm1bb|skila|skilb|tgif1|rlim|bambia
GO:0018107 peptidyl-threonine phosphorylation	10	43	0.00998353	0.126566	2.80357	405767|436815|449707|550436|558685|558997|561635|562194|565379|566845	bsk146|camk2d2|mylk4b|camk2a|mylk2|dclk1a|mylk3|dapk3|phkg1a|mylk4a
GO:0018210 peptidyl-threonine modification	10	43	0.00998353	0.126566	2.80357	405767|436815|449707|550436|558685|558997|561635|562194|565379|566845	bsk146|camk2d2|mylk4b|camk2a|mylk2|dclk1a|mylk3|dapk3|phkg1a|mylk4a
GO:0035296 regulation of tube diameter	7	53	0.00998839	0.126566	3.74444	100037315|100329524|555939|557194|569550|571591|792519	adrb2b|urp1|avpr1ab|adrb1|edn2|avpr1aa|adrb3b
GO:0051262 protein tetramerization	7	22	0.00998839	0.126566	3.74444	100037369|334431|393938|402954|569946|571344|692329	atpif1a|adsl|fh|cbr4|trpm1b|crtc1b|farsa
GO:0060389 pathway-restricted SMAD protein phosphorylation	7	39	0.00998839	0.126566	3.74444	30275|369194|369195|553816|561963|562533|571289	inhbb|tgfb2|tgfb3|inhbab|bmp8a|bmp10|gsdf
GO:0060395 SMAD protein signal transduction	7	39	0.00998839	0.126566	3.74444	30275|369194|369195|553816|561963|562533|571289	inhbb|tgfb2|tgfb3|inhbab|bmp8a|bmp10|gsdf
GO:0097746 regulation of blood vessel diameter	7	53	0.00998839	0.126566	3.74444	100037315|100329524|555939|557194|569550|571591|792519	adrb2b|urp1|avpr1ab|adrb1|edn2|avpr1aa|adrb3b
GO:1904018 positive regulation of vasculature development	7	26	0.00998839	0.126566	3.74444	101885552|30682|30736|325106|553615|557468|559905	vegfba|vegfaa|elavl1|utp15|zap70|pgfb|aggf1
GO:0006606 protein import into nucleus	15	61	0.0101798	0.126566	2.20956	100149852|100317326|100319138|30572|30707|321739|322969|368640|393863|550239|566321|568298|569455|571621|572542	kpna6|si:ch1073-55a19.2|ipo13|ran|cse1l|ipo7|nup50|kpna3|heatr3|hikeshi|si:ch73-182a11.2|pom121|kpnb3|nup153|kpna1
GO:0034504 protein localization to nucleus	15	61	0.0101798	0.126566	2.20956	100149852|100317326|100319138|30572|30707|321739|322969|368640|393863|550239|566321|568298|569455|571621|572542	kpna6|si:ch1073-55a19.2|ipo13|ran|cse1l|ipo7|nup50|kpna3|heatr3|hikeshi|si:ch73-182a11.2|pom121|kpnb3|nup153|kpna1
GO:0044744 protein targeting to nucleus	15	61	0.0101798	0.126566	2.20956	100149852|100317326|100319138|30572|30707|321739|322969|368640|393863|550239|566321|568298|569455|571621|572542	kpna6|si:ch1073-55a19.2|ipo13|ran|cse1l|ipo7|nup50|kpna3|heatr3|hikeshi|si:ch73-182a11.2|pom121|kpnb3|nup153|kpna1
GO:0051170 nuclear import	15	61	0.0101798	0.126566	2.20956	100149852|100317326|100319138|30572|30707|321739|322969|368640|393863|550239|566321|568298|569455|571621|572542	kpna6|si:ch1073-55a19.2|ipo13|ran|cse1l|ipo7|nup50|kpna3|heatr3|hikeshi|si:ch73-182a11.2|pom121|kpnb3|nup153|kpna1
GO:1902593 single-organism nuclear import	15	61	0.0101798	0.126566	2.20956	100149852|100317326|100319138|30572|30707|321739|322969|368640|393863|550239|566321|568298|569455|571621|572542	kpna6|si:ch1073-55a19.2|ipo13|ran|cse1l|ipo7|nup50|kpna3|heatr3|hikeshi|si:ch73-182a11.2|pom121|kpnb3|nup153|kpna1
GO:0010558 negative regulation of macromolecule biosynthetic process	50	366	0.0110062	0.13563	1.47815	100003956|100007653|100033583|100033608|100033613|100033773|100170835|100628646|100628655|100628950|101883257|192311|30296|30670|321364|323671|324490|335916|368671|393180|393519|393861|405793|436585|445564|448867|494473|553293|554836|556024|558456|563463|563771|563808|564531|564712|564873|565508|566643|568616|569631|569875|58013|652982|767776|767809|795398|797198|799566|83774	cry1aa|skila|mir22a|mir29a-1|mir30e-2|mir210|skilb|mir221|mirlet7e|mir222|cipcb|srrt|foxo3b|thraa|id2b|zfp36l1b|eif4ebp3l|jun|homeza|fxr2|purbb|hhatla|disp2|hic1|smad9|prmt6|mir1-1|pbxip1b|cry1ab|mov10b.1|jarid2b|pbxip1a|bhlhe41|rcor3|si:ch211-132b12.7|bahd1|jund|loxl2a|lrrc14b|smyd2b|basp1|zgc:112356|noc2l|ireb2|zgc:153924|runx1t1|ybx1|si:ch211-149e23.3|eif4ebp1|cry2
GO:2000113 negative regulation of cellular macromolecule biosynthetic process	50	366	0.0110062	0.13563	1.47815	100003956|100007653|100033583|100033608|100033613|100033773|100170835|100628646|100628655|100628950|101883257|192311|30296|30670|321364|323671|324490|335916|368671|393180|393519|393861|405793|436585|445564|448867|494473|553293|554836|556024|558456|563463|563771|563808|564531|564712|564873|565508|566643|568616|569631|569875|58013|652982|767776|767809|795398|797198|799566|83774	cry1aa|skila|mir22a|mir29a-1|mir30e-2|mir210|skilb|mir221|mirlet7e|mir222|cipcb|srrt|foxo3b|thraa|id2b|zfp36l1b|eif4ebp3l|jun|homeza|fxr2|purbb|hhatla|disp2|hic1|smad9|prmt6|mir1-1|pbxip1b|cry1ab|mov10b.1|jarid2b|pbxip1a|bhlhe41|rcor3|si:ch211-132b12.7|bahd1|jund|loxl2a|lrrc14b|smyd2b|basp1|zgc:112356|noc2l|ireb2|zgc:153924|runx1t1|ybx1|si:ch211-149e23.3|eif4ebp1|cry2
GO:0042327 positive regulation of phosphorylation	25	171	0.0111685	0.137024	1.77686	100149185|114461|30275|30682|321464|326088|327568|334465|369194|369195|402991|404605|406304|497646|553269|553816|558833|559725|560564|561518|561963|562533|569432|570404|571289	cntf|tnfrsfa|inhbb|vegfaa|ccnt2b|ccnl1b|ccnt2a|ccnt1|tgfb2|tgfb3|gadd45ga|relt|gadd45ba|gadd45bb|ccnl1a|inhbab|spag9a|tnfrsf19|pdgfc|si:ch211-120p12.3|bmp8a|bmp10|ccnk|il11a|gsdf
GO:0061572 actin filament bundle organization	9	35	0.0113379	0.138491	2.94311	100537012|326825|334273|445393|553166|560400|563843|567061|568593	baiap2b|gna13a|pls1|ppp1r12a|dpysl3|actn1|synpo2la|espn|sdc4
GO:0050657 nucleic acid transport	17	70	0.0117589	0.142385	2.04469	100005893|286746|30572|334362|337399|393112|394053|403025|406324|436587|503767|541444|558020|563448|568298|570158|571621	magoh|sdad1|ran|nol6|rrs1|ncbp3|eif4a3|casc3|abce1|ltv1|rbm8a|nmd3|xpot|zgc:193690|pom121|alkbh5|nup153
GO:0050658 RNA transport	17	70	0.0117589	0.142385	2.04469	100005893|286746|30572|334362|337399|393112|394053|403025|406324|436587|503767|541444|558020|563448|568298|570158|571621	magoh|sdad1|ran|nol6|rrs1|ncbp3|eif4a3|casc3|abce1|ltv1|rbm8a|nmd3|xpot|zgc:193690|pom121|alkbh5|nup153
GO:0060538 skeletal muscle organ development	21	108	0.0118932	0.143388	1.87604	100001684|100148315|114437|266640|393275|405801|405830|407989|415107|436943|445139|553257|553418|556647|557881|563843|567047|569507|641575|64609|794339	ttnb|klhl41a|spry4|unc45b|dnajb6b|rbm24a|lgals2a|adssl1|bves|cryabb|bag3|klhl40a|ppargc1a|gfra3|dok7|synpo2la|apobec2b|smyd3|actn2b|atp1a2a|ldb3a
GO:0023061 signal release	14	97	0.0120734	0.144933	2.22899	100001129|100334336|101882017|335357|393515|436686|492345|492507|553460|558324|560808|561429|563393|567877	cadpsb|syt7b|sytl3|syt4|stx3a|syt5a|hmgn3|crhb|snap29|sytl5|htr2aa|syt7a|rims2b|syt2a
GO:0043043 peptide biosynthetic process	72	469	0.0122491	0.146411	1.3708	100005893|100007313|100033583|100033608|100033613|100033773|100073334|100330276|100628646|100628655|100628950|192300|266989|30116|322237|322251|322256|322599|323671|324365|324490|325221|325494|327515|333974|334234|334402|336168|336619|336713|337070|368235|386634|386642|393180|394053|394194|402996|403025|405793|406266|406324|406387|415159|437013|445405|445485|450062|494049|494473|503752|503767|550…	magoh|ddx61|mir22a|mir29a-1|mir30e-2|mir210|mrps21|tarsl2|mir221|mirlet7e|mir222|rps18|etf1b|ddx3b|eif1b|rpl7l1|eif5|eif1axb|zfp36l1b|eif2s2|eif4ebp3l|ell|pars2|eif3s10|gclm|eif3c|brf1a|eef2l2|eif4bb|rpl30|rars|yars|eif4a1a|ngdn|fxr2|eif4a3|rps24|eif4h|casc3|disp2|rsl24d1|abce1|rpl26|rpl37|eef2k|sars|gspt1|eif1axa|zgc:101853|mir1-1|ptrh1|rbm8a|eif4e1c|cnot6l|rps27.1|rpl32|eif3f|rpl22|eef1db|eif5b…
GO:1901700 response to oxygen-containing compound	34	250	0.0123657	0.147172	1.6059	100000252|100003539|100003956|100009628|100033608|100537012|114447|114461|114549|140633|30077|30682|321837|335916|373879|393285|393770|404036|404605|406311|436839|449674|492345|493613|555939|557176|559281|559931|561773|562062|563926|564873|571591|767776	pik3r3b|tacr1a|cry1aa|si:dkey-23c22.6|mir29a-1|baiap2b|cxcr4b|tnfrsfa|ache|per2|rbp4|vegfaa|keap1a|jun|p2rx5|irs2a|romo1|nos2a|relt|pik3r3a|rab10|park7|hmgn3|gna11b|avpr1ab|pik3r1|irs1|vtg2|hrh3|socs2|per1a|jund|avpr1aa|zgc:153924
GO:0007519 skeletal muscle tissue development	19	96	0.0128465	0.152245	1.93111	100001684|100148315|114437|266640|393275|405801|405830|407989|415107|436943|445139|553257|553418|556647|557881|563843|641575|64609|794339	ttnb|klhl41a|spry4|unc45b|dnajb6b|rbm24a|lgals2a|adssl1|bves|cryabb|bag3|klhl40a|ppargc1a|gfra3|dok7|synpo2la|actn2b|atp1a2a|ldb3a
GO:0006412 translation	71	464	0.0130362	0.153838	1.36918	100005893|100007313|100033583|100033608|100033613|100033773|100073334|100330276|100628646|100628655|100628950|192300|266989|30116|322237|322251|322256|322599|323671|324365|324490|325221|325494|327515|334234|334402|336168|336619|336713|337070|368235|386634|386642|393180|394053|394194|402996|403025|405793|406266|406324|406387|415159|437013|445405|445485|450062|494049|494473|503752|503767|550549|553…	magoh|ddx61|mir22a|mir29a-1|mir30e-2|mir210|mrps21|tarsl2|mir221|mirlet7e|mir222|rps18|etf1b|ddx3b|eif1b|rpl7l1|eif5|eif1axb|zfp36l1b|eif2s2|eif4ebp3l|ell|pars2|eif3s10|eif3c|brf1a|eef2l2|eif4bb|rpl30|rars|yars|eif4a1a|ngdn|fxr2|eif4a3|rps24|eif4h|casc3|disp2|rsl24d1|abce1|rpl26|rpl37|eef2k|sars|gspt1|eif1axa|zgc:101853|mir1-1|ptrh1|rbm8a|eif4e1c|cnot6l|rps27.1|rpl32|eif3f|rpl22|eef1db|eif5b|ddx6…
GO:0003333 amino acid transmembrane transport	7	27	0.0138629	0.162904	3.43214	100003376|100073328|393197|559627|567117|569098|797250	slc7a3b|slc38a3a|pex3|slc7a1|slc7a9|slc6a6b|slc7a5
GO:0010675 regulation of cellular carbohydrate metabolic process	5	15	0.013967	0.163438	4.90093	100317326|30629|323107|562973|572733	si:ch1073-55a19.2|pth1ra|pgam1a|gcgra|pgam2
GO:0045859 regulation of protein kinase activity	20	111	0.0141382	0.164749	1.87139	100331041|321464|326088|327568|334465|334868|402991|405805|406304|406439|497646|553269|553607|558833|560564|560955|561518|569432|767752|797348	trib2|ccnt2b|ccnl1b|ccnt2a|ccnt1|cnppd1|gadd45ga|trib3|gadd45ba|sh3bp5la|gadd45bb|ccnl1a|camk2n1a|spag9a|pdgfc|npffr2a|si:ch211-120p12.3|ccnk|ccnyl1|pkib
GO:0031401 positive regulation of protein modification process	30	204	0.014377	0.166833	1.63921	100149185|114461|30275|30682|321464|324015|326088|327568|334465|369194|369195|402991|404605|406304|406622|497646|553269|553816|557682|558456|558581|558833|559725|560564|561518|561963|562533|569432|570404|571289	cntf|tnfrsfa|inhbb|vegfaa|ccnt2b|ube2d1b|ccnl1b|ccnt2a|ccnt1|tgfb2|tgfb3|gadd45ga|relt|gadd45ba|dcun1d5|gadd45bb|ccnl1a|inhbab|dcun1d3|jarid2b|sart3|spag9a|tnfrsf19|pdgfc|si:ch211-120p12.3|bmp8a|bmp10|ccnk|il11a|gsdf
GO:0044723 single-organism carbohydrate metabolic process	33	213	0.0144485	0.166967	1.59665	100000750|100317326|246095|30629|317743|321664|323107|334116|336425|369193|378963|393444|394000|406791|445567|553352|553508|553655|554477|556199|556748|559938|561416|562973|564844|564852|565316|565379|565671|568338|570913|572733|641571	g6pcb|si:ch1073-55a19.2|gpib|pth1ra|gapdh|aldob|pgam1a|eno1a|aldoaa|aldocb|eno3|pygmb|pgm1|hk1|st3gal8|aglb|ugt8|pygma|pfkfb3|phka2|ppip5k1a|ppip5k1b|pfkpb|gcgra|zmp:0000000758|pfkfb2b|dgat2|phkg1a|si:ch211-236h17.3|LOC568338|ugt5g1|pgam2|inpp5l
GO:0008217 regulation of blood pressure	9	48	0.0145975	0.167992	2.78803	100037315|100329524|368419|404036|555939|557194|559020|571591|792519	adrb2b|urp1|ccdc80|nos2a|avpr1ab|adrb1|ptgs2b|avpr1aa|adrb3b
GO:0072522 purine-containing compound biosynthetic process	24	144	0.0148358	0.170032	1.7474	100333702|140519|140520|30084|317745|326977|334431|335191|393559|393675|393809|402920|404036|406259|406599|407989|415146|445486|447889|556578|560955|570437|791647|792097	adcy9|ATP6|ATP8|nme2b.2|impdh2|atp5l|adsl|atp5o|gmps|atp5h|cap2|lhcgr|nos2a|hprt1|atp5j|adssl1|hprt1l|ak1|pnp5b|ampd3a|npffr2a|pfas|pnp5a|amd1
GO:0006403 RNA localization	18	78	0.0152983	0.174613	1.92886	100005893|286746|30572|334362|337399|393112|394053|403025|406324|436587|503767|541444|558020|563448|568298|570158|571621|795398	magoh|sdad1|ran|nol6|rrs1|ncbp3|eif4a3|casc3|abce1|ltv1|rbm8a|nmd3|xpot|zgc:193690|pom121|alkbh5|nup153|ybx1
GO:0048738 cardiac muscle tissue development	17	78	0.0158301	0.179946	1.96427	100001684|100331725|100334610|170581|266640|30592|323329|553051|558685|561635|563843|569027|569395|570216|573301|58071|64671	ttnb|myocd|nppb|cacna1c|unc45b|myl7|mat2aa|fermt2|mylk2|mylk3|synpo2la|smyd1b|npr3|itgb1b|nexn|tnnt2a|cmlc1
GO:0015980 energy derivation by oxidation of organic compounds	22	110	0.0164937	0.186727	1.77683	140512|140534|140538|140540|140541|322339|393444|393720|393762|393938|394000|402880|406405|436768|447942|550442|553352|553418|553655|554154|556199|565379	CYTB|ND4|ND4L|COX2|COX3|cs|pygmb|ndufv2|si:ch73-141c7.1|fh|pgm1|cox4i1l|mdh2|uqcrq|cox6a2|coq10b|aglb|ppargc1a|pygma|uqcrb|phka2|phkg1a
GO:0001508 action potential	8	33	0.0166557	0.187798	2.94228	170581|405763|450043|552980|559447|563904|569528|64267	cacna1c|kcnh6a|ank2b|vcla|scn1lab|cacna1g|cacna1ab|atp1b1a
GO:0031327 negative regulation of cellular biosynthetic process	50	380	0.016938	0.190194	1.43447	100003956|100007653|100033583|100033608|100033613|100033773|100170835|100628646|100628655|100628950|101883257|192311|30296|30670|321364|323671|324490|335916|368671|393180|393519|393861|405793|436585|445564|448867|494473|553293|554836|556024|558456|563463|563771|563808|564531|564712|564873|565508|566643|568616|569631|569875|58013|652982|767776|767809|795398|797198|799566|83774	cry1aa|skila|mir22a|mir29a-1|mir30e-2|mir210|skilb|mir221|mirlet7e|mir222|cipcb|srrt|foxo3b|thraa|id2b|zfp36l1b|eif4ebp3l|jun|homeza|fxr2|purbb|hhatla|disp2|hic1|smad9|prmt6|mir1-1|pbxip1b|cry1ab|mov10b.1|jarid2b|pbxip1a|bhlhe41|rcor3|si:ch211-132b12.7|bahd1|jund|loxl2a|lrrc14b|smyd2b|basp1|zgc:112356|noc2l|ireb2|zgc:153924|runx1t1|ybx1|si:ch211-149e23.3|eif4ebp1|cry2
GO:0045860 positive regulation of protein kinase activity	12	59	0.0170048	0.190194	2.27938	321464|326088|327568|334465|402991|406304|497646|553269|558833|560564|561518|569432	ccnt2b|ccnl1b|ccnt2a|ccnt1|gadd45ga|gadd45ba|gadd45bb|ccnl1a|spag9a|pdgfc|si:ch211-120p12.3|ccnk
GO:0009152 purine ribonucleotide biosynthetic process	21	126	0.0173597	0.193387	1.79413	100333702|140519|140520|30084|317745|326977|334431|335191|393559|393675|393809|402920|404036|406259|406599|407989|415146|445486|556578|560955|570437	adcy9|ATP6|ATP8|nme2b.2|impdh2|atp5l|adsl|atp5o|gmps|atp5h|cap2|lhcgr|nos2a|hprt1|atp5j|adssl1|hprt1l|ak1|ampd3a|npffr2a|pfas
GO:0009890 negative regulation of biosynthetic process	50	381	0.0181419	0.201295	1.42743	100003956|100007653|100033583|100033608|100033613|100033773|100170835|100628646|100628655|100628950|101883257|192311|30296|30670|321364|323671|324490|335916|368671|393180|393519|393861|405793|436585|445564|448867|494473|553293|554836|556024|558456|563463|563771|563808|564531|564712|564873|565508|566643|568616|569631|569875|58013|652982|767776|767809|795398|797198|799566|83774	cry1aa|skila|mir22a|mir29a-1|mir30e-2|mir210|skilb|mir221|mirlet7e|mir222|cipcb|srrt|foxo3b|thraa|id2b|zfp36l1b|eif4ebp3l|jun|homeza|fxr2|purbb|hhatla|disp2|hic1|smad9|prmt6|mir1-1|pbxip1b|cry1ab|mov10b.1|jarid2b|pbxip1a|bhlhe41|rcor3|si:ch211-132b12.7|bahd1|jund|loxl2a|lrrc14b|smyd2b|basp1|zgc:112356|noc2l|ireb2|zgc:153924|runx1t1|ybx1|si:ch211-149e23.3|eif4ebp1|cry2
GO:0006941 striated muscle contraction	9	44	0.0184983	0.203627	2.64833	100001684|353247|431732|449825|450043|503591|553296|570245|58071	ttnb|tnnc1a|smpx|zgc:101560|ank2b|fbxl22|hrc|ryr1b|tnnt2a
GO:0015850 organic hydroxy compound transport	9	62	0.0184983	0.203627	2.64833	100037332|100534752|327276|368274|387529|449947|561627|567144|641419	zgc:162608|slc16a1a|slc16a3|slc16a1b|ldlra|slc16a12b|si:ch211-234h8.7|slc16a4|slc16a7
GO:0002027 regulation of heart rate	4	11	0.0191903	0.209588	5.87914	100037315|553296|557194|557843	adrb2b|hrc|adrb1|hcn4
GO:0072576 liver morphogenesis	4	10	0.0191903	0.209588	5.87914	117510|321948|556087|567779	sfrp5|ddx46|wnt2bb|nav3
GO:0006164 purine nucleotide biosynthetic process	21	127	0.0195637	0.211735	1.76838	100333702|140519|140520|30084|317745|326977|334431|335191|393559|393675|393809|402920|404036|406259|406599|407989|415146|445486|556578|560955|570437	adcy9|ATP6|ATP8|nme2b.2|impdh2|atp5l|adsl|atp5o|gmps|atp5h|cap2|lhcgr|nos2a|hprt1|atp5j|adssl1|hprt1l|ak1|ampd3a|npffr2a|pfas
GO:0017157 regulation of exocytosis	10	54	0.0196149	0.211735	2.45247	100332429|100334336|101882017|436686|553615|558324|561429|563393|563904|567877	si:ch73-40i7.2|syt7b|sytl3|syt5a|zap70|sytl5|syt7a|rims2b|cacna1g|syt2a
GO:0055007 cardiac muscle cell differentiation	10	43	0.0196149	0.211735	2.45247	100001684|100331725|30592|323329|558685|561635|569027|570216|573301|64671	ttnb|myocd|myl7|mat2aa|mylk2|mylk3|smyd1b|itgb1b|nexn|cmlc1
GO:0051168 nuclear export	14	57	0.0199363	0.214373	2.06141	286746|30572|30707|334362|337399|406324|436587|541444|558020|563448|568298|570158|570926|571621	sdad1|ran|cse1l|nol6|rrs1|abce1|ltv1|nmd3|xpot|zgc:193690|pom121|alkbh5|lzts2a|nup153
GO:0006140 regulation of nucleotide metabolic process	6	30	0.0204238	0.217932	3.5292	323107|393809|402920|404036|560955|572733	pgam1a|cap2|lhcgr|nos2a|npffr2a|pgam2
GO:0006541 glutamine metabolic process	6	19	0.0204238	0.217932	3.5292	100000775|266992|322089|336473|567024|570437	glula|cad|ctps1a|glulb|lgsn|pfas
GO:0090287 regulation of cellular response to growth factor stimulus	20	116	0.0206168	0.219152	1.78599	100003481|100007653|100170835|100329171|114437|117510|266992|321756|338246|373126|393541|393622|403079|558237|562487|562705|570926|573376|791202|83496	ppm1bb|skila|skilb|bmp16|spry4|sfrp5|cad|tgif1|bmper|hif1an|tsc22d3|acsl4a|igfbp3|dab2ipb|rlim|ppp4cb|lzts2a|hspa8|vhl|bambia
GO:0006109 regulation of carbohydrate metabolic process	5	16	0.0211174	0.222773	4.20073	100317326|30629|323107|562973|572733	si:ch1073-55a19.2|pth1ra|pgam1a|gcgra|pgam2
GO:0050678 regulation of epithelial cell proliferation	5	14	0.0211174	0.222773	4.20073	100628646|101885552|30682|557468|561701	mir221|vegfba|vegfaa|pgfb|adora2aa
GO:0035150 regulation of tube size	8	61	0.0214438	0.224515	2.76907	100037315|100329524|100334610|555939|557194|569550|571591|792519	adrb2b|urp1|nppb|avpr1ab|adrb1|edn2|avpr1aa|adrb3b
GO:0050880 regulation of blood vessel size	8	61	0.0214438	0.224515	2.76907	100037315|100329524|100334610|555939|557194|569550|571591|792519	adrb2b|urp1|nppb|avpr1ab|adrb1|edn2|avpr1aa|adrb3b
GO:0031324 negative regulation of cellular metabolic process	66	498	0.0223396	0.233018	1.34138	100000665|100003956|100007653|100033583|100033608|100033613|100033773|100170835|100317326|100537819|100628646|100628655|100628950|101883257|114401|114437|192311|30296|30670|317644|321364|323671|324490|335916|368671|373102|373108|393180|393227|393519|393861|405793|406439|436585|445564|448867|494473|553257|553293|553607|554836|556024|558456|563463|563771|563808|563855|564531|564712|564873|565497|56…	dusp3a|cry1aa|skila|mir22a|mir29a-1|mir30e-2|mir210|skilb|si:ch1073-55a19.2|si:dkey-203a12.2|mir221|mirlet7e|mir222|cipcb|bcl2l1|spry4|srrt|foxo3b|thraa|nifk|id2b|zfp36l1b|eif4ebp3l|jun|homeza|mcl1b|xiap|fxr2|usp44|purbb|hhatla|disp2|sh3bp5la|hic1|smad9|prmt6|mir1-1|klhl40a|pbxip1b|camk2n1a|cry1ab|mov10b.1|jarid2b|pbxip1a|bhlhe41|rcor3|chac1|si:ch211-132b12.7|bahd1|jund|zgc:158852|loxl2a|lrrc14b|…
GO:0035265 organ growth	9	34	0.0231027	0.240003	2.52215	100334610|170581|280650|286787|30592|321107|553164|567674|569395	nppb|cacna1c|klf6a|diexf|myl7|rap1b|lats1|lats2|npr3
GO:0001505 regulation of neurotransmitter levels	14	90	0.0232678	0.240003	2.01102	100001129|100334336|101882017|114549|335357|393515|436686|553460|558324|561372|561429|561773|563393|567877	cadpsb|syt7b|sytl3|ache|syt4|stx3a|syt5a|snap29|sytl5|comta|syt7a|hrh3|rims2b|syt2a
GO:0072524 pyridine-containing compound metabolic process	14	67	0.0232678	0.240003	2.01102	246095|317743|321664|323107|324211|334116|336425|369193|378963|406791|447919|561416|564697|572733	gpib|gapdh|aldob|pgam1a|namptb|eno1a|aldoaa|aldocb|eno3|hk1|aspdh|pfkpb|pdxkb|pgam2
GO:0033674 positive regulation of kinase activity	12	61	0.0242055	0.248754	2.14095	321464|326088|327568|334465|402991|406304|497646|553269|558833|560564|561518|569432	ccnt2b|ccnl1b|ccnt2a|ccnt1|gadd45ga|gadd45ba|gadd45bb|ccnl1a|spag9a|pdgfc|si:ch211-120p12.3|ccnk
GO:0005975 carbohydrate metabolic process	48	341	0.025252	0.257608	1.40355	100000750|100006249|100317326|100537539|246095|30629|317743|321664|322339|323107|325181|334116|336425|369193|378963|393444|394000|399488|406405|406567|406791|436747|445060|445124|445567|553352|553508|553655|554477|556199|556748|559938|560297|561416|562973|563038|563748|564844|564852|565316|565379|565671|567869|568338|570913|572733|641571|664772	g6pcb|chst2b|si:ch1073-55a19.2|si:dkey-228b2.5|gpib|pth1ra|gapdh|aldob|cs|pgam1a|gpd1b|eno1a|aldoaa|aldocb|eno3|pygmb|pgm1|slc3a2b|mdh2|fggy|hk1|ldhbb|b3gat2|chst1|st3gal8|aglb|ugt8|pygma|pfkfb3|phka2|ppip5k1a|ppip5k1b|pgm5|pfkpb|gcgra|mgat4a|chst7|zmp:0000000758|pfkfb2b|dgat2|phkg1a|si:ch211-236h17.3|hyal2a|LOC568338|ugt5g1|pgam2|inpp5l|hyal1
GO:0015931 nucleobase-containing compound transport	17	77	0.0271649	0.275684	1.82081	100005893|286746|30572|334362|337399|393112|394053|403025|406324|436587|503767|541444|558020|563448|568298|570158|571621	magoh|sdad1|ran|nol6|rrs1|ncbp3|eif4a3|casc3|abce1|ltv1|rbm8a|nmd3|xpot|zgc:193690|pom121|alkbh5|nup153
GO:0033993 response to lipid	26	174	0.027222	0.275684	1.59687	100009628|100033608|100359398|114447|114461|30077|30670|30750|317733|317734|321837|325637|335916|402815|404036|404605|405891|431720|494487|548604|557714|559931|561841|564873|565875|767776	si:dkey-23c22.6|mir29a-1|rnf6|cxcr4b|tnfrsfa|rbp4|thraa|pparda|esr2b|esr2a|keap1a|nr2f6a|jun|nr1d2a|nos2a|relt|esrra|nr4a1|nr1d1|nr4a3|pparab|vtg2|wu:fb39e10|jund|nr1i2|zgc:153924
GO:0030513 positive regulation of BMP signaling pathway	6	22	0.0277642	0.279145	3.20814	100329171|117510|393541|393622|562705|570926	bmp16|sfrp5|tsc22d3|acsl4a|ppp4cb|lzts2a
GO:0046040 IMP metabolic process	6	17	0.0277642	0.279145	3.20814	334431|406259|407989|415146|556578|570437	adsl|hprt1|adssl1|hprt1l|ampd3a|pfas
GO:0034762 regulation of transmembrane transport	16	139	0.0285159	0.284045	1.84784	100038781|170581|368255|373113|405763|449674|492513|553296|555921|557091|559447|562422|563904|565643|569528|799410	trdn|cacna1c|clic4|bcl2l10|kcnh6a|park7|clic5a|hrc|kcnb2|wnk4b|scn1lab|cacnb4a|cacna1g|kcng3|cacna1ab|kcnc4
GO:0035051 cardiocyte differentiation	12	60	0.0285449	0.284045	2.07785	100001684|100331725|30592|323329|558685|558921|561635|569027|570216|573301|58145|64671	ttnb|myocd|myl7|mat2aa|mylk2|fosl2|mylk3|smyd1b|itgb1b|nexn|bmpr1aa|cmlc1
GO:0031328 positive regulation of cellular biosynthetic process	48	317	0.0287341	0.284045	1.38958	100002463|100037332|100150224|101883702|140614|30431|30519|30564|30591|30629|30670|321464|322206|326088|327568|334446|334465|335916|368519|386763|393376|393604|402920|403080|403147|404036|404599|405781|415133|492345|497283|553269|553418|555192|555843|564106|564873|565173|566886|569432|570531|571344|606659|65238|724016|767776|794293|799099	pprc1|zgc:162608|si:zfos-1425h8.1|tet1|xbp1|srfa|myb|mef2aa|hsp90aa1.1|pth1ra|thraa|ccnt2b|ddx5|ccnl1b|ccnt2a|heatr1|ccnt1|jun|stat4|tead3a|hif1al|srfb|lhcgr|dnajc2|ticam1|nos2a|leo1|nfe2l1a|mafk|hmgn3|hif1al2|ccnl1a|ppargc1a|epas1b|ches1|si:dkey-219c3.2|jund|rps6ka5|epas1a|ccnk|brd4|crtc1b|vgll2b|klf17|npas4a|zgc:153924|tead3b|lpin1
GO:0006611 protein export from nucleus	11	43	0.0289655	0.284045	2.15833	286746|30572|30707|334362|337399|406324|436587|541444|558020|563448|570158	sdad1|ran|cse1l|nol6|rrs1|abce1|ltv1|nmd3|xpot|zgc:193690|alkbh5
GO:0007269 neurotransmitter secretion	11	71	0.0289655	0.284045	2.15833	100001129|100334336|101882017|335357|393515|436686|553460|558324|561429|563393|567877	cadpsb|syt7b|sytl3|syt4|stx3a|syt5a|snap29|sytl5|syt7a|rims2b|syt2a
GO:0015698 inorganic anion transport	11	70	0.0289655	0.284045	2.15833	100150892|100333644|321541|322846|359838|368255|393353|406458|492513|558346|566075	clcn2a|clcn2b|slc20a1b|slc26a5|slc34a2b|clic4|clcnk|slc20a1a|clic5a|slc20a2|slc4a2a
GO:0099643 signal release from synapse	11	71	0.0289655	0.284045	2.15833	100001129|100334336|101882017|335357|393515|436686|553460|558324|561429|563393|567877	cadpsb|syt7b|sytl3|syt4|stx3a|syt5a|snap29|sytl5|syt7a|rims2b|syt2a
GO:0030097 hemopoiesis	64	401	0.029746	0.286579	1.3228	100001615|100003790|100004455|100007394|100037369|100134973|100270759|114437|114453|117603|266985|280650|30296|30445|30467|30480|30519|30682|30686|317637|321127|321948|324053|327268|334402|338246|369195|373085|387000|393806|393950|394050|394194|402800|407633|414333|445398|445564|447875|553615|554155|555433|557397|558034|558581|559905|560210|560270|564171|566708|567448|569471|570531|58071|58126|61…	sufu|kat8|epoa|adnp2a|atpif1a|il7r|csf3a|spry4|cebp1|klf3|npm1a|klf6a|foxo3b|brd2a|max|gata2a|myb|vegfaa|myca|wdr43|ddx18|ddx46|trim33|sec23b|brf1a|bmper|tgfb3|hspa9|slc25a37|snrkb|gar1|epc2|rps24|kri1|prrc2c|lck|snrnp70|smad9|smyd5|zap70|rps27.1|themis|rpl22|xpr1b|sart3|aggf1|hsp70l|csrnp1a|adnp2b|flt3|mfn2|chd7|brd4|tnnt2a|runx1|dkc1|klf17|slc11a2|numb|slc25a38a|tmem178|vhl|wnt16|itk
GO:0006188 IMP biosynthetic process	5	13	0.0302844	0.286579	3.67522	334431|406259|415146|556578|570437	adsl|hprt1|hprt1l|ampd3a|pfas
GO:0009166 nucleotide catabolic process	5	16	0.0302844	0.286579	3.67522	378990|394120|447910|447919|553453	nudt4a|nudt3a|nudt4b|aspdh|samhd1
GO:0044275 cellular carbohydrate catabolic process	5	17	0.0302844	0.286579	3.67522	323107|393444|553352|553655|572733	pgam1a|pygmb|aglb|pygma|pgam2
GO:0070988 demethylation	5	14	0.0302844	0.286579	3.67522	101883702|321248|556678|570158|792266	tet1|kdm7aa|kdm6ba|alkbh5|alkbh3
GO:0009891 positive regulation of biosynthetic process	48	319	0.0306109	0.286579	1.3827	100002463|100037332|100150224|101883702|140614|30431|30519|30564|30591|30629|30670|321464|322206|326088|327568|334446|334465|335916|368519|386763|393376|393604|402920|403080|403147|404036|404599|405781|415133|492345|497283|553269|553418|555192|555843|564106|564873|565173|566886|569432|570531|571344|606659|65238|724016|767776|794293|799099	pprc1|zgc:162608|si:zfos-1425h8.1|tet1|xbp1|srfa|myb|mef2aa|hsp90aa1.1|pth1ra|thraa|ccnt2b|ddx5|ccnl1b|ccnt2a|heatr1|ccnt1|jun|stat4|tead3a|hif1al|srfb|lhcgr|dnajc2|ticam1|nos2a|leo1|nfe2l1a|mafk|hmgn3|hif1al2|ccnl1a|ppargc1a|epas1b|ches1|si:dkey-219c3.2|jund|rps6ka5|epas1a|ccnk|brd4|crtc1b|vgll2b|klf17|npas4a|zgc:153924|tead3b|lpin1
GO:0015908 fatty acid transport	4	16	0.0306178	0.286579	4.70329	100170781|445176|550432|569735	abcd3b|mfsd2ab|slc27a4|slco3a1
GO:0030512 negative regulation of transforming growth factor beta receptor signaling pathway	4	12	0.0306178	0.286579	4.70329	100003481|100007653|100170835|83496	ppm1bb|skila|skilb|bambia
GO:0050926 regulation of positive chemotaxis	4	10	0.0306178	0.286579	4.70329	101885552|114447|30682|557468	vegfba|cxcr4b|vegfaa|pgfb
GO:0050927 positive regulation of positive chemotaxis	4	10	0.0306178	0.286579	4.70329	101885552|114447|30682|557468	vegfba|cxcr4b|vegfaa|pgfb
GO:0050930 induction of positive chemotaxis	4	10	0.0306178	0.286579	4.70329	101885552|114447|30682|557468	vegfba|cxcr4b|vegfaa|pgfb
GO:0061035 regulation of cartilage development	4	14	0.0306178	0.286579	4.70329	323597|369195|565508|568117	ewsr1a|tgfb3|loxl2a|spns2
GO:1903845 negative regulation of cellular response to transforming growth factor beta stimulus	4	12	0.0306178	0.286579	4.70329	100003481|100007653|100170835|83496	ppm1bb|skila|skilb|bambia
GO:0001525 angiogenesis	43	268	0.0306901	0.286579	1.41023	100148736|100321338|100628646|101884764|101885552|140633|30267|30682|30736|317637|325106|327301|338246|338313|386787|405830|406825|445405|544667|550256|550364|553051|553615|554154|554230|555778|556087|557468|558154|558237|559725|559905|564874|565379|565508|568117|569445|571050|571621|58071|735291|791202|796537	iqsec1b|slc2a1b|mir221|lpar6b|vegfba|per2|sema3ab|vegfaa|elavl1|wdr43|utp15|ppp1cab|bmper|mcamb|itga5|lgals2a|fbxw11b|sars|flt1|gng2|unc45a|fermt2|zap70|uqcrb|kdr|slc2a1a|wnt2bb|pgfb|vegfab|dab2ipb|tnfrsf19|aggf1|tnfrsf21|phkg1a|loxl2a|spns2|mtbl|angpt4|nup153|tnnt2a|hspa12b|vhl|kdrl
GO:0010243 response to organonitrogen compound	17	126	0.0307673	0.286579	1.78817	100000252|100003539|100537012|114549|335916|373879|393285|394037|406311|436839|555939|557176|559281|562062|564873|571591|767776	pik3r3b|tacr1a|baiap2b|ache|jun|p2rx5|irs2a|cct8|pik3r3a|rab10|avpr1ab|pik3r1|irs1|socs2|jund|avpr1aa|zgc:153924
GO:0051347 positive regulation of transferase activity	14	74	0.0311491	0.289168	1.91705	321464|326088|327568|334465|402991|406304|406622|497646|553269|557682|558833|560564|561518|569432	ccnt2b|ccnl1b|ccnt2a|ccnt1|gadd45ga|gadd45ba|dcun1d5|gadd45bb|ccnl1a|dcun1d3|spag9a|pdgfc|si:ch211-120p12.3|ccnk
GO:0006470 protein dephosphorylation	28	165	0.0313412	0.289984	1.54301	100000665|100003481|100005114|114436|30081|30703|30704|324790|325085|334483|335096|368448|393854|394146|406340|445393|493615|553019|553417|554088|557912|558617|558728|562170|563986|565969|567479|568055	dusp3a|ppm1bb|si:ch1073-184j22.2|dusp5|ptpn1|ppm1ab|ppm1aa|ptprna|ssh2a|ptp4a2b|ptprub|ptpn4a|dusp8a|dusp4|dusp1|ppp1r12a|ptp4a1|ptprz1b|ppm1e|styx|ssh2b|si:dkey-51e6.1|pdp1|ptpn9b|zgc:153981|cdc14ab|ssh1b|ppp1r14c
GO:0022618 ribonucleoprotein complex assembly	25	124	0.0319252	0.293647	1.58465	100007313|100038767|317739|324525|327515|334234|334271|336619|393475|402823|402996|406266|406587|415206|436840|550241|550350|553568|554155|555704|558581|564633|567151|569210|58024	ddx61|zgc:158803|ppan|atxn2l|eif3s10|eif3c|nufip1|eif4bb|prmt7|bxdc2|eif4h|rsl24d1|rpf2|luc7l|mpv17l2|rrp7a|mrto4|abt1|rps27.1|mdn1|sart3|ddx6|eif3hb|atxn2|coil
GO:0007015 actin filament organization	29	177	0.031948	0.293647	1.52687	100001684|100002938|100038776|100149390|100149766|100359374|100537012|30591|325085|326825|334273|393809|402881|403001|415190|445393|553166|553559|553677|557912|558275|560400|563843|566822|567061|567479|568593|569027|664708	ttnb|cdc42ep4b|actr3b|lmod3|tmod1|bcl2l16|baiap2b|hsp90aa1.1|ssh2a|gna13a|pls1|cap2|mical3a|cfl2|zgc:86896|ppp1r12a|dpysl3|pacsin1a|twf2b|ssh2b|cdc42ep5|actn1|synpo2la|frya|espn|ssh1b|sdc4|smyd1b|lmod2b
GO:0019362 pyridine nucleotide metabolic process	13	63	0.032358	0.295057	1.96261	246095|317743|321664|323107|324211|334116|336425|369193|378963|406791|447919|561416|572733	gpib|gapdh|aldob|pgam1a|namptb|eno1a|aldoaa|aldocb|eno3|hk1|aspdh|pfkpb|pgam2
GO:0046496 nicotinamide nucleotide metabolic process	13	63	0.032358	0.295057	1.96261	246095|317743|321664|323107|324211|334116|336425|369193|378963|406791|447919|561416|572733	gpib|gapdh|aldob|pgam1a|namptb|eno1a|aldoaa|aldocb|eno3|hk1|aspdh|pfkpb|pgam2
GO:0009755 hormone-mediated signaling pathway	16	102	0.0324192	0.295057	1.81219	100359398|30670|30750|317733|317734|325637|402815|402920|405891|431720|494487|548604|557714|560140|561841|565875	rnf6|thraa|pparda|esr2b|esr2a|nr2f6a|nr1d2a|lhcgr|esrra|nr4a1|nr1d1|nr4a3|pparab|adipor2|wu:fb39e10|nr1i2
GO:0006405 RNA export from nucleus	12	50	0.0334201	0.30104	2.01837	286746|30572|334362|337399|406324|436587|541444|558020|563448|568298|570158|571621	sdad1|ran|nol6|rrs1|abce1|ltv1|nmd3|xpot|zgc:193690|pom121|alkbh5|nup153
GO:0014902 myotube differentiation	12	59	0.0334201	0.30104	2.01837	100148315|114437|266756|405801|405830|407989|449679|553257|557315|557881|572733|641575	klhl41a|spry4|mapk14b|rbm24a|lgals2a|adssl1|cav3|klhl40a|kirrel3l|dok7|pgam2|actn2b
GO:0060215 primitive hemopoiesis	12	52	0.0334201	0.30104	2.01837	100003790|30296|30480|324053|393806|394050|394194|447875|559905|560270|569471|692064	kat8|foxo3b|gata2a|trim33|snrkb|epc2|rps24|smyd5|aggf1|csrnp1a|chd7|numb
GO:0009165 nucleotide biosynthetic process	27	173	0.033509	0.30104	1.54547	100005763|100333702|140519|140520|140620|30084|317745|322089|324211|326977|327057|334431|335191|393559|393675|393809|402920|404036|406259|406599|407989|415146|445486|447919|556578|560955|570437	uck2a|adcy9|ATP6|ATP8|prps1a|nme2b.2|impdh2|ctps1a|namptb|atp5l|uck2b|adsl|atp5o|gmps|atp5h|cap2|lhcgr|nos2a|hprt1|atp5j|adssl1|hprt1l|ak1|aspdh|ampd3a|npffr2a|pfas
GO:0099531 presynaptic process involved in chemical synaptic transmission	11	72	0.0342491	0.304018	2.08858	100001129|100334336|101882017|335357|393515|436686|553460|558324|561429|563393|567877	cadpsb|syt7b|sytl3|syt4|stx3a|syt5a|snap29|sytl5|syt7a|rims2b|syt2a
GO:0009064 glutamine family amino acid metabolic process	9	43	0.0346527	0.304018	2.30253	100000775|100333321|266992|322089|322614|336473|567024|570437|572518	glula|prodha|cad|ctps1a|arg2|glulb|lgsn|pfas|oat
GO:0019882 antigen processing and presentation	9	73	0.0346527	0.304018	2.30253	100136865|102467220|30645|368614|368615|368878|449770|570148|58113	abcb4|mhc1zfa|cd74b|si:busm1-48c11.3|si:busm1-194e12.12|si:busm1-266f07.2|zgc:103700|abcb9|cd74a
GO:0031123 RNA 3'-end processing	10	39	0.0347205	0.304018	2.17966	321897|326786|406275|436657|492341|550247|553641|570852|613144|795398	gnl3|exosc6|fbl|cpsf2|pcf11|exosc7|eri1|supv3l1|dkc1|ybx1
GO:0071166 ribonucleoprotein complex localization	10	39	0.0347205	0.304018	2.17966	286746|30572|334362|337399|406324|436587|541444|558020|563448|570158	sdad1|ran|nol6|rrs1|abce1|ltv1|nmd3|xpot|zgc:193690|alkbh5
GO:0071426 ribonucleoprotein complex export from nucleus	10	39	0.0347205	0.304018	2.17966	286746|30572|334362|337399|406324|436587|541444|558020|563448|570158	sdad1|ran|nol6|rrs1|abce1|ltv1|nmd3|xpot|zgc:193690|alkbh5
GO:1901652 response to peptide	10	61	0.0347205	0.304018	2.17966	100000252|100537012|393285|406311|436839|555939|557176|559281|562062|571591	pik3r3b|baiap2b|irs2a|pik3r3a|rab10|avpr1ab|pik3r1|irs1|socs2|avpr1aa
GO:0030001 metal ion transport	44	411	0.0349934	0.304018	1.3889	100038781|100359374|170581|373113|387000|393940|402891|405763|406399|407669|447823|494478|553296|553489|555921|556156|557285|557843|559050|559447|560289|560808|561160|562422|563904|563935|565213|565643|566537|568265|568463|569528|570245|64267|64269|64272|64609|64611|64613|652982|768159|797337|799410|799782	trdn|bcl2l16|cacna1c|bcl2l10|slc25a37|atp2a2a|mmgt1|kcnh6a|nipa2|asic2|fth1b|tfr1b|hrc|slc8a1a|kcnb2|slc5a8l|hcn2b|hcn4|sgk2b|scn1lab|kcnh7|htr2aa|abcc9|cacnb4a|cacna1g|scn3b|slc9a5|kcng3|slc38a2|atp2a2b|ryr2b|cacna1ab|ryr1b|atp1b1a|atp1b2a|atp1b3b|atp1a2a|atp1a3b|atp1a1a.2|ireb2|si:ch211-195b13.1|kcnab2a|kcnc4|slc39a14
GO:0045893 positive regulation of transcription, DNA-templated	42	267	0.0350412	0.304018	1.40048	100002463|100150224|101883702|140614|30431|30519|30564|30670|321464|322206|326088|327568|334446|334465|335916|368519|386763|393376|393604|403080|404599|405781|415133|492345|497283|553269|553418|555192|555843|564106|564873|565173|566886|569432|570531|571344|606659|65238|724016|767776|794293|799099	pprc1|si:zfos-1425h8.1|tet1|xbp1|srfa|myb|mef2aa|thraa|ccnt2b|ddx5|ccnl1b|ccnt2a|heatr1|ccnt1|jun|stat4|tead3a|hif1al|srfb|dnajc2|leo1|nfe2l1a|mafk|hmgn3|hif1al2|ccnl1a|ppargc1a|epas1b|ches1|si:dkey-219c3.2|jund|rps6ka5|epas1a|ccnk|brd4|crtc1b|vgll2b|klf17|npas4a|zgc:153924|tead3b|lpin1
GO:1902680 positive regulation of RNA biosynthetic process	42	267	0.0350412	0.304018	1.40048	100002463|100150224|101883702|140614|30431|30519|30564|30670|321464|322206|326088|327568|334446|334465|335916|368519|386763|393376|393604|403080|404599|405781|415133|492345|497283|553269|553418|555192|555843|564106|564873|565173|566886|569432|570531|571344|606659|65238|724016|767776|794293|799099	pprc1|si:zfos-1425h8.1|tet1|xbp1|srfa|myb|mef2aa|thraa|ccnt2b|ddx5|ccnl1b|ccnt2a|heatr1|ccnt1|jun|stat4|tead3a|hif1al|srfb|dnajc2|leo1|nfe2l1a|mafk|hmgn3|hif1al2|ccnl1a|ppargc1a|epas1b|ches1|si:dkey-219c3.2|jund|rps6ka5|epas1a|ccnk|brd4|crtc1b|vgll2b|klf17|npas4a|zgc:153924|tead3b|lpin1
GO:1903508 positive regulation of nucleic acid-templated transcription	42	267	0.0350412	0.304018	1.40048	100002463|100150224|101883702|140614|30431|30519|30564|30670|321464|322206|326088|327568|334446|334465|335916|368519|386763|393376|393604|403080|404599|405781|415133|492345|497283|553269|553418|555192|555843|564106|564873|565173|566886|569432|570531|571344|606659|65238|724016|767776|794293|799099	pprc1|si:zfos-1425h8.1|tet1|xbp1|srfa|myb|mef2aa|thraa|ccnt2b|ddx5|ccnl1b|ccnt2a|heatr1|ccnt1|jun|stat4|tead3a|hif1al|srfb|dnajc2|leo1|nfe2l1a|mafk|hmgn3|hif1al2|ccnl1a|ppargc1a|epas1b|ches1|si:dkey-219c3.2|jund|rps6ka5|epas1a|ccnk|brd4|crtc1b|vgll2b|klf17|npas4a|zgc:153924|tead3b|lpin1
GO:0000027 ribosomal large subunit assembly	6	18	0.0366521	0.312208	2.94061	317739|402823|406266|406587|550350|555704	ppan|bxdc2|rsl24d1|rpf2|mrto4|mdn1
GO:0032872 regulation of stress-activated MAPK cascade	6	27	0.0366521	0.312208	2.94061	100000665|393622|558833|559725|561518|561689	dusp3a|acsl4a|spag9a|tnfrsf19|si:ch211-120p12.3|magi3a
GO:0045637 regulation of myeloid cell differentiation	6	21	0.0366521	0.312208	2.94061	114453|30519|321948|447875|58126|767702	cebp1|myb|ddx46|smyd5|runx1|tmem178
GO:0070302 regulation of stress-activated protein kinase signaling cascade	6	27	0.0366521	0.312208	2.94061	100000665|393622|558833|559725|561518|561689	dusp3a|acsl4a|spag9a|tnfrsf19|si:ch211-120p12.3|magi3a
GO:1902105 regulation of leukocyte differentiation	6	20	0.0366521	0.312208	2.94061	114453|30519|321948|553615|58126|767702	cebp1|myb|ddx46|zap70|runx1|tmem178
GO:0051172 negative regulation of nitrogen compound metabolic process	49	386	0.0366578	0.312208	1.35828	100003956|100007653|100033583|100033608|100033613|100033773|100170835|100628646|100628655|100628950|101883257|192311|30296|30670|321364|323671|324490|335916|368671|393180|393519|405793|436585|445564|448867|494473|553293|554836|556024|558456|563463|563771|563808|564531|564712|564873|565508|566643|568616|569631|569875|58013|652982|767776|767809|795398|797198|799566|83774	cry1aa|skila|mir22a|mir29a-1|mir30e-2|mir210|skilb|mir221|mirlet7e|mir222|cipcb|srrt|foxo3b|thraa|id2b|zfp36l1b|eif4ebp3l|jun|homeza|fxr2|purbb|disp2|hic1|smad9|prmt6|mir1-1|pbxip1b|cry1ab|mov10b.1|jarid2b|pbxip1a|bhlhe41|rcor3|si:ch211-132b12.7|bahd1|jund|loxl2a|lrrc14b|smyd2b|basp1|zgc:112356|noc2l|ireb2|zgc:153924|runx1t1|ybx1|si:ch211-149e23.3|eif4ebp1|cry2
GO:0043269 regulation of ion transport	19	164	0.0385616	0.327421	1.67053	100038781|170581|368255|373113|405763|406529|449674|492513|553296|555921|557091|559050|559447|562422|563904|565643|569528|768159|799410	trdn|cacna1c|clic4|bcl2l10|kcnh6a|vdac3|park7|clic5a|hrc|kcnb2|wnk4b|sgk2b|scn1lab|cacnb4a|cacna1g|kcng3|cacna1ab|si:ch211-195b13.1|kcnc4
GO:0009116 nucleoside metabolic process	15	77	0.0387416	0.327949	1.80256	100005763|140620|30084|317745|322089|327057|336625|393559|393985|402798|406259|415146|447889|791647|792097	uck2a|prps1a|nme2b.2|impdh2|ctps1a|uck2b|txndc9|gmps|qtrt1|qtrtd1|hprt1|hprt1l|pnp5b|pnp5a|amd1
GO:0007517 muscle organ development	26	151	0.0391176	0.330129	1.53255	100001684|100148315|100331725|114437|266640|30591|321289|393275|405801|405830|407989|415107|436943|445139|553051|553257|553418|556647|557881|563843|567047|569507|58071|641575|64609|794339	ttnb|klhl41a|myocd|spry4|unc45b|hsp90aa1.1|noc3l|dnajb6b|rbm24a|lgals2a|adssl1|bves|cryabb|bag3|fermt2|klhl40a|ppargc1a|gfra3|dok7|synpo2la|apobec2b|smyd3|tnnt2a|actn2b|atp1a2a|ldb3a
GO:1901293 nucleoside phosphate biosynthetic process	27	176	0.0398042	0.332025	1.51581	100005763|100333702|140519|140520|140620|30084|317745|322089|324211|326977|327057|334431|335191|393559|393675|393809|402920|404036|406259|406599|407989|415146|445486|447919|556578|560955|570437	uck2a|adcy9|ATP6|ATP8|prps1a|nme2b.2|impdh2|ctps1a|namptb|atp5l|uck2b|adsl|atp5o|gmps|atp5h|cap2|lhcgr|nos2a|hprt1|atp5j|adssl1|hprt1l|ak1|aspdh|ampd3a|npffr2a|pfas
GO:0051254 positive regulation of RNA metabolic process	43	276	0.0398252	0.332025	1.37917	100002463|100150224|101883702|140614|30431|30519|30564|30670|321464|322206|326088|327568|334446|334465|335916|368519|386763|393376|393604|403080|404599|405781|415133|492345|497283|553269|553418|555192|555843|564106|564873|565173|566886|569432|570531|570852|571344|606659|65238|724016|767776|794293|799099	pprc1|si:zfos-1425h8.1|tet1|xbp1|srfa|myb|mef2aa|thraa|ccnt2b|ddx5|ccnl1b|ccnt2a|heatr1|ccnt1|jun|stat4|tead3a|hif1al|srfb|dnajc2|leo1|nfe2l1a|mafk|hmgn3|hif1al2|ccnl1a|ppargc1a|epas1b|ches1|si:dkey-219c3.2|jund|rps6ka5|epas1a|ccnk|brd4|supv3l1|crtc1b|vgll2b|klf17|npas4a|zgc:153924|tead3b|lpin1
GO:0006937 regulation of muscle contraction	7	33	0.0399968	0.332025	2.57339	100003539|100037315|353247|450043|503591|553296|58071	tacr1a|adrb2b|tnnc1a|ank2b|fbxl22|hrc|tnnt2a
GO:0008286 insulin receptor signaling pathway	7	29	0.0399968	0.332025	2.57339	100000252|100537012|393285|406311|557176|559281|562062	pik3r3b|baiap2b|irs2a|pik3r3a|pik3r1|irs1|socs2
GO:0051240 positive regulation of multicellular organismal process	23	163	0.0400292	0.332025	1.57598	100003539|100149185|100331725|101885552|30156|30592|30682|30736|321948|323269|325106|403147|405830|553296|553615|555939|557194|557468|559905|565508|569773|571591|58126	tacr1a|cntf|myocd|vegfba|tenm4|myl7|vegfaa|elavl1|ddx46|zbtb16a|utp15|ticam1|lgals2a|hrc|zap70|avpr1ab|adrb1|pgfb|aggf1|loxl2a|zbtb16b|avpr1aa|runx1
GO:1901698 response to nitrogen compound	20	160	0.0401619	0.332025	1.63644	100000252|100003539|100537012|114549|192311|335916|373879|393285|394037|406311|436839|493613|555939|557176|559281|561773|562062|564873|571591|767776	pik3r3b|tacr1a|baiap2b|ache|srrt|jun|p2rx5|irs2a|cct8|pik3r3a|rab10|gna11b|avpr1ab|pik3r1|irs1|hrh3|socs2|jund|avpr1aa|zgc:153924
GO:0030510 regulation of BMP signaling pathway	11	67	0.0401769	0.332025	2.02319	100007653|100170835|100329171|117510|338246|393541|393622|403079|562705|570926|83496	skila|skilb|bmp16|sfrp5|bmper|tsc22d3|acsl4a|igfbp3|ppp4cb|lzts2a|bambia
GO:0006006 glucose metabolic process	8	39	0.041448	0.335824	2.35322	100000750|100317326|246095|317743|323107|394000|562973|572733	g6pcb|si:ch1073-55a19.2|gpib|gapdh|pgam1a|pgm1|gcgra|pgam2
GO:0021782 glial cell development	8	43	0.041448	0.335824	2.35322	100004079|100149185|30156|326825|394060|404599|569471|796461	si:dkeyp-41f9.4|cntf|tenm4|gna13a|hmgcs1|leo1|chd7|nrg1
GO:0060491 regulation of cell projection assembly	8	31	0.041448	0.335824	2.35322	100002938|325085|393945|406529|553166|557912|558275|567479	cdc42ep4b|ssh2a|rab5ab|vdac3|dpysl3|ssh2b|cdc42ep5|ssh1b
GO:0006607 NLS-bearing protein import into nucleus	5	15	0.0416012	0.335824	3.26662	100149852|100317326|368640|569455|572542	kpna6|si:ch1073-55a19.2|kpna3|kpnb3|kpna1
GO:0006883 cellular sodium ion homeostasis	5	15	0.0416012	0.335824	3.26662	559050|64609|64611|64613|768159	sgk2b|atp1a2a|atp1a3b|atp1a1a.2|si:ch211-195b13.1
GO:0032411 positive regulation of transporter activity	5	16	0.0416012	0.335824	3.26662	100038781|449674|557091|559050|768159	trdn|park7|wnk4b|sgk2b|si:ch211-195b13.1
GO:1901070 guanosine-containing compound biosynthetic process	5	17	0.0416012	0.335824	3.26662	30084|317745|393559|406259|415146	nme2b.2|impdh2|gmps|hprt1|hprt1l
GO:1901292 nucleoside phosphate catabolic process	5	17	0.0416012	0.335824	3.26662	378990|394120|447910|447919|553453	nudt4a|nudt3a|nudt4b|aspdh|samhd1
GO:0044093 positive regulation of molecular function	38	259	0.0427713	0.344154	1.40105	100002463|100003846|100037332|100038781|100148736|100332088|100359374|30682|321464|326088|326825|327568|327572|333974|334465|402920|402991|404036|406304|406622|449674|450012|497646|550508|553269|553418|557091|557682|558833|559050|560564|561518|567047|569432|571344|768159|796120|799094	pprc1|rnf25|zgc:162608|trdn|iqsec1b|tbc1d12b|bcl2l16|vegfaa|ccnt2b|ccnl1b|gna13a|ccnt2a|rasgef1ba|gclm|ccnt1|lhcgr|gadd45ga|nos2a|gadd45ba|dcun1d5|park7|adprhl1|gadd45bb|grtp1b|ccnl1a|ppargc1a|wnk4b|dcun1d3|spag9a|sgk2b|pdgfc|si:ch211-120p12.3|apobec2b|ccnk|crtc1b|si:ch211-195b13.1|si:dkey-238d18.4|sgsm2
GO:1903530 regulation of secretion by cell	13	92	0.0428802	0.344154	1.86648	100332429|100334336|101882017|436686|492345|492507|553615|558324|560808|561429|563393|563904|567877	si:ch73-40i7.2|syt7b|sytl3|syt5a|hmgn3|crhb|zap70|sytl5|htr2aa|syt7a|rims2b|cacna1g|syt2a
GO:0006813 potassium ion transport	15	148	0.0438334	0.346807	1.76639	405763|555921|557285|557843|560289|561160|565643|64267|64269|64272|64609|64611|64613|797337|799410	kcnh6a|kcnb2|hcn2b|hcn4|kcnh7|abcc9|kcng3|atp1b1a|atp1b2a|atp1b3b|atp1a2a|atp1a3b|atp1a1a.2|kcnab2a|kcnc4
GO:0009416 response to light stimulus	15	116	0.0438334	0.346807	1.76639	100003956|140633|324201|352934|393443|406204|493613|553686|562813|563926|569946|572469|58107|767643|83774	cry1aa|per2|dlat|npas2|xpa|per1b|gna11b|tefb|gnb5a|per1a|trpm1b|pim1|per3|eml1|cry2
GO:0034765 regulation of ion transmembrane transport	15	136	0.0438334	0.346807	1.76639	100038781|170581|368255|373113|405763|492513|553296|555921|557091|559447|562422|563904|565643|569528|799410	trdn|cacna1c|clic4|bcl2l10|kcnh6a|clic5a|hrc|kcnb2|wnk4b|scn1lab|cacnb4a|cacna1g|kcng3|cacna1ab|kcnc4
GO:0048534 hematopoietic or lymphoid organ development	64	411	0.0447394	0.350195	1.28604	100001615|100003790|100004455|100007394|100037369|100134973|100270759|114437|114453|117603|266985|280650|30296|30445|30467|30480|30519|30682|30686|317637|321127|321948|324053|327268|334402|338246|369195|373085|387000|393806|393950|394050|394194|402800|407633|414333|445398|445564|447875|553615|554155|555433|557397|558034|558581|559905|560210|560270|564171|566708|567448|569471|570531|58071|58126|61…	sufu|kat8|epoa|adnp2a|atpif1a|il7r|csf3a|spry4|cebp1|klf3|npm1a|klf6a|foxo3b|brd2a|max|gata2a|myb|vegfaa|myca|wdr43|ddx18|ddx46|trim33|sec23b|brf1a|bmper|tgfb3|hspa9|slc25a37|snrkb|gar1|epc2|rps24|kri1|prrc2c|lck|snrnp70|smad9|smyd5|zap70|rps27.1|themis|rpl22|xpr1b|sart3|aggf1|hsp70l|csrnp1a|adnp2b|flt3|mfn2|chd7|brd4|tnnt2a|runx1|dkc1|klf17|slc11a2|numb|slc25a38a|tmem178|vhl|wnt16|itk
GO:0006767 water-soluble vitamin metabolic process	4	10	0.0452676	0.350195	3.91916	402886|436726|560915|564697	mmadhc|zgc:92335|rfk|pdxkb
GO:0009648 photoperiodism	4	11	0.0452676	0.350195	3.91916	140633|352934|563926|58107	per2|npas2|per1a|per3
GO:0031279 regulation of cyclase activity	4	20	0.0452676	0.350195	3.91916	393809|402920|404036|560955	cap2|lhcgr|nos2a|npffr2a
GO:0033962 cytoplasmic mRNA processing body assembly	4	11	0.0452676	0.350195	3.91916	100007313|324525|564633|569210	ddx61|atxn2l|ddx6|atxn2
GO:0048009 insulin-like growth factor receptor signaling pathway	4	11	0.0452676	0.350195	3.91916	245702|317638|403079|793907	igf1rb|igfbp1a|igfbp3|igfbp1b
GO:0050918 positive chemotaxis	4	11	0.0452676	0.350195	3.91916	101885552|114447|30682|557468	vegfba|cxcr4b|vegfaa|pgfb
GO:0051339 regulation of lyase activity	4	20	0.0452676	0.350195	3.91916	393809|402920|404036|560955	cap2|lhcgr|nos2a|npffr2a
GO:0035162 embryonic hemopoiesis	16	80	0.0464646	0.358459	1.71297	100003790|100270759|30296|30480|324053|387000|393806|394050|394194|447875|559905|560270|569471|58126|678623|692064	kat8|csf3a|foxo3b|gata2a|trim33|slc25a37|snrkb|epc2|rps24|smyd5|aggf1|csrnp1a|chd7|runx1|slc11a2|numb
GO:0005977 glycogen metabolic process	6	26	0.0471701	0.358931	2.71443	393444|394000|553352|553655|556199|565379	pygmb|pgm1|aglb|pygma|phka2|phkg1a
GO:0006073 cellular glucan metabolic process	6	26	0.0471701	0.358931	2.71443	393444|394000|553352|553655|556199|565379	pygmb|pgm1|aglb|pygma|phka2|phkg1a
GO:0006112 energy reserve metabolic process	6	30	0.0471701	0.358931	2.71443	393444|394000|553352|553655|556199|565379	pygmb|pgm1|aglb|pygma|phka2|phkg1a
GO:0043628 ncRNA 3'-end processing	6	20	0.0471701	0.358931	2.71443	321897|326786|406275|550247|553641|613144	gnl3|exosc6|fbl|exosc7|eri1|dkc1
GO:0044042 glucan metabolic process	6	26	0.0471701	0.358931	2.71443	393444|394000|553352|553655|556199|565379	pygmb|pgm1|aglb|pygma|phka2|phkg1a
GO:0007169 transmembrane receptor protein tyrosine kinase signaling pathway	39	266	0.048673	0.369358	1.37754	100000252|100537012|101885552|114437|245700|245702|266992|30560|30682|317638|327321|373126|393285|403079|406311|414333|497639|544667|550256|553615|554230|557176|557468|558237|559281|560564|562062|562176|566708|568405|568668|573376|64270|791202|793907|796537|797938|798009|798906	pik3r3b|baiap2b|vegfba|spry4|insrb|igf1rb|cad|fgf6a|vegfaa|igfbp1a|mapkapk2a|hif1an|irs2a|igfbp3|pik3r3a|lck|fgf18b|flt1|gng2|zap70|kdr|pik3r1|pgfb|dab2ipb|irs1|pdgfc|socs2|ephb2a|flt3|csf1rb|ntrk3a|hspa8|epha4b|vhl|igfbp1b|kdrl|hbegfa|errfi1a|itk
GO:0014070 response to organic cyclic compound	24	180	0.0489089	0.369452	1.52061	100003539|100033608|100359398|192311|30670|30750|317733|317734|325637|335916|373879|394037|402815|405891|431720|494487|548604|557714|559020|559931|561841|564873|565875|767776	tacr1a|mir29a-1|rnf6|srrt|thraa|pparda|esr2b|esr2a|nr2f6a|jun|p2rx5|cct8|nr1d2a|esrra|nr4a1|nr1d1|nr4a3|pparab|ptgs2b|vtg2|wu:fb39e10|jund|nr1i2|zgc:153924
GO:0051046 regulation of secretion	13	97	0.0489508	0.369452	1.82195	100332429|100334336|101882017|436686|492345|492507|553615|558324|560808|561429|563393|563904|567877	si:ch73-40i7.2|syt7b|sytl3|syt5a|hmgn3|crhb|zap70|sytl5|htr2aa|syt7a|rims2b|cacna1g|syt2a
GO:0006733 oxidoreduction coenzyme metabolic process	15	78	0.0493808	0.371466	1.73163	246095|317743|321664|323107|324211|334116|336425|369193|378963|393762|406791|447919|550442|561416|572733	gpib|gapdh|aldob|pgam1a|namptb|eno1a|aldoaa|aldocb|eno3|si:ch73-141c7.1|hk1|aspdh|coq10b|pfkpb|pgam2
GO:0048709 oligodendrocyte differentiation	7	37	0.0496079	0.371466	2.42187	100004079|30156|30228|326825|394060|404599|796461	si:dkeyp-41f9.4|tenm4|pes|gna13a|hmgcs1|leo1|nrg1
GO:0010628 positive regulation of gene expression	47	309	0.0496177	0.371466	1.33349	100002463|100150224|101883702|114453|140614|30431|30519|30564|30670|321464|322206|326088|327568|334446|334465|335916|368519|386763|393376|393604|403080|404599|405781|415133|492345|497283|550445|553269|553418|553565|555192|555843|564106|564873|565173|566886|569432|570210|570531|571344|58126|606659|65238|724016|767776|794293|799099	pprc1|si:zfos-1425h8.1|tet1|cebp1|xbp1|srfa|myb|mef2aa|thraa|ccnt2b|ddx5|ccnl1b|ccnt2a|heatr1|ccnt1|jun|stat4|tead3a|hif1al|srfb|dnajc2|leo1|nfe2l1a|mafk|hmgn3|hif1al2|acta1a|ccnl1a|ppargc1a|wbp2|epas1b|ches1|si:dkey-219c3.2|jund|rps6ka5|epas1a|ccnk|zgc:86709|brd4|crtc1b|runx1|vgll2b|klf17|npas4a|zgc:153924|tead3b|lpin1

## Sheet: DOWN intermediate response
Term	Count	Size	p-value	adj.P.Val	odds ratio	Entrez	Symbol
GO:0042254 ribosome biogenesis	58	201	4.9781e-20	1.3864e-16	5.28402	192312|286746|30572|317637|317639|317739|321059|321114|321130|321247|321652|321897|322251|325037|325106|334050|334362|337399|386642|393282|393818|393950|394040|394194|402800|402808|402823|406266|406275|406307|406324|406690|436807|436840|442932|445162|445394|445399|447856|494152|541444|550350|550514|553568|553616|553641|554155|558395|559409|560815|563247|565000|570267|58013|613144|767714|777627|79…	mak16|sdad1|ran|wdr43|tsr2|ppan|rrp1|snu13b|nop2|ftsj3|wdr12|gnl3|rpl7l1|tsr1|utp15|gtpbp4|nol6|rrs1|ngdn|snu13a|rps17|gar1|surf6|rps24|kri1|rrp9|bxdc2|rsl24d1|fbl|rps28|abce1|nsun5|nop16|mpv17l2|gnl3l|dimt1l|wdr55|ddx56|utp3|nop58|nmd3|mrto4|utp23|abt1|nip7|eri1|rps27.1|xpo1a|si:ch211-217k17.7|zgc:162967|rsl1d1|exosc3|urb2|noc2l|dkc1|ncl|bop1|gnl2
GO:0022613 ribonucleoprotein complex biogenesis	66	279	9.5896e-18	1.33535e-14	4.0679	192312|192331|286746|30572|317637|317639|317739|321059|321114|321130|321247|321652|321897|322251|324525|325037|325106|334050|334234|334362|336498|337399|386642|393282|393475|393818|393950|393974|394040|394194|402800|402808|402823|406266|406275|406307|406324|406690|436807|436840|442932|445162|445394|445399|447856|494152|541444|550245|550350|550514|553568|553616|553641|554155|558395|559409|560815|5…	mak16|snrpd1|sdad1|ran|wdr43|tsr2|ppan|rrp1|snu13b|nop2|ftsj3|wdr12|gnl3|rpl7l1|atxn2l|tsr1|utp15|gtpbp4|eif3c|nol6|eif3d|rrs1|ngdn|snu13a|prmt7|rps17|gar1|eif3g|surf6|rps24|kri1|rrp9|bxdc2|rsl24d1|fbl|rps28|abce1|nsun5|nop16|mpv17l2|gnl3l|dimt1l|wdr55|ddx56|utp3|nop58|nmd3|eif3k|mrto4|utp23|abt1|nip7|eri1|rps27.1|xpo1a|si:ch211-217k17.7|zgc:162967|rsl1d1|ddx6|exosc3|urb2|noc2l|dkc1|ncl|bop1|gnl2
GO:0016072 rRNA metabolic process	40	145	1.06712e-13	9.9064e-11	4.97974	192312|317639|321059|321114|321130|321247|321652|321897|322251|325037|325106|334362|337399|386642|393282|393950|394111|394194|402808|406275|406307|406690|442932|445162|445394|445399|447856|494152|550350|550514|553568|553641|559409|563247|565000|569471|613144|767714|777627|793727	mak16|tsr2|rrp1|snu13b|nop2|ftsj3|wdr12|gnl3|rpl7l1|tsr1|utp15|nol6|rrs1|ngdn|snu13a|gar1|pelo|rps24|rrp9|fbl|rps28|nsun5|gnl3l|dimt1l|wdr55|ddx56|utp3|nop58|mrto4|utp23|abt1|eri1|si:ch211-217k17.7|rsl1d1|exosc3|chd7|dkc1|ncl|bop1|gnl2
GO:0006364 rRNA processing	38	133	1.48525e-13	1.0341e-10	5.198	192312|317639|321059|321114|321130|321247|321652|321897|322251|325037|325106|334362|337399|386642|393282|393950|394194|402808|406275|406307|406690|442932|445162|445394|445399|447856|494152|550350|550514|553568|553641|559409|563247|565000|613144|767714|777627|793727	mak16|tsr2|rrp1|snu13b|nop2|ftsj3|wdr12|gnl3|rpl7l1|tsr1|utp15|nol6|rrs1|ngdn|snu13a|gar1|rps24|rrp9|fbl|rps28|nsun5|gnl3l|dimt1l|wdr55|ddx56|utp3|nop58|mrto4|utp23|abt1|eri1|si:ch211-217k17.7|rsl1d1|exosc3|dkc1|ncl|bop1|gnl2
GO:0042273 ribosomal large subunit biogenesis	21	57	4.92589e-10	2.74372e-07	7.10655	192312|286746|317739|321114|321130|321247|321652|322251|337399|393282|394040|402823|406266|436807|445394|550350|553616|563247|58013|777627|793727	mak16|sdad1|ppan|snu13b|nop2|ftsj3|wdr12|rpl7l1|rrs1|snu13a|surf6|bxdc2|rsl24d1|nop16|wdr55|mrto4|nip7|rsl1d1|noc2l|bop1|gnl2
GO:0034660 ncRNA metabolic process	48	300	1.56182e-07	7.24944e-05	2.51111	100330276|192312|317639|321059|321114|321130|321247|321652|321897|322251|325037|325106|334362|337070|337399|368235|386642|393282|393950|394111|394188|394194|402808|406275|406307|406690|442932|445162|445394|445399|445405|447847|447856|493608|494152|550350|550514|553568|553641|559409|563247|565000|569471|606657|613144|767714|777627|793727	tarsl2|mak16|tsr2|rrp1|snu13b|nop2|ftsj3|wdr12|gnl3|rpl7l1|tsr1|utp15|nol6|rars|rrs1|yars|ngdn|snu13a|gar1|pelo|qars|rps24|rrp9|fbl|rps28|nsun5|gnl3l|dimt1l|wdr55|ddx56|sars|hars|utp3|farsb|nop58|mrto4|utp23|abt1|eri1|si:ch211-217k17.7|rsl1d1|exosc3|chd7|trmt2b|dkc1|ncl|bop1|gnl2
GO:0034470 ncRNA processing	39	228	7.15483e-07	0.00028466	2.63884	192312|317639|321059|321114|321130|321247|321652|321897|322251|325037|325106|334362|337399|386642|393282|393950|394194|402808|406275|406307|406690|442932|445162|445394|445399|447856|494152|550350|550514|553568|553641|559409|563247|565000|606657|613144|767714|777627|793727	mak16|tsr2|rrp1|snu13b|nop2|ftsj3|wdr12|gnl3|rpl7l1|tsr1|utp15|nol6|rrs1|ngdn|snu13a|gar1|rps24|rrp9|fbl|rps28|nsun5|gnl3l|dimt1l|wdr55|ddx56|utp3|nop58|mrto4|utp23|abt1|eri1|si:ch211-217k17.7|rsl1d1|exosc3|trmt2b|dkc1|ncl|bop1|gnl2
GO:0000466 maturation of 5.8S rRNA from tricistronic rRNA transcript (SSU-rRNA, 5.8S rRNA, LSU-rRNA)	9	18	1.2578e-06	0.000437872	13.5949	321247|321652|321897|337399|553568|553641|565000|777627|793727	ftsj3|wdr12|gnl3|rrs1|abt1|eri1|exosc3|bop1|gnl2
GO:0015849 organic acid transport	17	96	3.47739e-06	0.000968452	4.4849	100003376|100073328|100170781|327276|368923|393197|393221|445176|494490|550432|561766|563356|566270|566537|567144|567420|797250	slc7a3b|slc38a3a|abcd3b|slc16a3|slc6a13|pex3|slc43a2a|mfsd2ab|slc6a9|slc27a4|slc16a6b|slc5a6a|slc7a14a|slc38a2|slc16a4|slc7a10a|slc7a5
GO:0046942 carboxylic acid transport	17	96	3.47739e-06	0.000968452	4.4849	100003376|100073328|100170781|327276|368923|393197|393221|445176|494490|550432|561766|563356|566270|566537|567144|567420|797250	slc7a3b|slc38a3a|abcd3b|slc16a3|slc6a13|pex3|slc43a2a|mfsd2ab|slc6a9|slc27a4|slc16a6b|slc5a6a|slc7a14a|slc38a2|slc16a4|slc7a10a|slc7a5
GO:0007623 circadian rhythm	11	51	7.38444e-06	0.00186961	7.00343	100535864|140633|30140|30669|317745|335737|352934|402815|565718|58099|792516	cipca|per2|clocka|mtnr1ba|impdh2|nfil3-5|npas2|nr1d2a|mtnr1ab|arntl2|nfil3-2
GO:0000460 maturation of 5.8S rRNA	10	27	1.17883e-05	0.00243847	7.55576	192312|321247|321652|321897|337399|553568|553641|565000|777627|793727	mak16|ftsj3|wdr12|gnl3|rrs1|abt1|eri1|exosc3|bop1|gnl2
GO:0000470 maturation of LSU-rRNA	10	26	1.17883e-05	0.00243847	7.55576	192312|321114|321130|321247|321652|322251|393282|563247|777627|793727	mak16|snu13b|nop2|ftsj3|wdr12|rpl7l1|snu13a|rsl1d1|bop1|gnl2
GO:0048511 rhythmic process	12	62	1.2258e-05	0.00243847	5.80892	100535864|140633|30140|30669|317745|335737|352934|402815|402920|565718|58099|792516	cipca|per2|clocka|mtnr1ba|impdh2|nfil3-5|npas2|nr1d2a|lhcgr|mtnr1ab|arntl2|nfil3-2
GO:0006412 translation	52	464	2.88927e-05	0.00499139	1.95553	100033535|100033583|100033608|100033613|100033773|100330276|100628646|100628655|100628950|195819|266989|322251|322256|324365|334234|335370|336168|336498|336713|337070|368235|386634|386642|393818|393974|394053|394111|394188|394194|405793|406266|406307|406324|406686|445405|447847|492482|493608|503752|550245|550549|553636|554155|556556|557270|560828|564633|567785|568159|792182|79380|794079	mirlet7a-3|mir22a|mir29a-1|mir30e-2|mir210|tarsl2|mir221|mirlet7e|mir222|rpl36a|etf1b|rpl7l1|eif5|eif2s2|eif3c|eef1b2|eef2l2|eif3d|rpl30|rars|yars|eif4a1a|ngdn|rps17|eif3g|eif4a3|pelo|qars|rps24|disp2|rsl24d1|rps28|abce1|rps11|sars|hars|eif4ebp3|farsb|ptrh1|eif3k|eif4e1c|trnau1apa|rps27.1|rpl32|eif3f|rpl13a|ddx6|tsfm|ago3b|eef2a.1|eif4ea|pdcd11
GO:0000054 ribosomal subunit export from nucleus	6	10	3.27037e-05	0.00499139	18.0829	286746|30572|337399|406324|541444|558395	sdad1|ran|rrs1|abce1|nmd3|xpo1a
GO:0033750 ribosome localization	6	10	3.27037e-05	0.00499139	18.0829	286746|30572|337399|406324|541444|558395	sdad1|ran|rrs1|abce1|nmd3|xpo1a
GO:0033753 establishment of ribosome localization	6	10	3.27037e-05	0.00499139	18.0829	286746|30572|337399|406324|541444|558395	sdad1|ran|rrs1|abce1|nmd3|xpo1a
GO:0006820 anion transport	27	240	3.40526e-05	0.00499139	2.62903	100003376|100037332|100073328|100150892|100170781|321541|322126|327276|359838|368923|393197|393221|406458|445176|492513|492798|494490|550432|561766|563356|566075|566270|566537|567144|567420|797250|84703	slc7a3b|zgc:162608|slc38a3a|clcn2a|abcd3b|slc20a1b|vdac2|slc16a3|slc34a2b|slc6a13|pex3|slc43a2a|slc20a1a|mfsd2ab|clic5a|slc37a1|slc6a9|slc27a4|slc16a6b|slc5a6a|slc4a2a|slc7a14a|slc38a2|slc16a4|slc7a10a|slc7a5|slc4a1a
GO:0043043 peptide biosynthetic process	52	469	4.12626e-05	0.00574582	1.92535	100033535|100033583|100033608|100033613|100033773|100330276|100628646|100628655|100628950|195819|266989|322251|322256|324365|334234|335370|336168|336498|336713|337070|368235|386634|386642|393818|393974|394053|394111|394188|394194|405793|406266|406307|406324|406686|445405|447847|492482|493608|503752|550245|550549|553636|554155|556556|557270|560828|564633|567785|568159|792182|79380|794079	mirlet7a-3|mir22a|mir29a-1|mir30e-2|mir210|tarsl2|mir221|mirlet7e|mir222|rpl36a|etf1b|rpl7l1|eif5|eif2s2|eif3c|eef1b2|eef2l2|eif3d|rpl30|rars|yars|eif4a1a|ngdn|rps17|eif3g|eif4a3|pelo|qars|rps24|disp2|rsl24d1|rps28|abce1|rps11|sars|hars|eif4ebp3|farsb|ptrh1|eif3k|eif4e1c|trnau1apa|rps27.1|rpl32|eif3f|rpl13a|ddx6|tsfm|ago3b|eef2a.1|eif4ea|pdcd11
GO:0032870 cellular response to hormone stimulus	23	180	6.36517e-05	0.00844143	2.76697	100126142|100537012|30750|321837|335916|402815|402920|406311|406588|431720|436839|548604|553465|557176|559245|559281|560140|561841|562062|562258|564511|564873|571948	sik2a|baiap2b|pparda|keap1a|jun|nr1d2a|lhcgr|pik3r3a|sstr5|nr4a1|rab10|nr4a3|sik1|pik3r1|rorca|irs1|adipor2|wu:fb39e10|socs2|rorcb|vdrb|jund|nr1d4b
GO:0071428 rRNA-containing ribonucleoprotein complex export from nucleus	6	11	6.72554e-05	0.00851392	14.4735	286746|30572|337399|406324|541444|558395	sdad1|ran|rrs1|abce1|nmd3|xpo1a
GO:0042274 ribosomal small subunit biogenesis	14	59	9.56779e-05	0.0115853	3.85206	317639|321114|325037|337399|386642|393282|393818|394040|394194|406307|447856|550514|553568|554155	tsr2|snu13b|tsr1|rrs1|ngdn|snu13a|rps17|surf6|rps24|rps28|utp3|utp23|abt1|rps27.1
GO:0048534 hematopoietic or lymphoid organ development	48	411	0.000109647	0.0127237	1.894	100003790|100004455|100134973|100189608|100270759|114437|266985|280650|30120|30138|30216|30467|30481|30766|317637|321127|326287|327268|373085|387000|393806|393950|394194|402800|402969|445394|447875|554155|555433|557302|560210|560270|561863|566512|566604|569354|569471|58054|613144|64607|65238|751109|767662|791563|795246|796481|799538|84703	kat8|epoa|il7r|thpo|csf3a|spry4|npm1a|klf6a|dlc|dld|ba1|max|gata1a|tal1|wdr43|ddx18|epb41b|sec23b|hspa9|slc25a37|snrkb|gar1|rps24|kri1|tmem88a|wdr55|smyd5|rps27.1|themis|casp8l2|hsp70l|csrnp1a|mbd6|prdm15|casp3b|brd2b|chd7|pim2|dkc1|alas2|klf17|epor|slc25a38a|wnt16|cnr2|selp|gemin5|slc4a1a
GO:0098656 anion transmembrane transport	13	81	0.000114921	0.0127845	4.03424	100003376|100073328|100150892|327276|393197|561766|563356|566075|566270|567144|567420|797250|84703	slc7a3b|slc38a3a|clcn2a|slc16a3|pex3|slc16a6b|slc5a6a|slc4a2a|slc7a14a|slc16a4|slc7a10a|slc7a5|slc4a1a
GO:0009725 response to hormone	23	193	0.000119353	0.0127845	2.63564	100126142|100537012|30750|321837|335916|402815|402920|406311|406588|431720|436839|548604|553465|557176|559245|559281|560140|561841|562062|562258|564511|564873|571948	sik2a|baiap2b|pparda|keap1a|jun|nr1d2a|lhcgr|pik3r3a|sstr5|nr4a1|rab10|nr4a3|sik1|pik3r1|rorca|irs1|adipor2|wu:fb39e10|socs2|rorcb|vdrb|jund|nr1d4b
GO:0030097 hemopoiesis	47	401	0.00012406	0.0127965	1.8967	100003790|100004455|100134973|100189608|100270759|114437|266985|280650|30120|30138|30216|30467|30481|30766|317637|321127|326287|327268|373085|387000|393806|393950|394194|402800|402969|447875|554155|555433|557302|560210|560270|561863|566512|566604|569354|569471|58054|613144|64607|65238|751109|767662|791563|795246|796481|799538|84703	kat8|epoa|il7r|thpo|csf3a|spry4|npm1a|klf6a|dlc|dld|ba1|max|gata1a|tal1|wdr43|ddx18|epb41b|sec23b|hspa9|slc25a37|snrkb|gar1|rps24|kri1|tmem88a|smyd5|rps27.1|themis|casp8l2|hsp70l|csrnp1a|mbd6|prdm15|casp3b|brd2b|chd7|pim2|dkc1|alas2|klf17|epor|slc25a38a|wnt16|cnr2|selp|gemin5|slc4a1a
GO:0002520 immune system development	48	417	0.000164038	0.0148179	1.8571	100003790|100004455|100134973|100189608|100270759|114437|266985|280650|30120|30138|30216|30467|30481|30766|317637|321127|326287|327268|373085|387000|393806|393950|394194|402800|402969|445394|447875|554155|555433|557302|560210|560270|561863|566512|566604|569354|569471|58054|613144|64607|65238|751109|767662|791563|795246|796481|799538|84703	kat8|epoa|il7r|thpo|csf3a|spry4|npm1a|klf6a|dlc|dld|ba1|max|gata1a|tal1|wdr43|ddx18|epb41b|sec23b|hspa9|slc25a37|snrkb|gar1|rps24|kri1|tmem88a|wdr55|smyd5|rps27.1|themis|casp8l2|hsp70l|csrnp1a|mbd6|prdm15|casp3b|brd2b|chd7|pim2|dkc1|alas2|klf17|epor|slc25a38a|wnt16|cnr2|selp|gemin5|slc4a1a
GO:0006865 amino acid transport	10	46	0.000164938	0.0148179	5.03484	100003376|100073328|368923|393197|393221|494490|566270|566537|567420|797250	slc7a3b|slc38a3a|slc6a13|pex3|slc43a2a|slc6a9|slc7a14a|slc38a2|slc7a10a|slc7a5
GO:1903825 organic acid transmembrane transport	10	49	0.000164938	0.0148179	5.03484	100003376|100073328|327276|393197|561766|563356|566270|567144|567420|797250	slc7a3b|slc38a3a|slc16a3|pex3|slc16a6b|slc5a6a|slc7a14a|slc16a4|slc7a10a|slc7a5
GO:1905039 carboxylic acid transmembrane transport	10	49	0.000164938	0.0148179	5.03484	100003376|100073328|327276|393197|561766|563356|566270|567144|567420|797250	slc7a3b|slc38a3a|slc16a3|pex3|slc16a6b|slc5a6a|slc7a14a|slc16a4|slc7a10a|slc7a5
GO:0000154 rRNA modification	8	24	0.000205395	0.0178758	6.43816	321130|321247|393950|406275|406690|445162|494152|613144	nop2|ftsj3|gar1|fbl|nsun5|dimt1l|nop58|dkc1
GO:0030490 maturation of SSU-rRNA	11	43	0.000245451	0.0207146	4.28952	317639|321114|325037|337399|386642|393282|394194|406307|447856|550514|553568	tsr2|snu13b|tsr1|rrs1|ngdn|snu13a|rps24|rps28|utp3|utp23|abt1
GO:0035162 embryonic hemopoiesis	15	80	0.000269912	0.022109	3.24316	100003790|100270759|30481|30766|326287|387000|393806|394194|402969|447875|560270|566512|569471|64607|84703	kat8|csf3a|gata1a|tal1|epb41b|slc25a37|snrkb|rps24|tmem88a|smyd5|csrnp1a|prdm15|chd7|alas2|slc4a1a
GO:0006457 protein folding	20	122	0.000357551	0.0284509	2.60808	100004382|116994|192324|192327|282676|30477|30591|322258|368924|373085|386709|393134|393555|394037|406773|445061|445144|550373|565155|569466	qsox1|cct6a|cct7|cct3|hspd1|tcp1|hsp90aa1.1|cct5|fkbp5|hspa9|dnajb11|mkks|cct4|cct8|ppig|dnajb4|chchd4a|ppie|hsp90aa1.2|dnajb5
GO:0035195 gene silencing by miRNA	9	96	0.000389325	0.0301186	4.93994	100033535|100033583|100033608|100033613|100033773|100628646|100628655|100628950|405793	mirlet7a-3|mir22a|mir29a-1|mir30e-2|mir210|mir221|mirlet7e|mir222|disp2
GO:0000463 maturation of LSU-rRNA from tricistronic rRNA transcript (SSU-rRNA, 5.8S rRNA, LSU-rRNA)	5	10	0.000483678	0.0344942	12.0478	321247|321652|322251|777627|793727	ftsj3|wdr12|rpl7l1|bop1|gnl2
GO:0009648 photoperiodism	5	11	0.000483678	0.0344942	12.0478	140633|30140|352934|352935|58099	per2|clocka|npas2|arntl1b|arntl2
GO:0015669 gas transport	5	19	0.000483678	0.0344942	12.0478	30216|30331|30507|445037|497166	ba1|cahz|hbaa1|hbba2|hbaa2
GO:0000469 cleavage involved in rRNA processing	7	21	0.000495429	0.0344942	6.49535	321897|325037|337399|553568|553641|565000|793727	gnl3|tsr1|rrs1|abt1|eri1|exosc3|gnl2
GO:0015718 monocarboxylic acid transport	8	48	0.000531679	0.0361153	5.36377	100170781|327276|368923|445176|550432|561766|563356|567144	abcd3b|slc16a3|slc6a13|mfsd2ab|slc27a4|slc16a6b|slc5a6a|slc16a4
GO:0016441 posttranscriptional gene silencing	9	98	0.000647629	0.0419453	4.52781	100033535|100033583|100033608|100033613|100033773|100628646|100628655|100628950|405793	mirlet7a-3|mir22a|mir29a-1|mir30e-2|mir210|mir221|mirlet7e|mir222|disp2
GO:0035194 posttranscriptional gene silencing by RNA	9	98	0.000647629	0.0419453	4.52781	100033535|100033583|100033608|100033613|100033773|100628646|100628655|100628950|405793	mirlet7a-3|mir22a|mir29a-1|mir30e-2|mir210|mir221|mirlet7e|mir222|disp2
GO:0071495 cellular response to endogenous stimulus	36	381	0.000730297	0.0462245	1.88917	100003539|100126142|100329171|100537012|114437|30742|30750|321756|321837|335916|386629|393541|393622|402815|402920|406311|406588|431720|431736|436839|497639|548604|553465|557176|559245|559281|560140|561841|562062|562258|562705|564511|564873|571948|573376|767747	tacr1a|sik2a|bmp16|baiap2b|spry4|bmpr1ba|pparda|tgif1|keap1a|jun|tob1a|tsc22d3|acsl4a|nr1d2a|lhcgr|pik3r3a|sstr5|nr4a1|bambib|rab10|fgf18b|nr4a3|sik1|pik3r1|rorca|irs1|adipor2|wu:fb39e10|socs2|rorcb|ppp4cb|vdrb|jund|nr1d4b|hspa8|rbms3
GO:0009719 response to endogenous stimulus	38	438	0.000851429	0.052694	1.83627	100003539|100126142|100329171|100537012|114437|30742|30750|321756|321837|335916|373879|386629|393541|393622|394037|402815|402920|406311|406588|431720|431736|436839|497639|548604|553465|557176|559245|559281|560140|561841|562062|562258|562705|564511|564873|571948|573376|767747	tacr1a|sik2a|bmp16|baiap2b|spry4|bmpr1ba|pparda|tgif1|keap1a|jun|p2rx5|tob1a|tsc22d3|acsl4a|cct8|nr1d2a|lhcgr|pik3r3a|sstr5|nr4a1|bambib|rab10|fgf18b|nr4a3|sik1|pik3r1|rorca|irs1|adipor2|wu:fb39e10|socs2|rorcb|ppp4cb|vdrb|jund|nr1d4b|hspa8|rbms3
GO:0015711 organic anion transport	18	160	0.00101784	0.0616233	2.50592	100003376|100037332|100073328|100170781|327276|368923|393197|393221|445176|494490|550432|561766|563356|566270|566537|567144|567420|797250	slc7a3b|zgc:162608|slc38a3a|abcd3b|slc16a3|slc6a13|pex3|slc43a2a|mfsd2ab|slc6a9|slc27a4|slc16a6b|slc5a6a|slc7a14a|slc38a2|slc16a4|slc7a10a|slc7a5
GO:0042255 ribosome assembly	10	42	0.00105271	0.0623785	3.7741	317739|393818|402823|406266|406307|436840|550350|553568|553616|554155	ppan|rps17|bxdc2|rsl24d1|rps28|mpv17l2|mrto4|abt1|nip7|rps27.1
GO:0031047 gene silencing by RNA	10	113	0.00127863	0.074187	3.65966	100033535|100033583|100033608|100033613|100033773|100628646|100628655|100628950|405793|568159	mirlet7a-3|mir22a|mir29a-1|mir30e-2|mir210|mir221|mirlet7e|mir222|disp2|ago3b
GO:0006396 RNA processing	54	489	0.00144006	0.0818485	1.60804	101882554|192312|192331|30432|317639|321059|321114|321130|321247|321652|321897|322251|325037|325106|326088|334362|337399|386642|393282|393475|393950|394053|394194|402808|402896|406275|406307|406690|436657|442932|445162|445219|445394|445399|445404|447856|447922|494152|503940|550350|550514|553269|553568|553641|553693|559409|563247|565000|606657|613144|767714|777627|793727|794079	rbm10|mak16|snrpd1|smn1|tsr2|rrp1|snu13b|nop2|ftsj3|wdr12|gnl3|rpl7l1|tsr1|utp15|ccnl1b|nol6|rrs1|ngdn|snu13a|prmt7|gar1|eif4a3|rps24|rrp9|snrpb2|fbl|rps28|nsun5|cpsf2|gnl3l|dimt1l|srek1|wdr55|ddx56|snrpf|utp3|snrpg|nop58|spen|mrto4|utp23|ccnl1a|abt1|eri1|raver1|si:ch211-217k17.7|rsl1d1|exosc3|trmt2b|dkc1|ncl|bop1|gnl2|pdcd11
GO:0030218 erythrocyte differentiation	15	92	0.00150678	0.0833006	2.66872	100004455|280650|30481|30766|326287|327268|387000|554155|566512|566604|569471|64607|65238|767662|84703	epoa|klf6a|gata1a|tal1|epb41b|sec23b|slc25a37|rps27.1|prdm15|casp3b|chd7|alas2|klf17|slc25a38a|slc4a1a
GO:0048872 homeostasis of number of cells	17	112	0.00152543	0.0833006	2.47954	100004455|280650|30481|30766|326287|327268|387000|393541|436749|554155|566512|566604|569471|64607|65238|767662|84703	epoa|klf6a|gata1a|tal1|epb41b|sec23b|slc25a37|tsc22d3|polr3h|rps27.1|prdm15|casp3b|chd7|alas2|klf17|slc25a38a|slc4a1a
GO:0034101 erythrocyte homeostasis	15	93	0.00170671	0.0897298	2.62988	100004455|280650|30481|30766|326287|327268|387000|554155|566512|566604|569471|64607|65238|767662|84703	epoa|klf6a|gata1a|tal1|epb41b|sec23b|slc25a37|rps27.1|prdm15|casp3b|chd7|alas2|klf17|slc25a38a|slc4a1a
GO:0034220 ion transmembrane transport	33	440	0.00170761	0.0897298	1.83997	100003376|100004946|100073328|100150892|322126|327276|373113|373879|393197|393412|393940|405763|405771|436618|492513|553296|555921|557091|560808|561766|562675|563356|565213|566075|566270|567144|567420|568265|569528|64609|64611|797250|84703	slc7a3b|trpm4a|slc38a3a|clcn2a|vdac2|slc16a3|bcl2l10|p2rx5|pex3|klhl24b|atp2a2a|kcnh6a|rhag|hvcn1|clic5a|hrc|kcnb2|wnk4b|htr2aa|slc16a6b|cngb3.1|slc5a6a|slc9a5|slc4a2a|slc7a14a|slc16a4|slc7a10a|atp2a2b|cacna1ab|atp1a2a|atp1a3b|slc7a5|slc4a1a
GO:0006417 regulation of translation	19	193	0.00178896	0.092264	2.30119	100033535|100033583|100033608|100033613|100033773|100628646|100628655|100628950|334234|336498|386642|393974|394053|405793|492482|550245|564633|568159|79380	mirlet7a-3|mir22a|mir29a-1|mir30e-2|mir210|mir221|mirlet7e|mir222|eif3c|eif3d|ngdn|eif3g|eif4a3|disp2|eif4ebp3|eif3k|ddx6|ago3b|eif4ea
GO:0015671 oxygen transport	4	17	0.00189201	0.0929293	12.0388	30216|30507|445037|497166	ba1|hbaa1|hbba2|hbaa2
GO:0000462 maturation of SSU-rRNA from tricistronic rRNA transcript (SSU-rRNA, 5.8S rRNA, LSU-rRNA)	8	32	0.00190196	0.0929293	4.19681	317639|325037|337399|386642|394194|447856|550514|553568	tsr2|tsr1|rrs1|ngdn|rps24|utp3|utp23|abt1
GO:0010501 RNA secondary structure unwinding	8	36	0.00190196	0.0929293	4.19681	321127|322206|386632|394053|445399|553462|564633|799650	ddx18|ddx5|ddx49|eif4a3|ddx56|ddx24|ddx6|ddx21
GO:0009628 response to abiotic stimulus	28	290	0.00195985	0.0941064	1.93137	100126123|140633|252846|30140|30216|30331|30507|317638|323528|335916|352934|352935|378848|393376|393555|436618|494100|550239|557682|560210|562813|564873|565155|572469|58099|64607|678563|791518	hsp70.1|per2|myo7aa|clocka|ba1|cahz|hbaa1|igfbp1a|dennd5b|jun|npas2|arntl1b|hspa5|hif1al|cct4|hvcn1|nabp1a|hikeshi|dcun1d3|hsp70l|gnb5a|jund|hsp90aa1.2|pim1|arntl2|alas2|cirbpb|hmox1a
GO:0002262 myeloid cell homeostasis	15	95	0.00217337	0.102591	2.55547	100004455|280650|30481|30766|326287|327268|387000|554155|566512|566604|569471|64607|65238|767662|84703	epoa|klf6a|gata1a|tal1|epb41b|sec23b|slc25a37|rps27.1|prdm15|casp3b|chd7|alas2|klf17|slc25a38a|slc4a1a
GO:0003333 amino acid transmembrane transport	6	27	0.0023116	0.107297	5.56299	100003376|100073328|393197|566270|567420|797250	slc7a3b|slc38a3a|pex3|slc7a14a|slc7a10a|slc7a5
GO:0009064 glutamine family amino acid metabolic process	8	43	0.00236759	0.108094	4.02187	100000775|100333321|266992|322089|336473|393799|394138|572518	glula|prodha|cad|ctps1a|glulb|pycr1a|asns|oat
GO:0060215 primitive hemopoiesis	10	52	0.00260861	0.117177	3.26319	100003790|30481|30766|393806|394194|402969|447875|560270|566512|569471	kat8|gata1a|tal1|snrkb|rps24|tmem88a|smyd5|csrnp1a|prdm15|chd7
GO:0071826 ribonucleoprotein complex subunit organization	19	136	0.00347829	0.153763	2.14983	192331|317739|324525|334234|336498|393475|393818|393974|394111|402823|406266|406307|436840|550245|550350|553568|553616|554155|564633	snrpd1|ppan|atxn2l|eif3c|eif3d|prmt7|rps17|eif3g|pelo|bxdc2|rsl24d1|rps28|mpv17l2|eif3k|mrto4|abt1|nip7|rps27.1|ddx6
GO:0034248 regulation of cellular amide metabolic process	19	201	0.00380324	0.165501	2.12968	100033535|100033583|100033608|100033613|100033773|100628646|100628655|100628950|334234|336498|386642|393974|394053|405793|492482|550245|564633|568159|79380	mirlet7a-3|mir22a|mir29a-1|mir30e-2|mir210|mir221|mirlet7e|mir222|eif3c|eif3d|ngdn|eif3g|eif4a3|disp2|eif4ebp3|eif3k|ddx6|ago3b|eif4ea
GO:0022618 ribonucleoprotein complex assembly	18	124	0.00386861	0.165755	2.17824	192331|317739|324525|334234|336498|393475|393818|393974|402823|406266|406307|436840|550245|550350|553568|553616|554155|564633	snrpd1|ppan|atxn2l|eif3c|eif3d|prmt7|rps17|eif3g|bxdc2|rsl24d1|rps28|mpv17l2|eif3k|mrto4|abt1|nip7|rps27.1|ddx6
GO:0000478 endonucleolytic cleavage involved in rRNA processing	4	10	0.00500933	0.211379	8.02546	325037|337399|553568|793727	tsr1|rrs1|abt1|gnl2
GO:0030099 myeloid cell differentiation	22	178	0.00512573	0.213062	1.94499	100004455|100189608|100270759|280650|30481|30766|321127|326287|327268|387000|402969|447875|554155|557302|566512|566604|569354|569471|64607|65238|767662|84703	epoa|thpo|csf3a|klf6a|gata1a|tal1|ddx18|epb41b|sec23b|slc25a37|tmem88a|smyd5|rps27.1|casp8l2|prdm15|casp3b|brd2b|chd7|alas2|klf17|slc25a38a|slc4a1a
GO:0009266 response to temperature stimulus	7	30	0.00541928	0.221951	3.8358	100126123|140633|30140|550239|560210|565155|678563	hsp70.1|per2|clocka|hikeshi|hsp70l|hsp90aa1.2|cirbpb
GO:0090066 regulation of anatomical structure size	23	243	0.00563838	0.225919	1.89539	100002938|100004946|100037315|100038776|100329524|100334610|100537012|114447|30192|30266|335821|368364|432375|447877|544660|553677|557912|558275|561295|561895|569891|664708|792519	cdc42ep4b|trpm4a|adrb2b|actr3b|urp1|nppb|baiap2b|cxcr4b|ntn1b|sema3aa|aqp1a.1|sb:cb649|twf1b|lmod2a|sema3gb|twf2b|ssh2b|cdc42ep5|sema5a|sema4c|nsmfb|lmod2b|adrb3b
GO:0006541 glutamine metabolic process	5	19	0.00567839	0.225919	5.4742	100000775|266992|322089|336473|394138	glula|cad|ctps1a|glulb|asns
GO:0010608 posttranscriptional regulation of gene expression	19	211	0.00632376	0.246168	2.01679	100033535|100033583|100033608|100033613|100033773|100628646|100628655|100628950|334234|336498|386642|393974|394053|405793|492482|550245|564633|568159|79380	mirlet7a-3|mir22a|mir29a-1|mir30e-2|mir210|mir221|mirlet7e|mir222|eif3c|eif3d|ngdn|eif3g|eif4a3|disp2|eif4ebp3|eif3k|ddx6|ago3b|eif4ea
GO:0007610 behavior	15	159	0.00636412	0.246168	2.23849	100048921|103911405|140633|393891|394037|436943|445139|494490|560808|562813|569528|572469|64611|724016|794339	flnca|otog|per2|fbxo32|cct8|cryabb|bag3|slc6a9|htr2aa|gnb5a|cacna1ab|pim1|atp1a3b|npas4a|ldb3a
GO:0060216 definitive hemopoiesis	8	44	0.0073024	0.278427	3.21595	30766|393950|394194|402800|447875|560210|561863|613144	tal1|gar1|rps24|kri1|smyd5|hsp70l|mbd6|dkc1
GO:0006839 mitochondrial transport	10	58	0.00739807	0.278427	2.74275	286740|322126|336116|387000|405895|445144|555812|570430|794081|798429	mtx1b|vdac2|bnip3|slc25a37|tomm40l|chchd4a|ucp2|si:ch1073-174d20.2|ucp3|timm23a
GO:0014070 response to organic cyclic compound	17	180	0.0080219	0.29396	2.05569	100003539|100033608|30750|335916|373879|394037|402815|406588|431720|548604|559020|559245|561841|562258|564511|564873|571948	tacr1a|mir29a-1|pparda|jun|p2rx5|cct8|nr1d2a|sstr5|nr4a1|nr4a3|ptgs2b|rorca|wu:fb39e10|rorcb|vdrb|jund|nr1d4b
GO:0006413 translational initiation	12	76	0.00837565	0.302937	2.41505	322256|324365|334234|336498|386634|393974|406324|492482|550245|550549|557270|79380	eif5|eif2s2|eif3c|eif3d|eif4a1a|eif3g|abce1|eif4ebp3|eif3k|eif4e1c|eif3f|eif4ea
GO:0048821 erythrocyte development	7	36	0.00955318	0.341098	3.37511	100004455|280650|30481|30766|327268|387000|64607	epoa|klf6a|gata1a|tal1|sec23b|slc25a37|alas2
GO:0031167 rRNA methylation	4	13	0.0104286	0.36764	6.01812	321130|321247|406275|406690	nop2|ftsj3|fbl|nsun5
GO:0017148 negative regulation of translation	10	126	0.0122216	0.425465	2.51347	100033535|100033583|100033608|100033613|100033773|100628646|100628655|100628950|405793|492482	mirlet7a-3|mir22a|mir29a-1|mir30e-2|mir210|mir221|mirlet7e|mir222|disp2|eif4ebp3
GO:0043628 ncRNA 3'-end processing	5	20	0.0124651	0.428585	4.30121	321897|406275|553641|565000|613144	gnl3|fbl|eri1|exosc3|dkc1
GO:0008154 actin polymerization or depolymerization	13	109	0.0139049	0.463966	2.15037	100002938|100038776|100537012|368364|402881|403001|406738|432375|447877|553677|557912|558275|664708	cdc42ep4b|actr3b|baiap2b|sb:cb649|mical3a|cfl2|cfl1l|twf1b|lmod2a|twf2b|ssh2b|cdc42ep5|lmod2b
GO:0009755 hormone-mediated signaling pathway	11	102	0.0140685	0.463966	2.32904	30750|402815|402920|431720|548604|559245|560140|561841|562258|564511|571948	pparda|nr1d2a|lhcgr|nr4a1|nr4a3|rorca|adipor2|wu:fb39e10|rorcb|vdrb|nr1d4b
GO:0006939 smooth muscle contraction	4	30	0.0141605	0.463966	5.3496	100003539|100037315|321070|560808	tacr1a|adrb2b|rock2b|htr2aa
GO:0015807 L-amino acid transport	4	14	0.0141605	0.463966	5.3496	100003376|393221|494490|567420	slc7a3b|slc43a2a|slc6a9|slc7a10a
GO:0032984 macromolecular complex disassembly	9	63	0.0147064	0.476248	2.58433	266989|394111|402881|403001|406324|406738|447877|567306|664708	etf1b|pelo|mical3a|cfl2|abce1|cfl1l|lmod2a|napaa|lmod2b
GO:0043241 protein complex disassembly	8	55	0.0154188	0.477129	2.75558	266989|402881|403001|406324|406738|447877|567306|664708	etf1b|mical3a|cfl2|abce1|cfl1l|lmod2a|napaa|lmod2b
GO:0043624 cellular protein complex disassembly	8	55	0.0154188	0.477129	2.75558	266989|402881|403001|406324|406738|447877|567306|664708	etf1b|mical3a|cfl2|abce1|cfl1l|lmod2a|napaa|lmod2b
GO:0090501 RNA phosphodiester bond hydrolysis	8	51	0.0154188	0.477129	2.75558	321897|325037|337399|436657|553568|553641|565000|793727	gnl3|tsr1|rrs1|cpsf2|abt1|eri1|exosc3|gnl2
GO:0001558 regulation of cell growth	15	120	0.0154461	0.477129	1.9912	114447|30192|30266|317638|393155|403033|544660|553273|559050|561295|561895|562062|569891|570956|793907	cxcr4b|ntn1b|sema3aa|igfbp1a|osgn1|cyr61|sema3gb|cyr61l2|sgk2b|sema5a|sema4c|socs2|nsmfb|sgk2a|igfbp1b
GO:0030042 actin filament depolymerization	5	24	0.0155902	0.477129	4.01449	402881|403001|406738|447877|664708	mical3a|cfl2|cfl1l|lmod2a|lmod2b
GO:0034249 negative regulation of cellular amide metabolic process	10	129	0.0171654	0.516763	2.36528	100033535|100033583|100033608|100033613|100033773|100628646|100628655|100628950|405793|492482	mirlet7a-3|mir22a|mir29a-1|mir30e-2|mir210|mir221|mirlet7e|mir222|disp2|eif4ebp3
GO:0007626 locomotory behavior	11	89	0.0172758	0.516763	2.24963	100048921|103911405|140633|393891|436943|445139|494490|562813|569528|64611|794339	flnca|otog|per2|fbxo32|cryabb|bag3|slc6a9|gnb5a|cacna1ab|atp1a3b|ldb3a
GO:0048863 stem cell differentiation	19	183	0.0176017	0.516763	1.7945	100002060|100270759|30120|30138|30266|30766|317637|322265|327078|393492|494033|544660|558921|560341|561295|561895|569471|791563|795246	masp1|csf3a|dlc|dld|sema3aa|tal1|wdr43|psmd11b|polr1a|lbh|tfap2c|sema3gb|fosl2|mych|sema5a|sema4c|chd7|wnt16|cnr2
GO:0006607 NLS-bearing protein import into nucleus	4	15	0.01864	0.516763	4.81444	100149852|368640|553305|569455	kpna6|kpna3|ipo4|kpnb3
GO:0006883 cellular sodium ion homeostasis	4	15	0.01864	0.516763	4.81444	559050|570956|64609|64611	sgk2b|sgk2a|atp1a2a|atp1a3b
GO:0009084 glutamine family amino acid biosynthetic process	4	20	0.01864	0.516763	4.81444	100000775|266992|336473|393799	glula|cad|glulb|pycr1a
GO:0090502 RNA phosphodiester bond hydrolysis, endonucleolytic	4	14	0.01864	0.516763	4.81444	325037|337399|553568|793727	tsr1|rrs1|abt1|gnl2
GO:0042391 regulation of membrane potential	9	101	0.0186832	0.516763	2.46655	100004946|101154640|368264|405763|494490|562675|563393|569528|724016	trpm4a|kcnh1b|npffl|kcnh6a|slc6a9|cngb3.1|rims2b|cacna1ab|npas4a
GO:0032269 negative regulation of cellular protein metabolic process	18	225	0.0188127	0.516763	1.81288	100000665|100033535|100033583|100033608|100033613|100033773|100628646|100628655|100628950|114437|373108|405793|492482|553257|553607|563855|58013|797348	dusp3a|mirlet7a-3|mir22a|mir29a-1|mir30e-2|mir210|mir221|mirlet7e|mir222|spry4|xiap|disp2|eif4ebp3|klhl40a|camk2n1a|chac1|noc2l|pkib
GO:0071166 ribonucleoprotein complex localization	7	39	0.0209272	0.560406	2.81158	286746|30572|334362|337399|406324|541444|558395	sdad1|ran|nol6|rrs1|abce1|nmd3|xpo1a
GO:0071426 ribonucleoprotein complex export from nucleus	7	39	0.0209272	0.560406	2.81158	286746|30572|334362|337399|406324|541444|558395	sdad1|ran|nol6|rrs1|abce1|nmd3|xpo1a
GO:0010243 response to organonitrogen compound	11	126	0.0230666	0.611815	2.14037	100003539|100537012|335916|373879|394037|406311|436839|557176|559281|562062|564873	tacr1a|baiap2b|jun|p2rx5|cct8|pik3r3a|rab10|pik3r1|irs1|socs2|jund
GO:0009408 response to heat	4	15	0.0239039	0.616899	4.37667	100126123|550239|560210|565155	hsp70.1|hikeshi|hsp70l|hsp90aa1.2
GO:0042493 response to drug	4	26	0.0239039	0.616899	4.37667	335916|553304|560808|564873	jun|slc18a2|htr2aa|jund
GO:0007268 chemical synaptic transmission	15	271	0.0244196	0.616899	1.86717	100003539|368264|368923|393515|406588|494490|553304|553460|560808|561024|561773|563393|569528|569891|724016	tacr1a|npffl|slc6a13|stx3a|sstr5|slc6a9|slc18a2|snap29|htr2aa|slc6a13l|hrh3|rims2b|cacna1ab|nsmfb|npas4a
GO:0098916 anterograde trans-synaptic signaling	15	271	0.0244196	0.616899	1.86717	100003539|368264|368923|393515|406588|494490|553304|553460|560808|561024|561773|563393|569528|569891|724016	tacr1a|npffl|slc6a13|stx3a|sstr5|slc6a9|slc18a2|snap29|htr2aa|slc6a13l|hrh3|rims2b|cacna1ab|nsmfb|npas4a
GO:0099537 trans-synaptic signaling	15	271	0.0244196	0.616899	1.86717	100003539|368264|368923|393515|406588|494490|553304|553460|560808|561024|561773|563393|569528|569891|724016	tacr1a|npffl|slc6a13|stx3a|sstr5|slc6a9|slc18a2|snap29|htr2aa|slc6a13l|hrh3|rims2b|cacna1ab|nsmfb|npas4a
GO:0033993 response to lipid	16	174	0.0245874	0.616899	1.823	100033608|114447|30750|321837|335916|402815|404605|406588|431720|548604|559245|561841|562258|564511|564873|571948	mir29a-1|cxcr4b|pparda|keap1a|jun|nr1d2a|relt|sstr5|nr4a1|nr4a3|rorca|wu:fb39e10|rorcb|vdrb|jund|nr1d4b
GO:0040029 regulation of gene expression, epigenetic	11	145	0.0252796	0.628033	2.10626	100033535|100033583|100033608|100033613|100033773|100628646|100628655|100628950|393475|405793|559945	mirlet7a-3|mir22a|mir29a-1|mir30e-2|mir210|mir221|mirlet7e|mir222|prmt7|disp2|dot1l
GO:0001666 response to hypoxia	8	53	0.025526	0.628033	2.4724	30216|30507|317638|378848|393376|393555|64607|791518	ba1|hbaa1|igfbp1a|hspa5|hif1al|cct4|alas2|hmox1a
GO:0071383 cellular response to steroid hormone stimulus	10	89	0.0258706	0.628033	2.19265	30750|402815|406588|431720|548604|559245|561841|562258|564511|571948	pparda|nr1d2a|sstr5|nr4a1|nr4a3|rorca|wu:fb39e10|rorcb|vdrb|nr1d4b
GO:0051248 negative regulation of protein metabolic process	18	230	0.0260203	0.628033	1.73978	100000665|100033535|100033583|100033608|100033613|100033773|100628646|100628655|100628950|114437|373108|405793|492482|553257|553607|563855|58013|797348	dusp3a|mirlet7a-3|mir22a|mir29a-1|mir30e-2|mir210|mir221|mirlet7e|mir222|spry4|xiap|disp2|eif4ebp3|klhl40a|camk2n1a|chac1|noc2l|pkib
GO:0099536 synaptic signaling	15	272	0.0262313	0.628033	1.84802	100003539|368264|368923|393515|406588|494490|553304|553460|560808|561024|561773|563393|569528|569891|724016	tacr1a|npffl|slc6a13|stx3a|sstr5|slc6a9|slc18a2|snap29|htr2aa|slc6a13l|hrh3|rims2b|cacna1ab|nsmfb|npas4a
GO:0051726 regulation of cell cycle	25	349	0.0274772	0.628033	1.57505	100000665|100148748|100151464|195819|30649|321070|321897|326088|327568|335916|386844|402991|404613|445501|494100|497646|553269|559945|564873|572469|58054|751765|767752|777627|793727	dusp3a|cables2a|cdkn1d|rpl36a|psme3|rock2b|gnl3|ccnl1b|ccnt2a|jun|ssrp1a|gadd45ga|klhl21|cdc26|nabp1a|gadd45bb|ccnl1a|dot1l|jund|pim1|pim2|pmaip1|ccnyl1|bop1|gnl2
GO:0008286 insulin receptor signaling pathway	5	29	0.0279536	0.628033	3.34446	100537012|406311|557176|559281|562062	baiap2b|pik3r3a|pik3r1|irs1|socs2
GO:0008064 regulation of actin polymerization or depolymerization	10	86	0.0284667	0.628033	2.1535	100002938|100038776|100537012|368364|432375|447877|553677|557912|558275|664708	cdc42ep4b|actr3b|baiap2b|sb:cb649|twf1b|lmod2a|twf2b|ssh2b|cdc42ep5|lmod2b
GO:0030832 regulation of actin filament length	10	86	0.0284667	0.628033	2.1535	100002938|100038776|100537012|368364|432375|447877|553677|557912|558275|664708	cdc42ep4b|actr3b|baiap2b|sb:cb649|twf1b|lmod2a|twf2b|ssh2b|cdc42ep5|lmod2b
GO:0048545 response to steroid hormone	10	92	0.0284667	0.628033	2.1535	30750|402815|406588|431720|548604|559245|561841|562258|564511|571948	pparda|nr1d2a|sstr5|nr4a1|nr4a3|rorca|wu:fb39e10|rorcb|vdrb|nr1d4b
GO:0032868 response to insulin	6	40	0.0284872	0.628033	2.89087	100537012|406311|436839|557176|559281|562062	baiap2b|pik3r3a|rab10|pik3r1|irs1|socs2
GO:0032869 cellular response to insulin stimulus	6	37	0.0284872	0.628033	2.89087	100537012|406311|436839|557176|559281|562062	baiap2b|pik3r3a|rab10|pik3r1|irs1|socs2
GO:0036293 response to decreased oxygen levels	8	54	0.0286392	0.628033	2.41043	30216|30507|317638|378848|393376|393555|64607|791518	ba1|hbaa1|igfbp1a|hspa5|hif1al|cct4|alas2|hmox1a
GO:0070482 response to oxygen levels	8	54	0.0286392	0.628033	2.41043	30216|30507|317638|378848|393376|393555|64607|791518	ba1|hbaa1|igfbp1a|hspa5|hif1al|cct4|alas2|hmox1a
GO:0032535 regulation of cellular component size	18	182	0.0294234	0.64019	1.71215	100002938|100038776|100537012|114447|30192|30266|335821|368364|432375|447877|544660|553677|557912|558275|561295|561895|569891|664708	cdc42ep4b|actr3b|baiap2b|cxcr4b|ntn1b|sema3aa|aqp1a.1|sb:cb649|twf1b|lmod2a|sema3gb|twf2b|ssh2b|cdc42ep5|sema5a|sema4c|nsmfb|lmod2b
GO:0071396 cellular response to lipid	11	108	0.0301602	0.651133	2.04119	30750|321837|402815|406588|431720|548604|559245|561841|562258|564511|571948	pparda|keap1a|nr1d2a|sstr5|nr4a1|nr4a3|rorca|wu:fb39e10|rorcb|vdrb|nr1d4b
GO:0043269 regulation of ion transport	12	164	0.0312725	0.669953	1.95637	322126|373113|393412|405763|436618|492513|553296|555921|557091|559050|569528|570956	vdac2|bcl2l10|klhl24b|kcnh6a|hvcn1|clic5a|hrc|kcnb2|wnk4b|sgk2b|cacna1ab|sgk2a
GO:0003158 endothelium development	6	43	0.0328565	0.672834	2.77921	286739|30120|30766|559725|564874|565194	msna|dlc|tal1|tnfrsf19|tnfrsf21|stab2
GO:0043434 response to peptide hormone	6	46	0.0328565	0.672834	2.77921	100537012|406311|436839|557176|559281|562062	baiap2b|pik3r3a|rab10|pik3r1|irs1|socs2
GO:0071375 cellular response to peptide hormone stimulus	6	42	0.0328565	0.672834	2.77921	100537012|406311|436839|557176|559281|562062	baiap2b|pik3r3a|rab10|pik3r1|irs1|socs2
GO:1901653 cellular response to peptide	6	42	0.0328565	0.672834	2.77921	100537012|406311|436839|557176|559281|562062	baiap2b|pik3r3a|rab10|pik3r1|irs1|socs2
GO:0071407 cellular response to organic cyclic compound	12	116	0.0338386	0.687887	1.93018	100003539|30750|402815|406588|431720|548604|559020|559245|561841|562258|564511|571948	tacr1a|pparda|nr1d2a|sstr5|nr4a1|nr4a3|ptgs2b|rorca|wu:fb39e10|rorcb|vdrb|nr1d4b
GO:0006611 protein export from nucleus	7	43	0.0350576	0.695574	2.4803	286746|30572|334362|337399|406324|541444|558395	sdad1|ran|nol6|rrs1|abce1|nmd3|xpo1a
GO:0015698 inorganic anion transport	7	70	0.0350576	0.695574	2.4803	100150892|321541|359838|406458|492513|566075|84703	clcn2a|slc20a1b|slc34a2b|slc20a1a|clic5a|slc4a2a|slc4a1a
GO:0060218 hematopoietic stem cell differentiation	7	51	0.0350576	0.695574	2.4803	100270759|30120|30138|30766|317637|791563|795246	csf3a|dlc|dld|tal1|wdr43|wnt16|cnr2
GO:0090305 nucleic acid phosphodiester bond hydrolysis	9	72	0.0352158	0.695574	2.16969	100002293|321897|325037|337399|436657|553568|553641|565000|793727	endog|gnl3|tsr1|rrs1|cpsf2|abt1|eri1|exosc3|gnl2
GO:0000028 ribosomal small subunit assembly	4	17	0.0368827	0.700299	3.70279	393818|406307|553568|554155	rps17|rps28|abt1|rps27.1
GO:0030513 positive regulation of BMP signaling pathway	4	22	0.0368827	0.700299	3.70279	100329171|393541|393622|562705	bmp16|tsc22d3|acsl4a|ppp4cb
GO:0055078 sodium ion homeostasis	4	24	0.0368827	0.700299	3.70279	559050|570956|64609|64611	sgk2b|sgk2a|atp1a2a|atp1a3b
GO:0006913 nucleocytoplasmic transport	13	106	0.0369637	0.700299	1.84518	100005471|100149852|286746|30572|334362|337399|368640|406324|541444|550239|553305|558395|569455	lzts2b|kpna6|sdad1|ran|nol6|rrs1|kpna3|abce1|nmd3|hikeshi|ipo4|xpo1a|kpnb3
GO:0051169 nuclear transport	13	106	0.0369637	0.700299	1.84518	100005471|100149852|286746|30572|334362|337399|368640|406324|541444|550239|553305|558395|569455	lzts2b|kpna6|sdad1|ran|nol6|rrs1|kpna3|abce1|nmd3|hikeshi|ipo4|xpo1a|kpnb3
GO:0045787 positive regulation of cell cycle	6	37	0.0376381	0.707937	2.67618	100000665|321070|326088|327568|553269|751765	dusp3a|rock2b|ccnl1b|ccnt2a|ccnl1a|pmaip1
GO:0016458 gene silencing	11	155	0.0386882	0.707937	1.95078	100033535|100033583|100033608|100033613|100033773|100628646|100628655|100628950|405793|559945|568159	mirlet7a-3|mir22a|mir29a-1|mir30e-2|mir210|mir221|mirlet7e|mir222|disp2|dot1l|ago3b
GO:0030833 regulation of actin filament polymerization	9	79	0.0387166	0.707937	2.12703	100002938|100038776|100537012|368364|432375|447877|553677|558275|664708	cdc42ep4b|actr3b|baiap2b|sb:cb649|twf1b|lmod2a|twf2b|cdc42ep5|lmod2b
GO:0035150 regulation of tube size	5	61	0.0388921	0.707937	3.00965	100004946|100037315|100329524|100334610|792519	trpm4a|adrb2b|urp1|nppb|adrb3b
GO:0045446 endothelial cell differentiation	5	34	0.0388921	0.707937	3.00965	30120|30766|559725|564874|565194	dlc|tal1|tnfrsf19|tnfrsf21|stab2
GO:0050880 regulation of blood vessel size	5	61	0.0388921	0.707937	3.00965	100004946|100037315|100329524|100334610|792519	trpm4a|adrb2b|urp1|nppb|adrb3b
GO:0006418 tRNA aminoacylation for protein translation	7	43	0.0393833	0.711525	2.40928	100330276|337070|368235|394188|445405|447847|493608	tarsl2|rars|yars|qars|sars|hars|farsb
GO:0051338 regulation of transferase activity	14	140	0.0396001	0.711525	1.77826	326088|327568|402991|405805|406311|497646|553269|553607|556765|557176|557682|567429|767752|797348	ccnl1b|ccnt2a|gadd45ga|trib3|pik3r3a|gadd45bb|ccnl1a|camk2n1a|dcun1d4|pik3r1|dcun1d3|si:ch1073-82l19.1|ccnyl1|pkib
GO:0007015 actin filament organization	17	177	0.0426848	0.74276	1.65513	100002938|100038776|100537012|30591|334273|368364|402881|403001|406738|432375|447877|553677|557912|558275|567061|568593|664708	cdc42ep4b|actr3b|baiap2b|hsp90aa1.1|pls1|sb:cb649|mical3a|cfl2|cfl1l|twf1b|lmod2a|twf2b|ssh2b|cdc42ep5|espn|sdc4|lmod2b
GO:0034622 cellular macromolecular complex assembly	39	456	0.0435238	0.74276	1.37307	100002938|100038776|100537012|192331|30591|317739|321714|322265|323501|324525|333957|334234|336498|368364|393475|393818|393974|394157|402823|406266|406307|432375|436840|447877|550245|550350|553460|553502|553568|553616|553677|554155|558275|563257|564633|564953|568932|58016|664708	cdc42ep4b|actr3b|baiap2b|snrpd1|hsp90aa1.1|ppan|setb|psmd11b|seta|atxn2l|ndel1b|eif3c|eif3d|sb:cb649|prmt7|rps17|eif3g|bcs1l|bxdc2|rsl24d1|rps28|twf1b|mpv17l2|lmod2a|eif3k|mrto4|snap29|mis18a|abt1|nip7|twf2b|rps27.1|cdc42ep5|lonp1|ddx6|spag1a|kat6b|hccsb|lmod2b
GO:0006814 sodium ion transport	8	84	0.0436896	0.74276	2.19071	393412|556156|559050|565213|566537|570956|64609|64611	klhl24b|slc5a8l|sgk2b|slc9a5|slc38a2|sgk2a|atp1a2a|atp1a3b
[truncated: 12 more rows]

## Sheet: DOWN late response
Term	Count	Size	p-value	adj.P.Val	odds ratio	Entrez	Symbol
[truncated: 37 more rows]
