# Supplementary material for: Delineating the Dynamic Transcriptome Response of mRNA and microRNA during Zebrafish Heart Regeneration
Source: Biomolecules. 2018 Dec 28;9(1):11. doi: 10.3390/biom9010011 (PMC6359357; doi:10.3390/biom9010011)
Supplement: Supplementary file 1 [file biomolecules-09-00011-s001.zip › Table S1.xls]

## Sheet: downregulated_ShamvsCryo160dpi
Term	Count	Size	p-value	odds ratio	Entrez	Symbol
GO:0021983 pituitary gland development	5	17	0.000399049	13.6185	30154|30436|352930|402875|548610	gli2a|eya1|gli1|dzip1|gli2b
GO:0021984 adenohypophysis development	5	16	0.000399049	13.6185	30154|30436|352930|402875|548610	gli2a|eya1|gli1|dzip1|gli2b
GO:0060173 limb development	4	11	0.000656697	21.7788	30071|30452|337626|445491	tbx5a|etv5b|etv5a|crbn
GO:0019369 arachidonic acid metabolic process	6	23	0.00091233	7.26704	246226|259306|393108|494153|569245|799957	ptgs1|cyp2ad2|cyp2p6|cyp2v1|cyp2ad3|cyp2ad6
GO:2001233 regulation of apoptotic signaling pathway	8	32	0.00129416	4.59388	114466|30436|30510|402921|407679|541552|751763|84041	tnfsf10l|eya1|tcf7l2|bcor|topbp1|eya4|bbc3|bco2l
GO:0035270 endocrine system development	13	109	0.00171081	2.89946	100005469|100884148|140421|140423|30105|30154|30304|30436|352930|402875|548610|563306|567545	fn1a|slc16a2|jag1a|jag1b|wnt5b|gli2a|tdgf1|eya1|gli1|dzip1|gli2b|rbpjb|klhl42
GO:0021536 diencephalon development	9	75	0.00362473	3.38631	30154|30304|30436|30452|30510|352930|402875|449554|548610	gli2a|tdgf1|eya1|etv5b|tcf7l2|gli1|dzip1|rbfox1|gli2b
GO:0007418 ventral midline development	4	15	0.00448508	8.70959	30154|30304|352930|548610	gli2a|tdgf1|gli1|gli2b
GO:0021508 floor plate formation	4	14	0.00448508	8.70959	30154|30304|352930|548610	gli2a|tdgf1|gli1|gli2b
GO:0033504 floor plate development	4	19	0.00448508	8.70959	30154|30304|352930|548610	gli2a|tdgf1|gli1|gli2b
GO:0033505 floor plate morphogenesis	4	14	0.00448508	8.70959	30154|30304|352930|548610	gli2a|tdgf1|gli1|gli2b
GO:0048562 embryonic organ morphogenesis	36	359	0.00481939	1.66758	100004161|100004688|100005469|100141346|140423|170454|171094|260350|30066|30071|30105|30154|30304|30436|30498|324913|402843|402875|403019|415149|432371|445491|497312|503736|504167|541552|553740|556677|563892|565206|567422|567452|571965|60641|751108|777717	tbx5b|col27a1a|fn1a|itga8|jag1b|meis2a|nek8|has2|meis2b|tbx5a|wnt5b|gli2a|tdgf1|eya1|egr1|znf503|sfrp1a|dzip1|irx1a|lum|prdm5|crbn|cobl|apobec2a|gpr22a|eya4|nr3c1|mfap2|cald1b|hcfc1b|plxna3|grk5l|pkn2|sox9a|nkd1|bmp3
GO:0001676 long-chain fatty acid metabolic process	6	28	0.00489853	4.67052	246226|259306|393108|494153|569245|799957	ptgs1|cyp2ad2|cyp2p6|cyp2v1|cyp2ad3|cyp2ad6
GO:0035107 appendage morphogenesis	10	62	0.00506638	2.94995	30071|30452|337158|337626|403019|445491|559150|565032|568084|60641	tbx5a|etv5b|col1a1a|etv5a|irx1a|crbn|hmcn1|hmcn2|grip2a|sox9a
GO:0043401 steroid hormone mediated signaling pathway	12	87	0.00579224	2.56929	30418|30749|403010|405890|406522|436679|553740|554722|559245|562171|562258|569321	nr2f1a|nr5a2|nr0b2a|esrrga|nr2f6b|nr4a2b|nr3c1|rorab|rorca|nr3c2|rorcb|nr2c2
GO:0006690 icosanoid metabolic process	6	30	0.00637628	4.35904	246226|259306|393108|494153|569245|799957	ptgs1|cyp2ad2|cyp2p6|cyp2v1|cyp2ad3|cyp2ad6
GO:0048854 brain morphogenesis	6	29	0.00637628	4.35904	100151149|30154|30304|352930|548610|555688	syngap1b|gli2a|tdgf1|gli1|gli2b|pcdh19
GO:1901568 fatty acid derivative metabolic process	6	30	0.00637628	4.35904	246226|259306|393108|494153|569245|799957	ptgs1|cyp2ad2|cyp2p6|cyp2v1|cyp2ad3|cyp2ad6
GO:0048736 appendage development	13	94	0.00666292	2.40658	100004161|30071|30452|337158|337626|403019|445491|450059|559150|565032|568084|60641|794315	tbx5b|tbx5a|etv5b|col1a1a|etv5a|irx1a|crbn|osr1|hmcn1|hmcn2|grip2a|sox9a|and1
GO:0090596 sensory organ morphogenesis	25	257	0.00683981	1.81324	100004161|100005469|100007441|100537559|140423|142986|30071|30304|30436|30498|324913|393845|394032|402843|402921|403019|415149|436806|445491|497312|541552|556677|568520|569250|60641	tbx5b|fn1a|znf644a|znf644b|jag1b|ptk2ab|tbx5a|tdgf1|eya1|egr1|znf503|pde6c|irx2a|sfrp1a|bcor|irx1a|lum|rab11fip4a|crbn|cobl|eya4|mfap2|crb2b|ehmt2|sox9a
GO:0048593 camera-type eye morphogenesis	17	144	0.00729839	2.08825	100004161|100005469|100007441|100537559|142986|30071|30304|30498|324913|393845|394032|402843|402921|403019|415149|568520|569250	tbx5b|fn1a|znf644a|znf644b|ptk2ab|tbx5a|tdgf1|egr1|znf503|pde6c|irx2a|sfrp1a|bcor|irx1a|lum|crb2b|ehmt2
GO:0071383 cellular response to steroid hormone stimulus	12	89	0.00748422	2.4721	30418|30749|403010|405890|406522|436679|553740|554722|559245|562171|562258|569321	nr2f1a|nr5a2|nr0b2a|esrrga|nr2f6b|nr4a2b|nr3c1|rorab|rorca|nr3c2|rorcb|nr2c2
GO:0009311 oligosaccharide metabolic process	6	35	0.00815283	4.08658	100000478|100000684|445250|445562|564336|751653	mgat2|neu3.5|neu3.2|st3gal2|st6galnac1.1|st6galnac4
GO:0071897 DNA biosynthetic process	6	24	0.00815283	4.08658	556995|559022|569100|569495|569525|570043	lig1|tnksa|rev3l|wrn|lig4|rev1
GO:0048545 response to steroid hormone	12	92	0.00846416	2.42616	30418|30749|403010|405890|406522|436679|553740|554722|559245|562171|562258|569321	nr2f1a|nr5a2|nr0b2a|esrrga|nr2f6b|nr4a2b|nr3c1|rorab|rorca|nr3c2|rorcb|nr2c2
GO:2001236 regulation of extrinsic apoptotic signaling pathway	4	11	0.0102444	6.22038	114466|30436|30510|541552	tnfsf10l|eya1|tcf7l2|eya4
GO:0009755 hormone-mediated signaling pathway	12	102	0.0107222	2.33908	30418|30749|403010|405890|406522|436679|553740|554722|559245|562171|562258|569321	nr2f1a|nr5a2|nr0b2a|esrrga|nr2f6b|nr4a2b|nr3c1|rorab|rorca|nr3c2|rorcb|nr2c2
GO:0030900 forebrain development	12	123	0.0107222	2.33908	30154|30304|30436|30452|30510|352930|402875|436679|449554|548610|563691|58066	gli2a|tdgf1|eya1|etv5b|tcf7l2|gli1|dzip1|nr4a2b|rbfox1|gli2b|btbd3a|notch3
GO:0003146 heart jogging	7	45	0.0108011	3.3173	100004161|100005469|260350|30071|402875|497312|751108	tbx5b|fn1a|has2|tbx5a|dzip1|cobl|nkd1
GO:0035295 tube development	38	413	0.0118501	1.5381	100004161|100005469|100535215|140423|171094|260350|30066|30071|30154|30304|30436|30510|323630|337626|352930|402875|402921|405890|445491|450059|494130|497312|503713|503736|504167|541552|548610|555688|559032|561241|563306|563892|564934|567452|573084|60641|751108|795613	tbx5b|fn1a|pogza|jag1b|nek8|has2|meis2b|tbx5a|gli2a|tdgf1|eya1|tcf7l2|dvl2|etv5a|gli1|dzip1|bcor|esrrga|crbn|osr1|unc5b|cobl|ppm1k|apobec2a|gpr22a|eya4|gli2b|pcdh19|map1b|snapc4|rbpjb|cald1b|zeb2b|grk5l|tbx2a|sox9a|nkd1|trps1
GO:0033559 unsaturated fatty acid metabolic process	6	36	0.0127233	3.63172	246226|259306|393108|494153|569245|799957	ptgs1|cyp2ad2|cyp2p6|cyp2v1|cyp2ad3|cyp2ad6
GO:2001234 negative regulation of apoptotic signaling pathway	5	22	0.0142907	4.189	30436|30510|402921|541552|84041	eya1|tcf7l2|bcor|eya4|bco2l
GO:0002574 thrombocyte differentiation	4	12	0.0143554	5.44265	100009637|30105|445215|569354	wasla|wnt5b|mastl|brd2b
GO:0060042 retina morphogenesis in camera-type eye	12	98	0.0149473	2.21975	100004161|100007441|100537559|30071|30498|393845|394032|402843|402921|403019|568520|569250	tbx5b|znf644a|znf644b|tbx5a|egr1|pde6c|irx2a|sfrp1a|bcor|irx1a|crb2b|ehmt2
GO:0000086 G2/M transition of mitotic cell cycle	5	21	0.0180772	3.88894	405878|407679|436934|436936|445215	fbxl15|topbp1|rad17|kdm8|mastl
GO:0001573 ganglioside metabolic process	5	27	0.0180772	3.88894	100000684|445250|445562|564336|751653	neu3.5|neu3.2|st3gal2|st6galnac1.1|st6galnac4
GO:0044839 cell cycle G2/M phase transition	5	21	0.0180772	3.88894	405878|407679|436934|436936|445215	fbxl15|topbp1|rad17|kdm8|mastl
GO:0048592 eye morphogenesis	19	187	0.0198128	1.77466	100004161|100005469|100007441|100537559|142986|30071|30304|30498|324913|393845|394032|402843|402921|403019|415149|436806|556677|568520|569250	tbx5b|fn1a|znf644a|znf644b|ptk2ab|tbx5a|tdgf1|egr1|znf503|pde6c|irx2a|sfrp1a|bcor|irx1a|lum|rab11fip4a|mfap2|crb2b|ehmt2
GO:0060028 convergent extension involved in axis elongation	6	30	0.0225418	3.11234	30105|323630|492362|564934|572194|64698	wnt5b|dvl2|klhl12|zeb2b|tmem67|dcn
GO:0048732 gland development	21	212	0.0232051	1.68777	100005469|100884148|140421|140423|246226|30151|30154|30304|30436|30749|352930|402875|436610|503713|504167|548610|561241|563306|564934|569250|58066	fn1a|slc16a2|jag1a|jag1b|ptgs1|isl2b|gli2a|tdgf1|eya1|nr5a2|gli1|dzip1|pnpla3|ppm1k|gpr22a|gli2b|snapc4|rbpjb|zeb2b|ehmt2|notch3
GO:0071396 cellular response to lipid	12	108	0.0246391	2.04572	30418|30749|403010|405890|406522|436679|553740|554722|559245|562171|562258|569321	nr2f1a|nr5a2|nr0b2a|esrrga|nr2f6b|nr4a2b|nr3c1|rorab|rorca|nr3c2|rorcb|nr2c2
GO:0006687 glycosphingolipid metabolic process	6	36	0.0267035	2.9709	100000684|445250|445562|564336|565235|751653	neu3.5|neu3.2|st3gal2|st6galnac1.1|aldh5a1|st6galnac4
GO:0048585 negative regulation of response to stimulus	29	317	0.028315	1.51818	100034609|100144397|100151149|116992|280652|30436|30510|378477|394038|402921|403065|414272|541552|544658|550377|553130|559959|564989|565658|566028|567452|569081|571972|64698|751108|767669|794221|799945|84041	dusp10|flrt1b|syngap1b|smad6a|cdon|eya1|tcf7l2|ankrd6b|chad|bcor|braf|rgma|eya4|sema3fa|sema6dl|sema3c|ids|nprl3|sema3e|trabd2b|grk5l|rerea|flrt2|dcn|nkd1|rgs7bpa|nkd2b|sema3fb|bco2l
GO:0033333 fin development	11	90	0.0287579	2.06853	100004161|30071|337158|403019|445491|450059|559150|565032|568084|60641|794315	tbx5b|tbx5a|col1a1a|irx1a|crbn|osr1|hmcn1|hmcn2|grip2a|sox9a|and1
GO:0033334 fin morphogenesis	8	58	0.0288898	2.42191	30071|337158|403019|445491|559150|565032|568084|60641	tbx5a|col1a1a|irx1a|crbn|hmcn1|hmcn2|grip2a|sox9a
GO:0048729 tissue morphogenesis	44	488	0.0298008	1.38992	100004161|100005469|100333125|171094|260350|30066|30071|30105|30154|30304|30436|30769|321031|322509|323630|327216|337626|352930|393891|402843|402875|405799|445491|447898|492362|494130|497312|503736|504167|548610|555688|559959|562738|563892|564934|565974|567452|569081|569164|572194|574422|60641|64698|751108	tbx5b|fn1a|wdpcp|nek8|has2|meis2b|tbx5a|wnt5b|gli2a|tdgf1|eya1|robo1|quo|acta2|dvl2|ofd1|etv5a|gli1|fbxo32|sfrp1a|dzip1|dact1|crbn|tmem237b|klhl12|unc5b|cobl|apobec2a|gpr22a|gli2b|pcdh19|ids|dpf3|cald1b|zeb2b|map9|grk5l|rerea|ptpreb|tmem67|fynb|sox9a|dcn|nkd1
GO:0071407 cellular response to organic cyclic compound	13	116	0.0299925	1.91691	246226|30418|30749|403010|405890|406522|436679|553740|554722|559245|562171|562258|569321	ptgs1|nr2f1a|nr5a2|nr0b2a|esrrga|nr2f6b|nr4a2b|nr3c1|rorab|rorca|nr3c2|rorcb|nr2c2
GO:0016575 histone deacetylation	5	22	0.0331897	3.20236	553608|563090|569081|791681|792017	tbl1xr1a|sin3aa|rerea|brms1|brms1la
GO:0006664 glycolipid metabolic process	10	80	0.0335792	2.09676	100000684|393448|436838|445250|445562|550396|564336|565235|565556|751653	neu3.5|pigb|pigh|neu3.2|st3gal2|mppe1|st6galnac1.1|aldh5a1|gal3st4|st6galnac4
GO:1903509 liposaccharide metabolic process	10	80	0.0335792	2.09676	100000684|393448|436838|445250|445562|550396|564336|565235|565556|751653	neu3.5|pigb|pigh|neu3.2|st3gal2|mppe1|st6galnac1.1|aldh5a1|gal3st4|st6galnac4
GO:0007187 G-protein coupled receptor signaling pathway, coupled to cyclic nucleotide second messenger	9	132	0.0392179	2.1325	100004124|100006888|140429|266751|352938|503868|557902|564945|568614	gpr1|gnai3|gnat2|adra2b|chrm2a|vipr1b|adcy2b|ptger1b|adra1d
GO:0051494 negative regulation of cytoskeleton organization	5	31	0.0395594	3.02433	100002383|447877|557148|572194|795335	lmod1a|lmod2a|mdm1|tmem67|lmod1b
GO:0051208 sequestering of calcium ion	4	25	0.0402969	3.62781	30105|553296|561350|567611	wnt5b|hrc|ryr3|itpr1a
GO:0051209 release of sequestered calcium ion into cytosol	4	24	0.0402969	3.62781	30105|553296|561350|567611	wnt5b|hrc|ryr3|itpr1a
GO:0051282 regulation of sequestering of calcium ion	4	25	0.0402969	3.62781	30105|553296|561350|567611	wnt5b|hrc|ryr3|itpr1a
GO:0051283 negative regulation of sequestering of calcium ion	4	25	0.0402969	3.62781	30105|553296|561350|567611	wnt5b|hrc|ryr3|itpr1a
GO:0060402 calcium ion transport into cytosol	4	25	0.0402969	3.62781	30105|553296|561350|567611	wnt5b|hrc|ryr3|itpr1a
GO:0097553 calcium ion transmembrane import into cytosol	4	25	0.0402969	3.62781	30105|553296|561350|567611	wnt5b|hrc|ryr3|itpr1a
GO:1902656 calcium ion import into cytosol	4	25	0.0402969	3.62781	30105|553296|561350|567611	wnt5b|hrc|ryr3|itpr1a
GO:0080135 regulation of cellular response to stress	10	80	0.0446051	1.98202	100034609|30436|368438|378477|407679|414272|541552|553599|561837|84041	dusp10|eya1|cntfr|ankrd6b|topbp1|rgma|eya4|fign|si:dkey-157g16.6|bco2l
GO:0050768 negative regulation of neurogenesis	8	60	0.0457976	2.17905	140613|414272|544658|550377|553130|565658|58066|799945	her9|rgma|sema3fa|sema6dl|sema3c|sema3e|notch3|sema3fb
GO:0033339 pectoral fin development	7	58	0.0476343	2.31054	100004161|30071|337158|403019|445491|450059|60641	tbx5b|tbx5a|col1a1a|irx1a|crbn|osr1|sox9a
GO:0000381 regulation of alternative mRNA splicing, via spliceosome	4	20	0.0492882	3.34856	101882554|407613|445219|449554	rbm10|rbfox1l|srek1|rbfox1
GO:0046426 negative regulation of JAK-STAT cascade	4	34	0.0492882	3.34856	100144397|394038|571972|64698	flrt1b|chad|flrt2|dcn
GO:1904893 negative regulation of STAT cascade	4	34	0.0492882	3.34856	100144397|394038|571972|64698	flrt1b|chad|flrt2|dcn
GO:0016569 covalent chromatin modification	22	196	0.0495143	1.52079	100005761|30130|30436|321217|335889|436729|436936|503778|541552|553608|559803|559983|562738|563090|563942|566841|569081|569250|791681|792017|792168|797303	ehmt1a|men1|eya1|mbd3b|emsy|setd7|kdm8|phf2|eya4|tbl1xr1a|smarca1|si:dkeyp-118b1.2|dpf3|sin3aa|kat2b|crebbpa|rerea|ehmt2|brms1|brms1la|ing5a|tada2a

## Sheet: upregulated_ShamvsCryo160dpi
Term	Count	Size	p-value	odds ratio	Entrez	Symbol
GO:0022613 ribonucleoprotein complex biogenesis	43	279	7.97835e-07	2.48124	100003787|100007313|192312|192331|317637|317678|317679|317739|321114|321130|321247|321652|321718|321897|322251|324525|326786|337399|386850|393475|393863|393979|402808|406275|406324|436807|436840|436992|445162|445399|449780|494152|541444|550244|550350|553284|553568|553616|553641|558395|570267|58013|613144	nhp2|ddx61|mak16|snrpd1|wdr43|ruvbl2|ruvbl1|ppan|snu13b|nop2|ftsj3|wdr12|ybey|gnl3|rpl7l1|atxn2l|exosc6|rrs1|eif6|prmt7|heatr3|snrpe|rrp9|fbl|abce1|nop16|mpv17l2|imp4|dimt1l|ddx56|txnl4a|nop58|nmd3|snrpd2|mrto4|mrpl1|abt1|nip7|eri1|xpo1a|urb2|noc2l|dkc1
GO:0042254 ribosome biogenesis	34	201	1.54511e-06	2.74423	100003787|192312|317637|317739|321114|321130|321247|321652|321718|321897|322251|326786|337399|386850|393863|402808|406275|406324|436807|436840|436992|445162|445399|494152|541444|550350|553284|553568|553616|553641|558395|570267|58013|613144	nhp2|mak16|wdr43|ppan|snu13b|nop2|ftsj3|wdr12|ybey|gnl3|rpl7l1|exosc6|rrs1|eif6|heatr3|rrp9|fbl|abce1|nop16|mpv17l2|imp4|dimt1l|ddx56|nop58|nmd3|mrto4|mrpl1|abt1|nip7|eri1|xpo1a|urb2|noc2l|dkc1
GO:0042273 ribosomal large subunit biogenesis	16	57	1.84402e-06	5.03224	100003787|192312|317739|321114|321130|321247|321652|322251|337399|386850|393863|436807|550350|553284|553616|58013	nhp2|mak16|ppan|snu13b|nop2|ftsj3|wdr12|rpl7l1|rrs1|eif6|heatr3|nop16|mrto4|mrpl1|nip7|noc2l
GO:0009266 response to temperature stimulus	10	30	2.21174e-05	6.76111	100126123|140633|321622|323922|335894|557714|560210|563771|565155|678563	hsp70.1|per2|hmgb1a|dnaja1|dnaja3a|pparab|hsp70l|bhlhe41|hsp90aa1.2|cirbpb
GO:0010501 RNA secondary structure unwinding	10	36	4.28315e-05	6.11736	100007313|192339|30116|321127|322206|386632|406249|445399|563448|566947	ddx61|ddx19|ddx3b|ddx18|ddx5|ddx49|ddx39ab|ddx56|zgc:193690|ddx3a
GO:0006364 rRNA processing	23	133	4.50195e-05	2.83013	100003787|192312|321114|321130|321247|321652|321718|321897|322251|326786|337399|386850|402808|406275|436992|445162|445399|494152|550350|553284|553568|553641|613144	nhp2|mak16|snu13b|nop2|ftsj3|wdr12|ybey|gnl3|rpl7l1|exosc6|rrs1|eif6|rrp9|fbl|imp4|dimt1l|ddx56|nop58|mrto4|mrpl1|abt1|eri1|dkc1
GO:0000470 maturation of LSU-rRNA	9	26	5.53324e-05	6.79591	100003787|192312|321114|321130|321247|321652|322251|386850|553284	nhp2|mak16|snu13b|nop2|ftsj3|wdr12|rpl7l1|eif6|mrpl1
GO:0016072 rRNA metabolic process	24	145	6.04817e-05	2.69664	100003787|192312|321114|321130|321247|321652|321718|321897|322251|326786|337399|386850|394111|402808|406275|436992|445162|445399|494152|550350|553284|553568|553641|613144	nhp2|mak16|snu13b|nop2|ftsj3|wdr12|ybey|gnl3|rpl7l1|exosc6|rrs1|eif6|pelo|rrp9|fbl|imp4|dimt1l|ddx56|nop58|mrto4|mrpl1|abt1|eri1|dkc1
GO:0015849 organic acid transport	14	96	0.00013674	3.67603	100170781|327276|368274|393221|445176|492363|494490|550432|561766|563356|566537|567144|797250|798635	abcd3b|slc16a3|slc16a1b|slc43a2a|mfsd2ab|slc7a3a|slc6a9|slc27a4|slc16a6b|slc5a6a|slc38a2|slc16a4|slc7a5|slc6a17
GO:0046942 carboxylic acid transport	14	96	0.00013674	3.67603	100170781|327276|368274|393221|445176|492363|494490|550432|561766|563356|566537|567144|797250|798635	abcd3b|slc16a3|slc16a1b|slc43a2a|mfsd2ab|slc7a3a|slc6a9|slc27a4|slc16a6b|slc5a6a|slc38a2|slc16a4|slc7a5|slc6a17
GO:0070585 protein localization to mitochondrion	9	30	0.000194384	5.50016	286740|322645|393638|405895|445144|552941|559037|570430|798429	mtx1b|tomm40|timm50|tomm40l|chchd4a|zgc:123096|grpel1|si:ch1073-174d20.2|timm23a
GO:0072655 establishment of protein localization to mitochondrion	9	30	0.000194384	5.50016	286740|322645|393638|405895|445144|552941|559037|570430|798429	mtx1b|tomm40|timm50|tomm40l|chchd4a|zgc:123096|grpel1|si:ch1073-174d20.2|timm23a
GO:0000460 maturation of 5.8S rRNA	8	27	0.000364243	5.69989	192312|321247|321652|321897|337399|386850|553568|553641	mak16|ftsj3|wdr12|gnl3|rrs1|eif6|abt1|eri1
GO:0015718 monocarboxylic acid transport	8	48	0.000364243	5.69989	100170781|327276|368274|445176|550432|561766|563356|567144	abcd3b|slc16a3|slc16a1b|mfsd2ab|slc27a4|slc16a6b|slc5a6a|slc16a4
GO:0000054 ribosomal subunit export from nucleus	5	10	0.000372334	12.801	337399|386850|406324|541444|558395	rrs1|eif6|abce1|nmd3|xpo1a
GO:0033750 ribosome localization	5	10	0.000372334	12.801	337399|386850|406324|541444|558395	rrs1|eif6|abce1|nmd3|xpo1a
GO:0033753 establishment of ribosome localization	5	10	0.000372334	12.801	337399|386850|406324|541444|558395	rrs1|eif6|abce1|nmd3|xpo1a
GO:0009226 nucleotide-sugar biosynthetic process	6	19	0.000618333	7.68558	322513|368229|393461|393469|445097|554143	uap1|pmm2|gmds|gmppab|gmppb|gnpnat1
GO:0071428 rRNA-containing ribonucleoprotein complex export from nucleus	5	11	0.000641799	10.6676	337399|386850|406324|541444|558395	rrs1|eif6|abce1|nmd3|xpo1a
GO:0055086 nucleobase-containing small molecule metabolic process	35	343	0.000695578	1.91103	100005763|100034522|100333702|140520|192305|266992|322089|323107|324211|324556|335774|335817|368256|378990|393143|394151|406259|406339|406367|406383|406762|447889|503707|541479|553453|553701|556578|559054|559488|560955|561683|565059|777719|791647|798918	uck2a|mthfd1l|adcy9|ATP8|adssl|cad|ctps1a|pgam1a|namptb|taldo1|cox6a1|pkma|paqr7b|nudt4a|umps|atp5g3a|hprt1|hk2|gapdhs|cmpk|pgd|pnp5b|upp1|hmgcrb|samhd1|gda|ampd3a|hmgcra|papss1|npffr2a|nt5c1bb|pank1b|papss2a|pnp5a|ahcyl1
GO:0006626 protein targeting to mitochondrion	8	29	0.000822928	4.88495	286740|322645|393638|405895|445144|559037|570430|798429	mtx1b|tomm40|timm50|tomm40l|chchd4a|grpel1|si:ch1073-174d20.2|timm23a
GO:0000466 maturation of 5.8S rRNA from tricistronic rRNA transcript (SSU-rRNA, 5.8S rRNA, LSU-rRNA)	6	18	0.000897175	6.98651	321247|321652|321897|337399|553568|553641	ftsj3|wdr12|gnl3|rrs1|abt1|eri1
GO:0009611 response to wounding	23	207	0.000900062	2.22993	100001836|100006778|100148867|100149185|100329613|282676|30123|30333|30767|321622|321726|322012|327320|353295|373085|394125|406397|415151|558344|564266|567047|568593|573376	itgb3b|il6st|lrrc32|cntf|hcar1-4|hspd1|wnt4a|pou5f3|stat3|hmgb1a|rbbp4|hmmr|f5|smarca4a|hspa9|rhoca|mmp9|rac2|chd4a|itgb3a|apobec2b|sdc4|hspa8
GO:0000154 rRNA modification	7	24	0.000917456	5.60685	100003787|321130|321247|406275|445162|494152|613144	nhp2|nop2|ftsj3|fbl|dimt1l|nop58|dkc1
GO:0006886 intracellular protein transport	43	407	0.000988698	1.74687	100148085|100149852|100332088|101882017|192339|286740|322645|322969|327268|337399|368229|368640|386636|386850|393279|393515|393638|393863|394001|394071|405846|405895|406249|406309|406318|406324|436605|445144|541444|553407|558324|558395|559037|563448|566313|567365|569063|570430|571621|572542|794778|798429|799094	ap2s1|kpna6|tbc1d12b|sytl3|ddx19|mtx1b|tomm40|nup50|sec23b|rrs1|pmm2|kpna3|timm17a|eif6|ap1s1|stx3a|timm50|heatr3|ap2m1b|srp9|stx11a|tomm40l|ddx39ab|tomm20a|clta|abce1|stx5a|chchd4a|nmd3|sec24d|sytl5|xpo1a|grpel1|zgc:193690|ramp2|akap12b|srpr|si:ch1073-174d20.2|nup153|kpna1|pacs2|timm23a|sgsm2
GO:0033865 nucleoside bisphosphate metabolic process	5	12	0.00103457	9.14373	541479|559054|559488|565059|777719	hmgcrb|hmgcra|papss1|pank1b|papss2a
GO:0033875 ribonucleoside bisphosphate metabolic process	5	12	0.00103457	9.14373	541479|559054|559488|565059|777719	hmgcrb|hmgcra|papss1|pank1b|papss2a
GO:0034032 purine nucleoside bisphosphate metabolic process	5	12	0.00103457	9.14373	541479|559054|559488|565059|777719	hmgcrb|hmgcra|papss1|pank1b|papss2a
GO:0030198 extracellular matrix organization	11	56	0.00108306	3.4448	192334|333938|386787|393279|406397|553407|554157|557315|562517|565508|798071	b3gat3|myh9a|itga5|ap1s1|mmp9|sec24d|ctss2.1|kirrel3l|anln|loxl2a|sec13
GO:0043062 extracellular structure organization	11	56	0.00108306	3.4448	192334|333938|386787|393279|406397|553407|554157|557315|562517|565508|798071	b3gat3|myh9a|itga5|ap1s1|mmp9|sec24d|ctss2.1|kirrel3l|anln|loxl2a|sec13
GO:0031099 regeneration	19	164	0.00153685	2.32969	100006778|100149185|282676|30123|30333|30767|317638|321622|321726|322012|353295|373081|373085|406397|503594|552928|558344|567047|573376	il6st|cntf|hspd1|wnt4a|pou5f3|stat3|igfbp1a|hmgb1a|rbbp4|hmmr|smarca4a|mvp|hspa9|mmp9|il4r.1|fitm2|chd4a|apobec2b|hspa8
GO:0014823 response to activity	5	15	0.00158105	7.99997	100004455|30750|393376|555192|557714	epoa|pparda|hif1al|epas1b|pparab
GO:0065002 intracellular protein transmembrane transport	8	32	0.00165943	4.27375	322645|393638|394071|405895|445144|559037|570430|798429	tomm40|timm50|srp9|tomm40l|chchd4a|grpel1|si:ch1073-174d20.2|timm23a
GO:0071806 protein transmembrane transport	8	32	0.00165943	4.27375	322645|393638|394071|405895|445144|559037|570430|798429	tomm40|timm50|srp9|tomm40l|chchd4a|grpel1|si:ch1073-174d20.2|timm23a
GO:0015931 nucleobase-containing compound transport	13	77	0.00187041	2.83089	100005893|192339|337399|386850|403025|406249|406324|503767|541444|558395|563448|563580|571621	magoh|ddx19|rrs1|eif6|casc3|ddx39ab|abce1|rbm8a|nmd3|xpo1a|zgc:193690|slc29a1a|nup153
GO:0030150 protein import into mitochondrial matrix	5	14	0.00231323	7.11069	322645|393638|405895|559037|798429	tomm40|timm50|tomm40l|grpel1|timm23a
GO:0009112 nucleobase metabolic process	7	36	0.00257255	4.48462	100005763|100034522|266992|393143|406259|406383|553701	uck2a|mthfd1l|cad|umps|hprt1|cmpk|gda
GO:0050657 nucleic acid transport	12	70	0.00259576	2.85352	100005893|192339|337399|386850|403025|406249|406324|503767|541444|558395|563448|571621	magoh|ddx19|rrs1|eif6|casc3|ddx39ab|abce1|rbm8a|nmd3|xpo1a|zgc:193690|nup153
GO:0050658 RNA transport	12	70	0.00259576	2.85352	100005893|192339|337399|386850|403025|406249|406324|503767|541444|558395|563448|571621	magoh|ddx19|rrs1|eif6|casc3|ddx39ab|abce1|rbm8a|nmd3|xpo1a|zgc:193690|nup153
GO:0006206 pyrimidine nucleobase metabolic process	4	12	0.00260256	10.2329	100005763|266992|393143|406383	uck2a|cad|umps|cmpk
GO:0043043 peptide biosynthetic process	43	469	0.00293968	1.63661	100003787|100005893|100007313|100033608|100033773|100073334|100141351|100628950|266989|30116|322251|322256|333974|334402|337007|337070|368235|368284|386634|386850|393273|393745|393748|394071|394111|394188|403025|406324|406546|415150|445405|503752|503767|550549|553284|553448|553580|566947|567785|568159|652982|792182|79380	nhp2|magoh|ddx61|mir29a-1|mir210|mrps21|coa3a|mir222|etf1b|ddx3b|rpl7l1|eif5|gclm|brf1a|rps12|rars|yars|cars|eif4a1a|eif6|zgc:56676|wars|mrpl57|srp9|pelo|qars|casc3|abce1|eif5a2|eif2b1|sars|ptrh1|rbm8a|eif4e1c|mrpl1|rrbp1a|mrps17|ddx3a|tsfm|ago3b|ireb2|eef2a.1|eif4ea
GO:0051236 establishment of RNA localization	12	71	0.00295748	2.80108	100005893|192339|337399|386850|403025|406249|406324|503767|541444|558395|563448|571621	magoh|ddx19|rrs1|eif6|casc3|ddx39ab|abce1|rbm8a|nmd3|xpo1a|zgc:193690|nup153
GO:0044743 protein transmembrane import into intracellular organelle	7	28	0.00321807	4.27092	322645|393638|405895|445144|559037|570430|798429	tomm40|timm50|tomm40l|chchd4a|grpel1|si:ch1073-174d20.2|timm23a
GO:0009408 response to heat	5	15	0.00326401	6.39932	100126123|323922|335894|560210|565155	hsp70.1|dnaja1|dnaja3a|hsp70l|hsp90aa1.2
GO:0006836 neurotransmitter transport	12	126	0.003359	2.75096	100150452|101882017|393515|405846|494490|553304|553460|558324|567544|567809|641321|798635	si:ch211-117c9.5|sytl3|stx3a|stx11a|slc6a9|slc18a2|snap29|sytl5|slc6a8|slc6a16b|snap23.2|slc6a17
GO:0019693 ribose phosphate metabolic process	25	239	0.00347195	1.91777	100005763|100333702|140520|192305|322089|323107|324556|335774|335817|368256|378990|393143|394151|406259|406339|406367|406762|503707|541479|556578|559054|559488|560955|565059|777719	uck2a|adcy9|ATP8|adssl|ctps1a|pgam1a|taldo1|cox6a1|pkma|paqr7b|nudt4a|umps|atp5g3a|hprt1|hk2|gapdhs|pgd|upp1|hmgcrb|ampd3a|hmgcra|papss1|npffr2a|pank1b|papss2a
GO:0006412 translation	42	464	0.00393548	1.61658	100003787|100005893|100007313|100033608|100033773|100073334|100141351|100628950|266989|30116|322251|322256|334402|337007|337070|368235|368284|386634|386850|393273|393745|393748|394071|394111|394188|403025|406324|406546|415150|445405|503752|503767|550549|553284|553448|553580|566947|567785|568159|652982|792182|79380	nhp2|magoh|ddx61|mir29a-1|mir210|mrps21|coa3a|mir222|etf1b|ddx3b|rpl7l1|eif5|brf1a|rps12|rars|yars|cars|eif4a1a|eif6|zgc:56676|wars|mrpl57|srp9|pelo|qars|casc3|abce1|eif5a2|eif2b1|sars|ptrh1|rbm8a|eif4e1c|mrpl1|rrbp1a|mrps17|ddx3a|tsfm|ago3b|ireb2|eef2a.1|eif4ea
GO:0008299 isoprenoid biosynthetic process	6	24	0.00395147	4.80196	336798|394060|541479|550349|559054|562840	ggps1|hmgcs1|hmgcrb|pdss1|hmgcra|rdh10a
GO:1990542 mitochondrial transmembrane transport	7	30	0.00398016	4.07672	322645|393638|405895|445144|559037|570430|798429	tomm40|timm50|tomm40l|chchd4a|grpel1|si:ch1073-174d20.2|timm23a
GO:0031629 synaptic vesicle fusion to presynaptic active zone membrane	4	16	0.00408938	8.52715	393515|405846|553460|641321	stx3a|stx11a|snap29|snap23.2
GO:0045026 plasma membrane fusion	4	17	0.00408938	8.52715	393515|405846|553460|641321	stx3a|stx11a|snap29|snap23.2
GO:0099500 vesicle fusion to plasma membrane	4	16	0.00408938	8.52715	393515|405846|553460|641321	stx3a|stx11a|snap29|snap23.2
GO:0071166 ribonucleoprotein complex localization	8	39	0.00440756	3.53565	192339|337399|386850|406249|406324|541444|558395|563448	ddx19|rrs1|eif6|ddx39ab|abce1|nmd3|xpo1a|zgc:193690
GO:0071426 ribonucleoprotein complex export from nucleus	8	39	0.00440756	3.53565	192339|337399|386850|406249|406324|541444|558395|563448	ddx19|rrs1|eif6|ddx39ab|abce1|nmd3|xpo1a|zgc:193690
GO:0009117 nucleotide metabolic process	29	295	0.00454683	1.78081	100005763|100333702|140520|192305|322089|323107|324211|324556|335774|335817|368256|378990|393143|394151|406259|406339|406367|406383|406762|503707|541479|553453|556578|559054|559488|560955|561683|565059|777719	uck2a|adcy9|ATP8|adssl|ctps1a|pgam1a|namptb|taldo1|cox6a1|pkma|paqr7b|nudt4a|umps|atp5g3a|hprt1|hk2|gapdhs|cmpk|pgd|upp1|hmgcrb|samhd1|ampd3a|hmgcra|papss1|npffr2a|nt5c1bb|pank1b|papss2a
GO:0034660 ncRNA metabolic process	33	300	0.00481998	1.70356	100003787|192312|321114|321130|321247|321652|321718|321897|322251|326786|337070|337399|368235|368284|386850|393745|394111|394188|402808|406275|436992|445162|445399|445405|494152|494481|550350|553284|553523|553568|553641|553721|613144	nhp2|mak16|snu13b|nop2|ftsj3|wdr12|ybey|gnl3|rpl7l1|exosc6|rars|rrs1|yars|cars|eif6|wars|pelo|qars|rrp9|fbl|imp4|dimt1l|ddx56|sars|nop58|rpph1|mrto4|mrpl1|trit1|abt1|eri1|rpp14|dkc1
GO:0006753 nucleoside phosphate metabolic process	29	297	0.00482354	1.77225	100005763|100333702|140520|192305|322089|323107|324211|324556|335774|335817|368256|378990|393143|394151|406259|406339|406367|406383|406762|503707|541479|553453|556578|559054|559488|560955|561683|565059|777719	uck2a|adcy9|ATP8|adssl|ctps1a|pgam1a|namptb|taldo1|cox6a1|pkma|paqr7b|nudt4a|umps|atp5g3a|hprt1|hk2|gapdhs|cmpk|pgd|upp1|hmgcrb|samhd1|ampd3a|hmgcra|papss1|npffr2a|nt5c1bb|pank1b|papss2a
GO:0009225 nucleotide-sugar metabolic process	6	26	0.0050223	4.5193	322513|368229|393461|393469|445097|554143	uap1|pmm2|gmds|gmppab|gmppb|gnpnat1
GO:0072594 establishment of protein localization to organelle	18	135	0.00517973	2.10417	100149852|286740|322645|322969|368229|368640|393638|393863|394071|405895|445144|552941|559037|569063|570430|571621|572542|798429	kpna6|mtx1b|tomm40|nup50|pmm2|kpna3|timm50|heatr3|srp9|tomm40l|chchd4a|zgc:123096|grpel1|srpr|si:ch1073-174d20.2|nup153|kpna1|timm23a
GO:0006732 coenzyme metabolic process	19	169	0.00523611	2.05364	100002536|100034522|100333269|323107|323329|324211|324556|335817|393425|406339|406367|406725|406762|541479|550442|559054|564697|565059|798918	si:dkey-190g6.2|mthfd1l|aldh1l2|pgam1a|mat2aa|namptb|taldo1|pkma|elovl5|hk2|gapdhs|elovl1b|pgd|hmgcrb|coq10b|hmgcra|pdxkb|pank1b|ahcyl1
GO:0006396 RNA processing	49	489	0.00532689	1.52821	100003787|100005893|192312|192331|321114|321129|321130|321247|321652|321718|321897|322251|326088|326786|337399|386850|393475|393979|402808|402896|402966|403025|406249|406275|406810|415157|436657|436751|436992|445162|445399|445404|447922|449780|494152|494481|503767|550244|550350|553269|553284|553523|553568|553641|553693|553721|573096|57924|613144	nhp2|magoh|mak16|snrpd1|snu13b|rtca|nop2|ftsj3|wdr12|ybey|gnl3|rpl7l1|ccnl1b|exosc6|rrs1|eif6|prmt7|snrpe|rrp9|snrpb2|snrpb|casc3|ddx39ab|fbl|prpf38b|sf3b6|cpsf2|sf3b5|imp4|dimt1l|ddx56|snrpf|snrpg|txnl4a|nop58|rpph1|rbm8a|snrpd2|mrto4|ccnl1a|mrpl1|trit1|abt1|eri1|raver1|rpp14|hnrnpl2|smx5|dkc1
GO:0042060 wound healing	18	169	0.00562234	2.08508	100001836|100148867|282676|30123|30333|30767|321726|322012|327320|353295|373085|394125|406397|558344|564266|567047|568593|573376	itgb3b|lrrc32|hspd1|wnt4a|pou5f3|stat3|rbbp4|hmmr|f5|smarca4a|hspa9|rhoca|mmp9|chd4a|itgb3a|apobec2b|sdc4|hspa8
GO:0009260 ribonucleotide biosynthetic process	15	138	0.00562622	2.26704	100005763|100333702|140520|192305|322089|368256|393143|394151|406259|503707|556578|559488|560955|565059|777719	uck2a|adcy9|ATP8|adssl|ctps1a|paqr7b|umps|atp5g3a|hprt1|upp1|ampd3a|papss1|npffr2a|pank1b|papss2a
GO:0046390 ribose phosphate biosynthetic process	15	138	0.00562622	2.26704	100005763|100333702|140520|192305|322089|368256|393143|394151|406259|503707|556578|559488|560955|565059|777719	uck2a|adcy9|ATP8|adssl|ctps1a|paqr7b|umps|atp5g3a|hprt1|upp1|ampd3a|papss1|npffr2a|pank1b|papss2a
GO:0043094 cellular metabolic compound salvage	7	36	0.00590499	3.73613	100005763|406259|447889|503707|556578|564697|791647	uck2a|hprt1|pnp5b|upp1|ampd3a|pdxkb|pnp5a
GO:0046112 nucleobase biosynthetic process	5	18	0.00595384	5.33182	100034522|266992|393143|406259|406383	mthfd1l|cad|umps|hprt1|cmpk
GO:0015727 lactate transport	4	16	0.00605943	7.3085	327276|368274|561766|567144	slc16a3|slc16a1b|slc16a6b|slc16a4
GO:0035873 lactate transmembrane transport	4	16	0.00605943	7.3085	327276|368274|561766|567144	slc16a3|slc16a1b|slc16a6b|slc16a4
GO:0035879 plasma membrane lactate transport	4	16	0.00605943	7.3085	327276|368274|561766|567144	slc16a3|slc16a1b|slc16a6b|slc16a4
GO:0006405 RNA export from nucleus	9	50	0.00606696	3.0364	192339|337399|386850|406249|406324|541444|558395|563448|571621	ddx19|rrs1|eif6|ddx39ab|abce1|nmd3|xpo1a|zgc:193690|nup153
GO:0006403 RNA localization	12	78	0.00607532	2.52474	100005893|192339|337399|386850|403025|406249|406324|503767|541444|558395|563448|571621	magoh|ddx19|rrs1|eif6|casc3|ddx39ab|abce1|rbm8a|nmd3|xpo1a|zgc:193690|nup153
GO:0007229 integrin-mediated signaling pathway	8	44	0.00617441	3.30714	100001836|100536705|368917|386787|405864|564266|566771|570216	itgb3b|itgae.2|adam8a|itga5|itgb1b.2|itgb3a|itgb1b.1|itgb1b
GO:0017038 protein import	13	91	0.0066656	2.38411	100149852|322645|322969|368640|393638|393863|405895|445144|559037|570430|571621|572542|798429	kpna6|tomm40|nup50|kpna3|timm50|heatr3|tomm40l|chchd4a|grpel1|si:ch1073-174d20.2|nup153|kpna1|timm23a
GO:0072521 purine-containing compound metabolic process	25	261	0.00709542	1.79853	100034522|100333702|140520|192305|323107|335774|335817|368256|378990|394151|406259|406339|406367|447889|541479|553453|553701|556578|559054|559488|560955|565059|777719|791647|798918	mthfd1l|adcy9|ATP8|adssl|pgam1a|cox6a1|pkma|paqr7b|nudt4a|atp5g3a|hprt1|hk2|gapdhs|pnp5b|hmgcrb|samhd1|gda|ampd3a|hmgcra|papss1|npffr2a|pank1b|papss2a|pnp5a|ahcyl1
GO:0072528 pyrimidine-containing compound biosynthetic process	6	31	0.00777853	4.04344	100005763|266992|322089|393143|406383|503707	uck2a|cad|ctps1a|umps|cmpk|upp1
GO:0006605 protein targeting	20	165	0.00813208	1.91953	100149852|286740|322645|322969|368229|368640|393638|393863|394071|405895|406309|445144|559037|567365|569063|570430|571621|572542|794778|798429	kpna6|mtx1b|tomm40|nup50|pmm2|kpna3|timm50|heatr3|srp9|tomm40l|tomm20a|chchd4a|grpel1|akap12b|srpr|si:ch1073-174d20.2|nup153|kpna1|pacs2|timm23a
GO:0006611 protein export from nucleus	8	43	0.00843225	3.10632	192339|337399|386850|406249|406324|541444|558395|563448	ddx19|rrs1|eif6|ddx39ab|abce1|nmd3|xpo1a|zgc:193690
GO:0006636 unsaturated fatty acid biosynthetic process	4	16	0.00857185	6.39467	386661|393425|406725|559020	scd|elovl5|elovl1b|ptgs2b
GO:0030168 platelet activation	4	18	0.00857185	6.39467	100001836|100148867|327320|564266	itgb3b|lrrc32|f5|itgb3a
GO:0045737 positive regulation of cyclin-dependent protein serine/threonine kinase activity	4	13	0.00857185	6.39467	100005903|326088|327568|553269	si:dkey-27i16.2|ccnl1b|ccnt2a|ccnl1a
GO:1904031 positive regulation of cyclin-dependent protein kinase activity	4	13	0.00857185	6.39467	100005903|326088|327568|553269	si:dkey-27i16.2|ccnl1b|ccnt2a|ccnl1a
GO:0009259 ribonucleotide metabolic process	23	232	0.00859288	1.81584	100005763|100333702|140520|192305|322089|323107|335774|335817|368256|378990|393143|394151|406259|406339|406367|503707|541479|556578|559054|559488|560955|565059|777719	uck2a|adcy9|ATP8|adssl|ctps1a|pgam1a|cox6a1|pkma|paqr7b|nudt4a|umps|atp5g3a|hprt1|hk2|gapdhs|upp1|hmgcrb|ampd3a|hmgcra|papss1|npffr2a|pank1b|papss2a
GO:1901137 carbohydrate derivative biosynthetic process	37	434	0.00861928	1.58113	100005763|100333702|140520|192305|192334|322089|322513|327197|336797|336879|337131|368229|368256|393143|393461|393469|394151|403068|406259|407623|445097|445201|445275|474331|503707|553211|554143|556578|559488|560951|560955|565059|566527|567913|724080|777719|793362	uck2a|adcy9|ATP8|adssl|b3gat3|ctps1a|uap1|vcp|serp1|sdf2|c1galt1b|pmm2|paqr7b|umps|gmds|gmppab|atp5g3a|alg2|hprt1|b3gnt7l|gmppb|cant1b|sdf2l1|dolpp1|upp1|st8sia4|gnpnat1|ampd3a|papss1|xylt1|npffr2a|pank1b|dad1|mogs|b4galt5|papss2a|b3gnt2b
GO:0010035 response to inorganic substance	9	63	0.00917931	2.81348	100126123|140633|30591|327439|393853|541344|560210|678623|792986	hsp70.1|per2|hsp90aa1.1|slc30a7|slc30a1a|prdx1|hsp70l|slc11a2|slc39a3
GO:0034470 ncRNA processing	26	228	0.00969692	1.7256	100003787|192312|321114|321130|321247|321652|321718|321897|322251|326786|337399|386850|402808|406275|436992|445162|445399|494152|494481|550350|553284|553523|553568|553641|553721|613144	nhp2|mak16|snu13b|nop2|ftsj3|wdr12|ybey|gnl3|rpl7l1|exosc6|rrs1|eif6|rrp9|fbl|imp4|dimt1l|ddx56|nop58|rpph1|mrto4|mrpl1|trit1|abt1|eri1|rpp14|dkc1
GO:0000079 regulation of cyclin-dependent protein serine/threonine kinase activity	5	20	0.00990904	4.57005	100005903|326088|327568|553269|767752	si:dkey-27i16.2|ccnl1b|ccnt2a|ccnl1a|ccnyl1
GO:0043628 ncRNA 3'-end processing	5	20	0.00990904	4.57005	321897|326786|406275|553641|613144	gnl3|exosc6|fbl|eri1|dkc1
GO:1904029 regulation of cyclin-dependent protein kinase activity	5	20	0.00990904	4.57005	100005903|326088|327568|553269|767752	si:dkey-27i16.2|ccnl1b|ccnt2a|ccnl1a|ccnyl1
GO:0006720 isoprenoid metabolic process	7	43	0.00998953	3.32047	100150054|336798|394060|541479|550349|559054|562840	cyp1b1|ggps1|hmgcs1|hmgcrb|pdss1|hmgcra|rdh10a
GO:1903825 organic acid transmembrane transport	7	49	0.00998953	3.32047	327276|368274|492363|561766|563356|567144|797250	slc16a3|slc16a1b|slc7a3a|slc16a6b|slc5a6a|slc16a4|slc7a5
GO:1905039 carboxylic acid transmembrane transport	7	49	0.00998953	3.32047	327276|368274|492363|561766|563356|567144|797250	slc16a3|slc16a1b|slc7a3a|slc16a6b|slc5a6a|slc16a4|slc7a5
GO:0006913 nucleocytoplasmic transport	14	106	0.0111686	2.13954	100149852|192339|322969|337399|368640|386850|393863|406249|406324|541444|558395|563448|571621|572542	kpna6|ddx19|nup50|rrs1|kpna3|eif6|heatr3|ddx39ab|abce1|nmd3|xpo1a|zgc:193690|nup153|kpna1
GO:0051169 nuclear transport	14	106	0.0111686	2.13954	100149852|192339|322969|337399|368640|386850|393863|406249|406324|541444|558395|563448|571621|572542	kpna6|ddx19|nup50|rrs1|kpna3|eif6|heatr3|ddx39ab|abce1|nmd3|xpo1a|zgc:193690|nup153|kpna1
GO:0000377 RNA splicing, via transesterification reactions with bulged adenosine as nucleophile	17	135	0.0113087	1.96756	100005893|192331|321114|393475|393979|402896|402966|406249|415157|436751|445404|447922|449780|503767|550244|553693|57924	magoh|snrpd1|snu13b|prmt7|snrpe|snrpb2|snrpb|ddx39ab|sf3b6|sf3b5|snrpf|snrpg|txnl4a|rbm8a|snrpd2|raver1|smx5
GO:0000398 mRNA splicing, via spliceosome	17	135	0.0113087	1.96756	100005893|192331|321114|393475|393979|402896|402966|406249|415157|436751|445404|447922|449780|503767|550244|553693|57924	magoh|snrpd1|snu13b|prmt7|snrpe|snrpb2|snrpb|ddx39ab|sf3b6|sf3b5|snrpf|snrpg|txnl4a|rbm8a|snrpd2|raver1|smx5
GO:0090407 organophosphate biosynthetic process	25	265	0.0113406	1.72065	100005763|100333702|140520|192305|30629|322089|324211|368256|393143|394151|406259|406383|503707|552928|553433|556578|556748|557632|559488|560955|564697|565059|567414|570720|777719	uck2a|adcy9|ATP8|adssl|pth1ra|ctps1a|namptb|paqr7b|umps|atp5g3a|hprt1|cmpk|upp1|fitm2|pisd|ampd3a|ppip5k1a|si:ch211-197l9.4|papss1|npffr2a|pdxkb|pank1b|agpat9l|cept1b|papss2a
GO:0001525 angiogenesis	26	268	0.0114498	1.69897	100001836|100321338|140633|30682|317637|327301|333938|337131|337376|353224|386787|445405|492487|494165|544667|550256|550364|553051|554230|560765|564266|564874|565508|568117|571050|571621	itgb3b|slc2a1b|per2|vegfaa|wdr43|ppp1cab|myh9a|c1galt1b|alox5ap|nrarpa|itga5|sars|rab11a|ppih|flt1|gng2|unc45a|fermt2|kdr|robo4|itgb3a|tnfrsf21|loxl2a|spns2|angpt4|nup153
GO:0015807 L-amino acid transport	4	14	0.0116789	5.68372	393221|492363|494490|798635	slc43a2a|slc7a3a|slc6a9|slc6a17
GO:0000375 RNA splicing, via transesterification reactions	17	136	0.0121718	1.94987	100005893|192331|321114|393475|393979|402896|402966|406249|415157|436751|445404|447922|449780|503767|550244|553693|57924	magoh|snrpd1|snu13b|prmt7|snrpe|snrpb2|snrpb|ddx39ab|sf3b6|sf3b5|snrpf|snrpg|txnl4a|rbm8a|snrpd2|raver1|smx5
GO:0000469 cleavage involved in rRNA processing	5	21	0.0124365	4.26529	100003787|321897|337399|553568|553641	nhp2|gnl3|rrs1|abt1|eri1
GO:0051186 cofactor metabolic process	22	217	0.0128666	1.76829	100002536|100034522|100333269|323107|323329|324211|324556|335817|393425|406339|406367|406725|406762|541479|550442|559054|564697|565059|64608|767662|791518|798918	si:dkey-190g6.2|mthfd1l|aldh1l2|pgam1a|mat2aa|namptb|taldo1|pkma|elovl5|hk2|gapdhs|elovl1b|pgd|hmgcrb|coq10b|hmgcra|pdxkb|pank1b|alas1|slc25a38a|hmox1a|ahcyl1
GO:0009165 nucleotide biosynthetic process	17	173	0.013086	1.9325	100005763|100333702|140520|192305|322089|324211|368256|393143|394151|406259|406383|503707|556578|559488|560955|565059|777719	uck2a|adcy9|ATP8|adssl|ctps1a|namptb|paqr7b|umps|atp5g3a|hprt1|cmpk|upp1|ampd3a|papss1|npffr2a|pank1b|papss2a
GO:0009628 response to abiotic stimulus	24	290	0.0132687	1.71538	100126123|140633|30682|317638|321622|323528|323922|327060|335894|352934|378848|393376|494100|555192|557682|557714|560210|562813|563771|565155|565508|569946|678563|791518	hsp70.1|per2|vegfaa|igfbp1a|hmgb1a|dennd5b|dnaja1|wee1|dnaja3a|npas2|hspa5|hif1al|nabp1a|epas1b|dcun1d3|pparab|hsp70l|gnb5a|bhlhe41|hsp90aa1.2|loxl2a|trpm1b|cirbpb|hmox1a
GO:0033365 protein localization to organelle	20	174	0.0138476	1.81035	100149852|286740|322645|322969|368229|368640|393638|393863|394071|405895|445144|552941|559037|562197|569063|570430|571621|572542|573376|798429	kpna6|mtx1b|tomm40|nup50|pmm2|kpna3|timm50|heatr3|srp9|tomm40l|chchd4a|zgc:123096|grpel1|si:ch211-225g23.1|srpr|si:ch1073-174d20.2|nup153|kpna1|hspa8|timm23a
GO:1902582 single-organism intracellular transport	25	256	0.0141271	1.68416	100002196|100149852|101882017|317637|322645|322969|333957|368640|387529|393515|393638|393863|405846|405895|445144|492487|553460|558324|559037|570430|571621|572542|641321|794778|798429	si:ch211-235e9.8|kpna6|sytl3|wdr43|tomm40|nup50|ndel1b|kpna3|ldlra|stx3a|timm50|heatr3|stx11a|tomm40l|chchd4a|rab11a|snap29|sytl5|grpel1|si:ch1073-174d20.2|nup153|kpna1|snap23.2|pacs2|timm23a
GO:0006820 anion transport	19	240	0.0143025	1.83568	100170781|100333644|321541|327276|368274|393221|406458|445176|492363|492513|492798|494490|550432|561766|563356|566537|567144|797250|798635	abcd3b|clcn2b|slc20a1b|slc16a3|slc16a1b|slc43a2a|slc20a1a|mfsd2ab|slc7a3a|clic5a|slc37a1|slc6a9|slc27a4|slc16a6b|slc5a6a|slc38a2|slc16a4|slc7a5|slc6a17
GO:0006413 translational initiation	11	76	0.0143978	2.31251	30116|322256|334402|386634|386850|393273|406324|415150|550549|566947|79380	ddx3b|eif5|brf1a|eif4a1a|eif6|zgc:56676|abce1|eif2b1|eif4e1c|ddx3a|eif4ea
GO:0006839 mitochondrial transport	9	58	0.0150391	2.56292	286740|322645|387000|393638|405895|445144|559037|570430|798429	mtx1b|tomm40|slc25a37|timm50|tomm40l|chchd4a|grpel1|si:ch1073-174d20.2|timm23a
GO:0051168 nuclear export	9	57	0.0150391	2.56292	192339|337399|386850|406249|406324|541444|558395|563448|571621	ddx19|rrs1|eif6|ddx39ab|abce1|nmd3|xpo1a|zgc:193690|nup153
GO:0042246 tissue regeneration	12	98	0.0150651	2.19893	282676|30123|30333|30767|321726|322012|353295|373085|406397|558344|567047|573376	hspd1|wnt4a|pou5f3|stat3|rbbp4|hmmr|smarca4a|hspa9|mmp9|chd4a|apobec2b|hspa8
GO:1901293 nucleoside phosphate biosynthetic process	17	176	0.0150753	1.89867	100005763|100333702|140520|192305|322089|324211|368256|393143|394151|406259|406383|503707|556578|559488|560955|565059|777719	uck2a|adcy9|ATP8|adssl|ctps1a|namptb|paqr7b|umps|atp5g3a|hprt1|cmpk|upp1|ampd3a|papss1|npffr2a|pank1b|papss2a
GO:0006457 protein folding	15	122	0.0167484	1.96469	282676|30591|323922|327244|335894|373085|386709|415236|445061|445144|494165|559037|565155|569466|58041	hspd1|hsp90aa1.1|dnaja1|dnajb1b|dnaja3a|hspa9|dnajb11|ppil3|dnajb4|chchd4a|ppih|grpel1|hsp90aa1.2|dnajb5|hspe1
GO:0007005 mitochondrion organization	18	153	0.0168006	1.83496	100002196|100141351|286740|322645|335894|393638|393740|405895|436985|445144|552941|559037|563257|570430|767645|793098|794169|798429	si:ch211-235e9.8|coa3a|mtx1b|tomm40|dnaja3a|timm50|chchd2|tomm40l|cox20|chchd4a|zgc:123096|grpel1|lonp1|si:ch1073-174d20.2|zgc:153993|yme1l1a|ndufaf4|timm23a
GO:0071822 protein complex subunit organization	34	426	0.0180921	1.52099	100002938|100141351|100149390|100537012|266989|30467|30591|30682|317678|322265|327214|333957|336504|373865|402881|406324|406397|406546|432375|436985|553460|553677|558275|562197|563257|564953|565508|568933|569946|570430|58016|641321|794169|799410	cdc42ep4b|coa3a|lmod3|baiap2b|etf1b|max|hsp90aa1.1|vegfaa|ruvbl2|psmd11b|tmem33|ndel1b|arpc5a|kctd12.1|mical3a|abce1|mmp9|eif5a2|twf1b|cox20|snap29|twf2b|cdc42ep5|si:ch211-225g23.1|lonp1|spag1a|loxl2a|kctd8|trpm1b|si:ch1073-174d20.2|hccsb|snap23.2|ndufaf4|kcnc4
GO:0099504 synaptic vesicle cycle	7	62	0.018213	2.89138	101882017|393515|405846|553304|553460|558324|641321	sytl3|stx3a|stx11a|slc18a2|snap29|sytl5|snap23.2
GO:1901615 organic hydroxy compound metabolic process	13	132	0.0182317	2.05885	100150054|30629|334189|378990|436600|556748|559054|562840|564424|564697|568338|768138|777765	cyp1b1|pth1ra|insig1|nudt4a|ebp|ppip5k1a|hmgcra|rdh10a|soat1|pdxkb|LOC568338|ebpl|gk5
GO:0071900 regulation of protein serine/threonine kinase activity	9	70	0.0188314	2.4537	100005903|100331041|326088|327568|353295|368256|553269|560955|767752	si:dkey-27i16.2|trib2|ccnl1b|ccnt2a|smarca4a|paqr7b|ccnl1a|npffr2a|ccnyl1
GO:0007160 cell-matrix adhesion	6	47	0.0191346	3.19979	100001836|30682|405864|560765|564266|566771	itgb3b|vegfaa|itgb1b.2|robo4|itgb3a|itgb1b.1
GO:0035265 organ growth	6	34	0.0191346	3.19979	100334610|280650|317678|317679|321107|353295	nppb|klf6a|ruvbl2|ruvbl1|rap1b|smarca4a
GO:0072527 pyrimidine-containing compound metabolic process	6	38	0.0191346	3.19979	100005763|266992|322089|393143|406383|503707	uck2a|cad|ctps1a|umps|cmpk|upp1
GO:0015711 organic anion transport	14	160	0.0196696	1.97398	100170781|327276|368274|393221|445176|492363|494490|550432|561766|563356|566537|567144|797250|798635	abcd3b|slc16a3|slc16a1b|slc43a2a|mfsd2ab|slc7a3a|slc6a9|slc27a4|slc16a6b|slc5a6a|slc38a2|slc16a4|slc7a5|slc6a17
GO:0072522 purine-containing compound biosynthetic process	14	144	0.0196696	1.97398	100034522|100333702|140520|192305|368256|394151|406259|447889|556578|559488|560955|565059|777719|791647	mthfd1l|adcy9|ATP8|adssl|paqr7b|atp5g3a|hprt1|pnp5b|ampd3a|papss1|npffr2a|pank1b|papss2a|pnp5a
GO:0006515 misfolded or incompletely synthesized protein catabolic process	4	15	0.0198474	4.65004	336879|445275|563257|793098	sdf2|sdf2l1|lonp1|yme1l1a
GO:0043173 nucleotide salvage	4	17	0.0198474	4.65004	100005763|406259|503707|556578	uck2a|hprt1|upp1|ampd3a
GO:0071826 ribonucleoprotein complex subunit organization	16	136	0.0203386	1.86704	100007313|192331|317678|317679|317739|324525|386850|393475|393979|394111|436840|449780|550244|550350|553568|553616	ddx61|snrpd1|ruvbl2|ruvbl1|ppan|atxn2l|eif6|prmt7|snrpe|pelo|mpv17l2|txnl4a|snrpd2|mrto4|abt1|nip7
GO:0016569 covalent chromatin modification	21	196	0.0213194	1.69716	282615|317678|317679|321614|321726|321974|325470|368478|393475|403080|406275|406815|448867|556678|560294|563175|565173|565508|568616|58013|768133	smarca5|ruvbl2|ruvbl1|wdr82|rbbp4|prmt1|ube2al|wdr75|prmt7|dnajc2|fbl|aebp2|prmt6|kdm6ba|tbl1x|smarcad1b|rps6ka5|loxl2a|smyd2b|noc2l|ezh2
GO:0006220 pyrimidine nucleotide metabolic process	5	28	0.0225304	3.55363	100005763|322089|393143|406383|503707	uck2a|ctps1a|umps|cmpk|upp1
GO:0006221 pyrimidine nucleotide biosynthetic process	5	28	0.0225304	3.55363	100005763|322089|393143|406383|503707	uck2a|ctps1a|umps|cmpk|upp1
GO:0006730 one-carbon metabolic process	5	35	0.0225304	3.55363	100034522|100333269|323329|394240|798918	mthfd1l|aldh1l2|mat2aa|ahcyl2|ahcyl1
GO:0048010 vascular endothelial growth factor receptor signaling pathway	5	27	0.0225304	3.55363	266992|30682|544667|550256|554230	cad|vegfaa|flt1|gng2|kdr
GO:0000041 transition metal ion transport	7	58	0.0237333	2.71566	327439|387000|393853|494478|550429|652982|792986	slc30a7|slc25a37|slc30a1a|tfr1b|steap4|ireb2|slc39a3
GO:0022618 ribonucleoprotein complex assembly	15	124	0.0239481	1.86856	100007313|192331|317678|317679|317739|324525|386850|393475|393979|436840|449780|550244|550350|553568|553616	ddx61|snrpd1|ruvbl2|ruvbl1|ppan|atxn2l|eif6|prmt7|snrpe|mpv17l2|txnl4a|snrpd2|mrto4|abt1|nip7
GO:0001569 branching involved in blood vessel morphogenesis	4	18	0.0249743	4.26248	30682|353224|445405|568117	vegfaa|nrarpa|sars|spns2
GO:0009064 glutamine family amino acid metabolic process	6	43	0.025821	2.95329	100333321|266992|322089|322614|336473|572518	prodha|cad|ctps1a|arg2|glulb|oat
GO:0006898 receptor-mediated endocytosis	5	30	0.0268038	3.3664	100151158|387529|406318|494478|573376	gak|ldlra|clta|tfr1b|hspa8
GO:0033559 unsaturated fatty acid metabolic process	5	36	0.0268038	3.3664	386661|393425|406725|559020|567204	scd|elovl5|elovl1b|ptgs2b|alox5a
GO:0044283 small molecule biosynthetic process	19	211	0.0277584	1.69425	100002536|100034522|266987|266992|30629|323107|336473|337376|386661|393425|399692|406725|550442|556748|559020|560915|562840|564111|564697	si:dkey-190g6.2|mthfd1l|cbsb|cad|pth1ra|pgam1a|glulb|alox5ap|scd|elovl5|cyp17a1|elovl1b|coq10b|ppip5k1a|ptgs2b|rfk|rdh10a|mcat|pdxkb
GO:0010038 response to metal ion	7	55	0.0303064	2.56022	100126123|30591|327439|393853|560210|678623|792986	hsp70.1|hsp90aa1.1|slc30a7|slc30a1a|hsp70l|slc11a2|slc39a3
GO:0009218 pyrimidine ribonucleotide metabolic process	4	22	0.0308267	3.93377	100005763|322089|393143|503707	uck2a|ctps1a|umps|upp1
GO:0009220 pyrimidine ribonucleotide biosynthetic process	4	22	0.0308267	3.93377	100005763|322089|393143|503707	uck2a|ctps1a|umps|upp1
GO:0030513 positive regulation of BMP signaling pathway	4	22	0.0308267	3.93377	100329171|393622|562705|724080	bmp16|acsl4a|ppp4cb|b4galt5
GO:0046132 pyrimidine ribonucleoside biosynthetic process	4	22	0.0308267	3.93377	100005763|322089|393143|503707	uck2a|ctps1a|umps|upp1
GO:0046134 pyrimidine nucleoside biosynthetic process	4	22	0.0308267	3.93377	100005763|322089|393143|503707	uck2a|ctps1a|umps|upp1
GO:0072015 glomerular visceral epithelial cell development	4	20	0.0308267	3.93377	333938|334395|557315|562517	myh9a|slc43a1a|kirrel3l|anln
GO:0072310 glomerular epithelial cell development	4	20	0.0308267	3.93377	333938|334395|557315|562517	myh9a|slc43a1a|kirrel3l|anln
GO:0034622 cellular macromolecular complex assembly	38	456	0.0313385	1.41855	100002938|100007313|100141351|100149390|100537012|192331|30591|317678|317679|317739|322265|324525|327214|333957|336504|368323|386850|393475|393979|432375|436840|436985|449780|550244|550350|553460|553568|553616|553677|558275|562197|563257|563569|564953|568932|58016|641321|794169	cdc42ep4b|ddx61|coa3a|lmod3|baiap2b|snrpd1|hsp90aa1.1|ruvbl2|ruvbl1|ppan|psmd11b|atxn2l|tmem33|ndel1b|arpc5a|si:ch211-204c21.1|eif6|prmt7|snrpe|twf1b|mpv17l2|cox20|txnl4a|snrpd2|mrto4|snap29|abt1|nip7|twf2b|cdc42ep5|si:ch211-225g23.1|lonp1|si:dkey-261m9.6|spag1a|kat6b|hccsb|snap23.2|ndufaf4
GO:1902580 single-organism cellular localization	26	294	0.0334317	1.52601	100002196|100149852|101882017|317637|322645|322969|333957|368640|387529|393515|393638|393863|405846|405895|445144|492487|552941|553460|558324|559037|570430|571621|572542|641321|794778|798429	si:ch211-235e9.8|kpna6|sytl3|wdr43|tomm40|nup50|ndel1b|kpna3|ldlra|stx3a|timm50|heatr3|stx11a|tomm40l|chchd4a|rab11a|zgc:123096|snap29|sytl5|grpel1|si:ch1073-174d20.2|nup153|kpna1|snap23.2|pacs2|timm23a
GO:0006865 amino acid transport	6	46	0.0339006	2.7419	393221|492363|494490|566537|797250|798635	slc43a2a|slc7a3a|slc6a9|slc38a2|slc7a5|slc6a17
GO:0016079 synaptic vesicle exocytosis	6	57	0.0339006	2.7419	101882017|393515|405846|553460|558324|641321	sytl3|stx3a|stx11a|snap29|sytl5|snap23.2
GO:0031589 cell-substrate adhesion	6	51	0.0339006	2.7419	100001836|30682|405864|560765|564266|566771	itgb3b|vegfaa|itgb1b.2|robo4|itgb3a|itgb1b.1
GO:0009620 response to fungus	5	29	0.0368119	3.04543	192336|337598|378848|378966|406459	atp6v0ca|mcm4|hspa5|ncf1|zgc:77112
GO:0019751 polyol metabolic process	5	27	0.0368119	3.04543	30629|378990|556748|568338|777765	pth1ra|nudt4a|ppip5k1a|LOC568338|gk5
GO:0070271 protein complex biogenesis	29	375	0.0369872	1.47382	100002938|100141351|100149390|100537012|30467|30591|30682|317678|322265|327214|333957|336504|373865|432375|436985|552941|553460|553677|558275|562197|563257|564953|568933|569946|570430|58016|641321|794169|799410	cdc42ep4b|coa3a|lmod3|baiap2b|max|hsp90aa1.1|vegfaa|ruvbl2|psmd11b|tmem33|ndel1b|arpc5a|kctd12.1|twf1b|cox20|zgc:123096|snap29|twf2b|cdc42ep5|si:ch211-225g23.1|lonp1|spag1a|kctd8|trpm1b|si:ch1073-174d20.2|hccsb|snap23.2|ndufaf4|kcnc4
GO:0006826 iron ion transport	4	21	0.0374179	3.65298	387000|494478|550429|652982	slc25a37|tfr1b|steap4|ireb2
GO:0043101 purine-containing compound salvage	4	21	0.0374179	3.65298	406259|447889|556578|791647	hprt1|pnp5b|ampd3a|pnp5a
GO:0044262 cellular carbohydrate metabolic process	9	81	0.0375433	2.13452	30629|323107|406339|406459|406762|556199|556748|568338|777765	pth1ra|pgam1a|hk2|zgc:77112|pgd|phka2|ppip5k1a|LOC568338|gk5
GO:0006163 purine nucleotide metabolic process	20	227	0.0380377	1.60473	100333702|140520|192305|323107|335774|335817|368256|378990|394151|406259|406339|406367|541479|553453|556578|559054|559488|560955|565059|777719	adcy9|ATP8|adssl|pgam1a|cox6a1|pkma|paqr7b|nudt4a|atp5g3a|hprt1|hk2|gapdhs|hmgcrb|samhd1|ampd3a|hmgcra|papss1|npffr2a|pank1b|papss2a
GO:0060047 heart contraction	13	132	0.0382149	1.83134	100004946|100037315|30682|405763|407664|436943|445139|450005|544667|556258|562813|568616|64609	trpm4a|adrb2b|vegfaa|kcnh6a|hbegfb|cryabb|bag3|csrp3|flt1|tcap|gnb5a|smyd2b|atp1a2a
GO:0006066 alcohol metabolic process	9	85	0.0409847	2.09557	100150054|30629|334189|378990|556748|562840|564424|568338|777765	cyp1b1|pth1ra|insig1|nudt4a|ppip5k1a|rdh10a|soat1|LOC568338|gk5
GO:0034248 regulation of cellular amide metabolic process	15	201	0.0423931	1.71747	100005893|100007313|100033608|100033773|100141351|100628950|323107|394071|403025|406546|415150|503767|568159|652982|79380	magoh|ddx61|mir29a-1|mir210|coa3a|mir222|pgam1a|srp9|casc3|eif5a2|eif2b1|rbm8a|ago3b|ireb2|eif4ea
GO:0072593 reactive oxygen species metabolic process	5	33	0.0425685	2.90684	30591|378966|393551|541344|795305	hsp90aa1.1|ncf1|cyba|prdx1|irg1
GO:0008610 lipid biosynthetic process	21	253	0.0434406	1.55834	323020|327075|336798|386661|393425|394060|399692|406725|474331|541479|550349|552928|553433|557632|559020|559054|562840|564111|565295|567414|570720	cers5|degs1|ggps1|scd|elovl5|hmgcs1|cyp17a1|elovl1b|dolpp1|hmgcrb|pdss1|fitm2|pisd|si:ch211-197l9.4|ptgs2b|hmgcra|rdh10a|mcat|cers2b|agpat9l|cept1b
GO:0003015 heart process	13	134	0.04358	1.79176	100004946|100037315|30682|405763|407664|436943|445139|450005|544667|556258|562813|568616|64609	trpm4a|adrb2b|vegfaa|kcnh6a|hbegfb|cryabb|bag3|csrp3|flt1|tcap|gnb5a|smyd2b|atp1a2a
GO:0072524 pyridine-containing compound metabolic process	8	67	0.0441031	2.17905	323107|324211|324556|335817|406339|406367|406762|564697	pgam1a|namptb|taldo1|pkma|hk2|gapdhs|pgd|pdxkb
GO:0000387 spliceosomal snRNP assembly	4	20	0.0447535	3.40926	192331|393475|393979|550244	snrpd1|prmt7|snrpe|snrpd2
GO:0046131 pyrimidine ribonucleoside metabolic process	4	24	0.0447535	3.40926	100005763|322089|393143|503707	uck2a|ctps1a|umps|upp1
GO:0009101 glycoprotein biosynthetic process	18	198	0.0448919	1.615	192334|327197|336797|336879|337131|368229|403068|407623|445097|445201|445275|474331|553211|560951|566527|567913|724080|793362	b3gat3|vcp|serp1|sdf2|c1galt1b|pmm2|alg2|b3gnt7l|gmppb|cant1b|sdf2l1|dolpp1|st8sia4|xylt1|dad1|mogs|b4galt5|b3gnt2b
GO:0051656 establishment of organelle localization	16	174	0.045139	1.66834	101882017|317637|333957|337399|386850|393515|405846|406324|492487|541444|553460|558324|558395|567446|573266|641321	sytl3|wdr43|ndel1b|rrs1|eif6|stx3a|stx11a|abce1|rab11a|nmd3|snap29|sytl5|xpo1a|nusap1|dync1li2|snap23.2
GO:0008380 RNA splicing	19	182	0.0467565	1.58316	100005893|192331|321114|393475|393979|402896|402966|403025|406249|406810|415157|436751|445404|447922|449780|503767|550244|553693|57924	magoh|snrpd1|snu13b|prmt7|snrpe|snrpb2|snrpb|casc3|ddx39ab|prpf38b|sf3b6|sf3b5|snrpf|snrpg|txnl4a|rbm8a|snrpd2|raver1|smx5
GO:0043623 cellular protein complex assembly	21	246	0.0476161	1.54032	100002938|100141351|100149390|100537012|30591|317678|322265|327214|333957|336504|432375|436985|553460|553677|558275|562197|563257|564953|58016|641321|794169	cdc42ep4b|coa3a|lmod3|baiap2b|hsp90aa1.1|ruvbl2|psmd11b|tmem33|ndel1b|arpc5a|twf1b|cox20|snap29|twf2b|cdc42ep5|si:ch211-225g23.1|lonp1|spag1a|hccsb|snap23.2|ndufaf4
GO:0031101 fin regeneration	8	64	0.048315	2.13354	282676|30333|321726|353295|373085|406397|558344|573376	hspd1|pou5f3|rbbp4|smarca4a|hspa9|mmp9|chd4a|hspa8
GO:0006733 oxidoreduction coenzyme metabolic process	9	78	0.0484916	2.02179	100002536|323107|324211|324556|335817|406339|406367|406762|550442	si:dkey-190g6.2|pgam1a|namptb|taldo1|pkma|hk2|gapdhs|pgd|coq10b
GO:0031123 RNA 3'-end processing	6	39	0.0488027	2.47602	321897|326786|406275|436657|553641|613144	gnl3|exosc6|fbl|cpsf2|eri1|dkc1
GO:0048511 rhythmic process	6	62	0.0488027	2.47602	101883257|140633|352934|564009|564531|768133	cipcb|per2|npas2|ciarta|si:ch211-132b12.7|ezh2
GO:0071902 positive regulation of protein serine/threonine kinase activity	6	44	0.0488027	2.47602	100005903|326088|327568|353295|368256|553269	si:dkey-27i16.2|ccnl1b|ccnt2a|smarca4a|paqr7b|ccnl1a
